# Supplementary material for: TRB proteins in moss reveal their evolutionarily conserved roles in plant development and telomere maintenance
Source: Plant J. 2025 Nov 14;124(3):e70574. doi: 10.1111/tpj.70574 (PMC12616469; doi:10.1111/tpj.70574)
Supplement: Supplementary file 1 — Figure S1. Schematic representation of mutant lines. Figure S2. Representative images of all verified mutant lines, prepared as described in the Methods section. Figure S3. Validation of disrupted gene transcription in pptrb lines using QuantSeq. Figure S4. The transition of chloronema to caulonema in the dark. Figure S5. Differential gene expression in pptrb mutants. Figure S6. Volcano plots of differentially expressed genes between WT and pptrb single and double mutant lines. Figure S7. MA plots of differentially expressed genes between WT and pptrb single and double mutant lines. Figure S8. Gene ontology (GO) enrichment analysis of differentially expressed genes in pptrb mutant lines. Figure S9. Analysis of RNA‐seq data from single and double pptrb mutant lines in GOLEM web‐tool for the presence of cis‐regulatory motifs. Figure S10. Telomere length analysis by TRF assay in single and double pptrb mutant lines across various mutant lines. Figure S11. PpTRB proteins localize to the nucleus and nucleolus. Figure S12. PpTRBs mutually interact in the nucleus. Figure S13. PpTRBs mutually interact in the cytoplasm. Figure S14. Maximum intensity projections and z‐stacks of PpTRB protein interactions in the cytoplasm. Figure S15. PpTRBs nuclear speckles locate at same spots in nucleoplasm. Figure S16. Calculated FRET efficiency from speckles and nucleoplasm for PpTRB interactions. Figure S17. Phylogenetic analysis of TRB proteins across streptophyte taxa. [file TPJ-124-0-s005.zip]

Archive with 2 entries (2 files):
- Suppl_Fig_17_EvoTree.svg
- Supplementary_Figures_minor_revisions.pdf
