# Supplementary material for: TRB proteins in moss reveal their evolutionarily conserved roles in plant development and telomere maintenance
Source: Plant J. 2025 Nov 14;124(3):e70574. doi: 10.1111/tpj.70574 (PMC12616469; doi:10.1111/tpj.70574)
Supplement: Supplementary file 2 — Table S1. List of differentially expressed genes (DEGs) mapped to Ppatens_318_v3.3 and Ppatens_870_v6.1. [file TPJ-124-0-s001.xlsx]

## Sheet: Supplementary Table 1
Supplementary Table 1. List of differentially expressed genes (DEGs) mapped to Ppatens_318_v3.3 and Ppatens_870_v6.1
Worksheet label	Mutant moss	Mapped genome
1.	pptrb1 vs WT	Ppatens_318_v3.3
2.	pptrb2 vs WT	Ppatens_318_v3.3
3.	pptrb3 vs WT	Ppatens_318_v3.3
4.	pptrb1 pptrb2 vs WT	Ppatens_318_v3.3
5.	pptrb1 pptrb3 vs WT	Ppatens_318_v3.3
6.	pptrb2 pptrb3 vs WT	Ppatens_318_v3.3
7.	pptrb1 vs WT	Ppatens_870_v6.1
8.	pptrb2 vs WT	Ppatens_870_v6.1
9.	pptrb3 vs WT	Ppatens_870_v6.1
10.	pptrb1 pptrb2 vs WT	Ppatens_870_v6.1
11.	pptrb1 pptrb3 vs WT	Ppatens_870_v6.1
12.	pptrb2 pptrb3 vs WT	Ppatens_870_v6.1

## Sheet: 1.
Supplementary Table 1. List of differentially expressed genes (DEGs) mapped to Ppatens_318_v3.3 and Ppatens_870_v6.1
pptrb1 vs WT mapped to Ppatens_318_v3.3
Gene ID	Biotype	Base Mean	log2 Fold Change	lfcSE	pvalue	padj	stat		Gene ID	Biotype	Base Mean	log2 Fold Change	lfcSE	pvalue	padj	stat
Pp3c15_5330	protein_coding	391.498635607407	1.00003924929771	0.153951021931966	8.37986709553504e-11	2.63605090753586e-09	6.4936187213816		Pp3c11_23000	protein_coding	50.5119719981228	-1.00150921177135	0.219305736171463	5.57755176244934e-06	6.47759679013066e-05	-4.54180160757497
Pp3c4_27300	protein_coding	47.5952852146062	1.00031740751277	0.211381978842435	2.59470636091707e-06	3.26054370750161e-05	4.70054297929123		Pp3c11_15420	protein_coding	498.984588802142	-1.0020136353723	0.155929513534022	1.31128617517521e-10	3.91736435980016e-09	-6.42585701490783
Pp3c6_19990	protein_coding	20.7395739354988	1.00076400877049	0.314163300620532	0.00162174305112009	0.00866754373313129	3.15196753189764		Pp3c11_1440	protein_coding	13.6473789958092	-1.00208205203889	0.334581128993392	0.00358669539251166	0.0167520187949168	-2.91239432355325
Pp3c21_10970	protein_coding	288.242732183729	1.00159994248738	0.409336844318355	0.0137349767618072	0.0499644952085655	2.46412091539964		Pp3c12_10900	protein_coding	70.8899296478757	-1.00392110854388	0.19955795194881	5.22312295510126e-07	7.7229055367256e-06	-5.01792989123641
Pp3c20_21510	protein_coding	59.9908743039428	1.00161016982531	0.261522191043824	0.000131841972314295	0.0010341953230013	3.82299216156275		Pp3c15_21210	protein_coding	96.0778026606108	-1.00695431162522	0.201223863078038	6.0022807326707e-07	8.71890932115774e-06	-4.99114374248575
Pp3c15_19060	protein_coding	26.834088514117	1.0018094297729	0.248523883772596	7.23816546574042e-05	0.000615600464857064	3.96831816765101		Pp3c20_18430	protein_coding	17.5056406115325	-1.00716087654325	0.367319207275821	0.00686301664319708	0.0286713536105419	-2.70341903110719
Pp3c17_13210	protein_coding	113.412476112416	1.00284003528466	0.183631018988612	4.97362697612824e-08	9.17465170353753e-07	5.4522507032579		Pp3c5_18660	protein_coding	195.412852064205	-1.00731802573961	0.178539031472072	1.76403417037458e-08	3.52806834074917e-07	-5.63368077733311
Pp3c15_18090	protein_coding	92.3702764014069	1.00290394122952	0.208749159643451	1.6547120692715e-06	2.1742413081714e-05	4.7915821924445		Pp3c10_2480	protein_coding	64.9277689888723	-1.00739805793907	0.27646929526195	0.000256326522555956	0.00182609821093482	-3.65585469456879
Pp3c2_10100	protein_coding	11.436210485009	1.00364374562964	0.40406117890851	0.0135610338043349	0.0494746192631579	2.46868551814961		Pp3c15_19690	protein_coding	58.549942072347	-1.00747927432104	0.277884043787011	0.000295464119996556	0.00206314527009723	-3.61924472320033
Pp3c17_8000	protein_coding	18.7032740509144	1.00408543752738	0.316554356222243	0.00174798426840009	0.00923060063913333	3.13001323610592		Pp3c19_14080	protein_coding	211.755240121184	-1.00819481022808	0.13019368778287	9.90801531400841e-15	5.95735097994176e-13	-7.74043126839983
Pp3c3_21670	protein_coding	228.800974221767	1.00449335270188	0.239842825860358	2.78704742618053e-05	0.000266635957187462	4.19020320891987		Pp3c19_17830	protein_coding	443.271102141553	-1.00899643390148	0.130565639207127	1.08172443931724e-14	6.44180284469018e-13	-7.72926128970257
Pp3c4_17500	protein_coding	488.263345214226	1.00512214051285	0.210134488802138	1.68241227420581e-06	2.20537827503747e-05	4.78825089877903		Pp3c14_10390	protein_coding	152.870394748941	-1.01018409072937	0.162265222917461	5.09869462470098e-10	1.35869842733967e-08	-6.21603650665287
Pp3c15_20280	protein_coding	55.0004453922554	1.00595634940229	0.21744837782119	4.17716284782701e-06	5.01048573918644e-05	4.60236701075507		Pp3c22_6760	protein_coding	179.352112218526	-1.01205101235441	0.184402070291018	4.25728188776003e-08	7.96145234915755e-07	-5.47983270367573
Pp3c18_10880	protein_coding	685.19961587025	1.00644514280295	0.15318422899195	4.96565474280246e-11	1.63797639085498e-09	6.57196197047133		Pp3c19_12470	protein_coding	105.465506245175	-1.01220160343326	0.174441711824881	6.88863367676583e-09	1.49411004404738e-07	-5.79361728994626
Pp3c27_7100	protein_coding	270.019864150609	1.0066713752201	0.19212652815453	1.62313511213522e-07	2.68403543346991e-06	5.23801427456126		Pp3c19_8030	protein_coding	71.447601426045	-1.01429602634649	0.275020274515987	0.000238685720377443	0.0017152150859196	-3.67410377125153
Pp3c2_33800	protein_coding	19.2613839739853	1.00820610270041	0.36290002524432	0.00543131165957616	0.0236198035092577	2.78027360199015		Pp3c2_21860	protein_coding	112.492266970694	-1.01447223561755	0.189254277641824	8.90911070772467e-08	1.55868419380082e-06	-5.34767530201963
Pp3c3_26090	protein_coding	606.14256538676	1.00852236482863	0.182892046738208	3.5812167408023e-08	6.7772029955422e-07	5.51034961105279		Pp3c19_6530	protein_coding	60.7463828183462	-1.01528300460255	0.225655356260168	6.84372469112988e-06	7.73050738402417e-05	-4.49849176510849
Pp3c14_8120	protein_coding	17.3811489742351	1.01056714498822	0.397477861810718	0.00914784999875154	0.0362102395783915	2.60647875005431		Pp3c3_4330	protein_coding	725.995321554028	-1.01533605135141	0.121235792045624	5.73140428117012e-17	4.67367731082542e-15	-8.37062373776229
Pp3c13_14800	protein_coding	147.864754099079	1.01063037880114	0.242792368819415	3.25031248572471e-05	0.000304666685884408	4.15518021705118		Pp3c3_11200	protein_coding	67.1995112316688	-1.01590851436485	0.235140233149872	1.65424646670047e-05	0.000168710052964621	-4.30707885904875
Pp3c3_2730	protein_coding	1437.37061917672	1.01076770598058	0.228869334890209	1.00437293393905e-05	0.000108119465976441	4.41622983336607		Pp3c19_17530	protein_coding	86.4173597865336	-1.01891095825449	0.213873052031418	1.97057291101375e-06	2.54181162995663e-05	-4.75641896145564
Pp3c15_18970	protein_coding	72.5955438481761	1.0119768670453	0.216387535636958	3.16430521888872e-06	3.89642249895564e-05	4.65985610009479		Pp3c19_4700	protein_coding	1656.98082942003	-1.01933027621707	0.179978249312479	1.4689818480999e-08	2.98829283874711e-07	-5.66514742126931
Pp3c15_20910	protein_coding	111.41925771793	1.01234149964836	0.160716748961246	3.27835402154405e-10	9.06677240310582e-09	6.28500866684594		Pp3c19_19180	protein_coding	22.5980154734264	-1.01982637557116	0.323867282197106	0.00198539776300216	0.0102674353557542	-3.09240798177078
Pp3c6_17670	protein_coding	11.9041846198586	1.01250199061473	0.389357898123071	0.0128293631698717	0.0473868390800083	2.48847118875067		Pp3c7_25640	protein_coding	100.552149673738	-1.02153434761205	0.36586568486902	0.00478645501011172	0.0212631856890631	-2.82106468721161
Pp3c14_26000	protein_coding	20.3202774794256	1.01427371690994	0.408895058604032	0.00873996847628501	0.0348425096620678	2.62206139510331		Pp3c18_13590	protein_coding	54.2255956734072	-1.02221715971281	0.327484532668938	0.00198715302690717	0.0102737163295881	-3.09214567923739
Pp3c4_17280	protein_coding	146.674262245632	1.01464470984787	0.149054402591623	1.06090679343382e-11	4.05578049803674e-10	6.79798747062532		Pp3c2_9980	protein_coding	97.8892900264953	-1.0225167915638	0.21817487160756	2.89975238973342e-06	3.59395273352479e-05	-4.67779569953725
Pp3c24_7690	protein_coding	134.086342701967	1.01533664025948	0.224376587290432	6.41194636119918e-06	7.32133298454234e-05	4.51232953383142		Pp3c19_19270	protein_coding	860.366858209467	-1.02468431822983	0.116516867811764	1.42889827280215e-18	1.37812523772796e-16	-8.79512420965593
Pp3c5_11730	protein_coding	34.1380686541909	1.01546352921259	0.272590484069691	0.000218285898784337	0.00158359376743123	3.69685620733148		Pp3c19_4630	protein_coding	198.894930058582	-1.02500036671206	0.192083137712658	9.07407599211757e-08	1.58171966835077e-06	-5.34435264200771
Pp3c4_17130	protein_coding	191.191334726386	1.01560984289755	0.246678719634138	3.88359165330735e-05	0.000357155089123135	4.11429817958046		Pp3c19_20030	protein_coding	138.900581722219	-1.02503862887175	0.1646953160618	4.99254608911945e-10	1.33228055748974e-08	-6.2193386845603
Pp3c2_15860	protein_coding	141.44816898382	1.01596780754551	0.221257603061898	4.51949686556717e-06	5.37025893969832e-05	4.58593940030641		Pp3c6_22140	protein_coding	210.632894958485	-1.02661060851533	0.373148084245841	0.0064617986323913	0.0272770882060508	-2.72337846269615
Pp3c11_9580	protein_coding	13.3693062381185	1.01651203872435	0.354937690515715	0.00513577021604198	0.0225513367471222	2.7983922464393		Pp3c23_6310	protein_coding	40.1476834083149	-1.0276591518374	0.303643566833383	0.000779567973711104	0.00472013750812969	-3.35994922866165
Pp3c20_2190	protein_coding	268.330180435295	1.01671093194089	0.180803767181501	1.82333581479318e-08	3.62378456914962e-07	5.62797871533954		Pp3c19_13160	protein_coding	84.0516404208602	-1.02985544155862	0.205430259853052	5.8167801676683e-07	8.4949133886009e-06	-4.99720308345231
Pp3c1_38860	protein_coding	14.1235989471016	1.0169411426461	0.360471203315081	0.00531127532141136	0.0231986738176588	2.7875225771094		Pp3c10_6670	protein_coding	10.7536772428542	-1.03001131162125	0.411615055995185	0.0119181216206774	0.0446939732414706	-2.51455942280893
Pp3c9_11360	protein_coding	117.246525076171	1.01801016702039	0.158447238274387	1.38968913752204e-10	4.13209602706084e-09	6.41701863966294		Pp3c10_6380	protein_coding	87.7926946274067	-1.03108476090542	0.189626140709402	6.20839095274361e-08	1.11704003884591e-06	-5.4126929164387
Pp3c26_13860	protein_coding	29.533182674683	1.01830151873368	0.29063863502161	0.00049518540954484	0.00321109992537609	3.48334735952289		Pp3c19_15980	protein_coding	173.995652335261	-1.03204064045118	0.158473868828568	7.74823519937953e-11	2.46181385933463e-09	-6.5054088542173
Pp3c17_15250	protein_coding	16.9049425830016	1.01879737499557	0.41100453085581	0.012442372997904	0.0462813404385621	2.49934324959643		Pp3c3_32390	protein_coding	101.871796628817	-1.03278153861738	0.196381324676924	1.63800436807868e-07	2.70626808639086e-06	-5.23633060464811
Pp3c15_23090	protein_coding	200.381234445067	1.01887751366959	0.164715843279207	6.33624071747007e-10	1.65142076312663e-08	6.18183082892724		Pp3c19_7270	protein_coding	679.44056157069	-1.0329353048868	0.112924663465992	5.88547398385e-20	7.26129907098376e-18	-9.14641410826652
Pp3c2_27940	protein_coding	43.5146278453852	1.0189562886452	0.2476998349132	4.57484141457273e-05	0.000412146017217468	4.07634862320323		Pp3c19_13120	protein_coding	630.600497593965	-1.03348338011512	0.157069520291108	4.65894304701117e-11	1.54485022501243e-09	-6.58144613268007
Pp3c1_32600	protein_coding	15.5403166856676	1.0200462424516	0.350741563116007	0.00449090621684596	0.0202197199336667	2.84144880245177		Pp3c19_6510	protein_coding	1188.96045099023	-1.033903533055	0.0734475199942524	5.20942469981002e-45	6.59860461975937e-42	-14.0776769593819
Pp3c21_16610	protein_coding	50.0998476276607	1.02068556493643	0.335855801990915	0.00206187884650913	0.0105680329332812	3.08117145238515		Pp3c13_24110	protein_coding	29.6379101533728	-1.03396719602981	0.329350258085524	0.00212155504906228	0.0108068487753843	-3.07266641233334
Pp3c2_23460	protein_coding	45.8927781056732	1.02098389504058	0.292571998523694	0.000493101141916551	0.00319976833893937	3.48447629352424		Pp3c19_11620	protein_coding	42.5050294236874	-1.03439944081144	0.252715161187729	4.64166629779546e-05	0.000416784780992976	-4.07297372272953
Pp3c14_15150	protein_coding	21.4555135487831	1.02099808105346	0.346364796477203	0.00411506596946191	0.0187407127084795	2.86920376852617		Pp3c19_22150	protein_coding	411.739824591179	-1.034967726109	0.116439217369716	6.1491636130635e-19	6.28140369076379e-17	-8.88930623630447
Pp3c15_5630	protein_coding	303.655374998526	1.02136380829433	0.199567141008785	3.08847145079237e-07	4.81386034167801e-06	5.11796668095358		Pp3c1_70	protein_coding	47.6379406793566	-1.03536145065091	0.243870197036056	2.36344549366296e-05	0.000231590842597195	-4.2274596421095
Pp3c22_23030	protein_coding	121.11004088699	1.02199933784896	0.179009545652695	1.2113488054043e-08	2.49627194172253e-07	5.6981212647255		Pp3c19_20640	protein_coding	52.6803393472676	-1.03549913972436	0.244617276006149	2.29406329553214e-05	0.000225606638794568	-4.2341612202314
Pp3c20_11050	protein_coding	381.635083091682	1.0224255813442	0.22412354104928	5.0737891127772e-06	5.94340278315455e-05	4.56171332379077		Pp3c19_11990	protein_coding	83.5722343749592	-1.03665723619808	0.216415095170379	1.64894557728235e-06	2.16857137344059e-05	-4.79228242126159
Pp3c3_35530	protein_coding	76.6252360345095	1.02457769772368	0.228970113900051	8.05081129172047e-06	8.95582052357663e-05	4.46382823284277		Pp3c11_12810	protein_coding	32.6318213852282	-1.03695295801433	0.30033626471985	0.000570763856123253	0.00362132423427528	-3.44513992110479
Pp3c8_8340	protein_coding	69.1685202817053	1.02500674853943	0.296572593890822	0.000582544703762933	0.00368944979049857	3.43961385209582		Pp3c4_3920	protein_coding	158.939881488858	-1.0373172622663	0.206677190695388	5.21556331446478e-07	7.71773387654445e-06	-5.018208214447
Pp3c25_10320	protein_coding	44.929792969777	1.02503349162819	0.246123371449233	3.44845333380415e-05	0.000321179477168033	4.14163065982166		Pp3c27_4280	protein_coding	241.562550458233	-1.03924711060952	0.316546706801451	0.000900472983777689	0.00532326903913382	-3.31990743963354
Pp3c12_23990	protein_coding	11.209777533264	1.02596509374879	0.395809239412976	0.0114635780922277	0.0433190102928256	2.52824054461783		Pp3c11_16940	protein_coding	60.4944312223277	-1.03994021939144	0.240202079157879	1.59460183080034e-05	0.000163416584601977	-4.31519762593208
Pp3c16_6270	protein_coding	173.795693300017	1.02597201751481	0.213996479627942	1.58206707686085e-06	2.09472295890983e-05	4.80058006466103		Pp3c9_5710	protein_coding	83.9802970861926	-1.04095616001018	0.336639475894159	0.0020576352067908	0.01055197541944	-3.08178482113113
Pp3c11_14240	protein_coding	2.03971860382428	1.02678904934587	0.441454936037905	0.00754376091330346	0.0309638058657951	2.67183554557929		Pp3c12_11660	protein_coding	238.288052755272	-1.04125696105672	0.132339851356498	3.77309866128622e-15	2.39762122289091e-13	-7.86224475437814
Pp3c10_12290	protein_coding	21.8195220031502	1.02813684174267	0.392612303455774	0.00856245054836514	0.0343293016288115	2.62904708129157		Pp3c6_6020	protein_coding	384.137889794624	-1.04132422582242	0.191245792367573	5.20885211690421e-08	9.55291411401351e-07	-5.44402972800008
Pp3c16_15140	protein_coding	20.8182524277347	1.02843436249047	0.318829818685462	0.00132534410508193	0.00735871946129653	3.21043462823057		Pp3c2_19140	protein_coding	74.8450700776256	-1.04189421466132	0.328999035105174	0.00165369688758812	0.00881353179920738	-3.14626571996382
Pp3c9_8420	protein_coding	25.4507947287393	1.02933589721616	0.284499818289341	0.000332740632583754	0.00229309830217313	3.58837878343791		Pp3c19_16850	protein_coding	850.346521387487	-1.04429092726379	0.153466337805235	9.98138323057278e-12	3.8235137375178e-10	-6.8067706923526
Pp3c5_1480	protein_coding	8605.69896535152	1.03042961484572	0.197476068631405	1.79479476906013e-07	2.93216686260898e-06	5.21942499976437		Pp3c23_20910	protein_coding	61.5719353826438	-1.04455212819545	0.265229687331163	9.35501339617287e-05	0.000766143338479675	-3.90673893320128
Pp3c8_3290	protein_coding	26.0097652665484	1.03098602220831	0.329490937383128	0.00191526103379944	0.00995076829154755	3.10306726505441		Pp3c19_12890	protein_coding	517.028568424445	-1.04483553080345	0.264900295271223	7.98070594389238e-05	0.000670944305017501	-3.94497873850509
Pp3c14_6710	protein_coding	298.788646050789	1.03101189823724	0.157499550343584	5.99375583180322e-11	1.946238722279e-09	6.54389332556225		Pp3c1_20980	protein_coding	231.412903966812	-1.0456168136414	0.209160659758042	5.99725400016804e-07	8.71827283880588e-06	-4.99130554602044
Pp3c1_17990	protein_coding	28.9491794710328	1.03115450595271	0.327173326035433	0.00144159965035979	0.00787326726413293	3.18618984721483		Pp3c19_10130	protein_coding	1131.55789080462	-1.04573921666587	0.134314673926032	6.92919065028295e-15	4.24692330178633e-13	-7.78576634051601
Pp3c7_3610	protein_coding	59.6554082632328	1.03120349197317	0.319932185261527	0.00137616067401047	0.00758545193101214	3.1996049627751		Pp3c1_11630	protein_coding	3.08146062825831	-1.04579362882135	0.460299415122031	0.00432283472897218	0.0195603381401456	-2.85358951538963
Pp3c3_5460	protein_coding	17.9633560198025	1.03271797251522	0.310829875474009	0.00113707193584554	0.00647612913101476	3.25421248892443		Pp3c19_7110	protein_coding	117.562025012978	-1.04631943842277	0.162498838581065	1.26380486610881e-10	3.79341113050038e-09	-6.43146427712929
Pp3c4_15570	protein_coding	18.2174077154748	1.03293479077282	0.345456463503183	0.0032625066883164	0.015475141443736	2.94185688317214		Pp3c11_23930	protein_coding	97.6848533015286	-1.04643337376376	0.177728161861238	4.33083069186626e-09	9.7959265649356e-08	-5.87103490422985
Pp3c14_23280	protein_coding	20.594805899444	1.03319581348364	0.368139385452234	0.00563541663990254	0.0243513568701724	2.76827335737643		Pp3c9_20170	protein_coding	35.3009456149147	-1.04672178767781	0.299764667358093	0.00050557780896518	0.00326845129987697	-3.4777836527391
Pp3c1_8080	protein_coding	31.0372076384113	1.03323899742997	0.360392233832722	0.00497022464213968	0.0219563515928049	2.80895724735689		Pp3c1_30130	protein_coding	36.3614928780193	-1.04689876122624	0.314405892658721	0.000975769271796728	0.00569923644762922	-3.29742155545433
Pp3c2_5990	protein_coding	18.4604612922892	1.03400900996442	0.308728132041904	0.000991729726875955	0.00577824741203409	3.29286246982626		Pp3c19_1730	protein_coding	14.4664838744133	-1.04717917841751	0.424362422099323	0.0123801023789891	0.0461130273610726	-2.5011205665321
Pp3c14_5500	protein_coding	12.3542453283108	1.03432823653394	0.4024010424198	0.0129423161476542	0.0476927864246373	2.4853526298594		Pp3c13_22430	protein_coding	23.9669432541133	-1.04783496074712	0.293727217996224	0.000442198891016183	0.00291627175609423	-3.51352734782105
Pp3c5_23690	protein_coding	113.103172506427	1.03435934100447	0.207613427568438	6.79897690889947e-07	9.77160070114145e-06	4.96701945650314		Pp3c16_1440	protein_coding	971.573282747593	-1.05024343224592	0.14454090585343	3.73648665499403e-13	1.71481271606006e-11	-7.26477899514585
Pp3c23_11410	protein_coding	85.0289354450222	1.03442217387596	0.227733291065059	5.8947534253054e-06	6.81267123362547e-05	4.53012953256242		Pp3c9_4370	protein_coding	449.686506876071	-1.05229766032232	0.137514121019756	2.02922487739468e-14	1.14747835328866e-12	-7.64876258862183
Pp3c9_3410	protein_coding	87.0135318637789	1.03473647858843	0.203151674501954	3.69263919845853e-07	5.63988302015371e-06	5.08415622365299		Pp3c16_4070	protein_coding	13.6956088119261	-1.0539504518269	0.403931322797803	0.00874819652842845	0.0348679953933586	-2.62174068962961
Pp3c1_10880	protein_coding	43.7526121662349	1.03504190857216	0.26577324239555	0.000115007463773858	0.000915051009926005	3.85653111717375		Pp3c19_20890	protein_coding	302.660118736054	-1.05401609724105	0.118264713890378	5.02525697136049e-19	5.18912404651355e-17	-8.91170748832024
Pp3c20_7710	protein_coding	157.204333955351	1.0357094126501	0.251434790374304	3.76799951064077e-05	0.000347702723177147	4.12126362386204		Pp3c19_11880	protein_coding	538.711536904174	-1.05459910456151	0.108149011977457	1.86785485156658e-22	3.44555749318108e-20	-9.7487326402325
Pp3c17_11030	protein_coding	60.7892664241823	1.03653955795184	0.251104618928006	3.96328440596934e-05	0.000363604073942142	4.10960968039905		Pp3c6_20190	protein_coding	41.3140773216745	-1.05480608445189	0.243245984443276	1.58285240898748e-05	0.000162387666148823	-4.3168310161936
Pp3c4_27320	protein_coding	806.064110100381	1.03756627479329	0.181074205580402	9.8584620530896e-09	2.07202189168919e-07	5.73314613965666		Pp3c2_33610	protein_coding	24.7523845914648	-1.05512977010702	0.323216174588632	0.00135406088988885	0.00748971089021491	-3.20426859737373
Pp3c2_2510	protein_coding	74.0994680060318	1.0377293479089	0.267176600037697	0.000103610515347762	0.000835568672159375	3.88197738394324		Pp3c24_19130	protein_coding	150.529517588319	-1.05579005489262	0.22168099798001	1.99317098202506e-06	2.56747448532042e-05	-4.75411547523248
Pp3c23_7740	protein_coding	198.891423229933	1.03811333980566	0.203332208089015	3.2358149065396e-07	4.9902989630075e-06	5.10916744477538		Pp3c12_14550	protein_coding	168.939274842219	-1.05754983153039	0.188726685244529	2.31869528457228e-08	4.50923340909655e-07	-5.58636658217313
Pp3c4_30530	protein_coding	70.8963153023693	1.03814148769971	0.187818890554455	3.9968279029271e-08	7.51878516392226e-07	5.49099185398737		Pp3c24_18350	protein_coding	24.7885663637932	-1.05791743681237	0.314946732207845	0.000911291454064698	0.00536718463336307	-3.31657186982764
Pp3c21_9890	protein_coding	103.904314057561	1.03875528172337	0.21820430472861	2.02443155809475e-06	2.60244922894454e-05	4.75097001280322		Pp3c1_7880	protein_coding	61.547570938131	-1.05998776356628	0.234673898136732	6.83139899456913e-06	7.72139089213643e-05	-4.49887505760959
Pp3c13_5170	protein_coding	42.8753849138894	1.0391875616281	0.245879986696594	2.85121037103691e-05	0.000271816342447071	4.18503589957301		Pp3c2_29530	protein_coding	10.5223139336778	-1.06019559291961	0.436978218781997	0.0118374147848295	0.0444312289434533	-2.51695440189781
Pp3c23_7840	protein_coding	10.5355962798042	1.03956696071091	0.417278531582148	0.0136908424075766	0.0498421164483532	2.46527423148264		Pp3c19_12230	protein_coding	1204.91264473953	-1.06072126474288	0.137754510768946	1.34556448980819e-14	7.89065595875173e-13	-7.70142565935069
Pp3c13_4780	protein_coding	118.857248452921	1.03977387193321	0.199461439396959	1.81780801668916e-07	2.96466543494369e-06	5.21706467496078		Pp3c21_4900	protein_coding	16.3186180936873	-1.06113832540012	0.343712601338321	0.00225472932080329	0.0113603439658612	-3.05445088235711
Pp3c12_13380	protein_coding	1.94807895661007	1.04028130918236	0.448661614767861	0.00619558746579046	0.026340604575972	2.73724636727475		Pp3c19_5950	protein_coding	285.953264024612	-1.06201747988678	0.136290861575971	6.61130550238632e-15	4.10505897206994e-13	-7.79170096349442
Pp3c15_1020	protein_coding	1.41606081146424	1.04120060599443	0.409360434155845	0.0106043051818073	0.0408188408537962	2.55547475877123		Pp3c25_6330	protein_coding	31.9147829984853	-1.0622675244187	0.27258092392054	0.000108366438703372	0.000867296687179471	-3.87105252022238
Pp3c21_5690	protein_coding	524.110301227552	1.04311560657894	0.160676102771165	8.44617146156046e-11	2.6504621897775e-09	6.49243187768004		Pp3c25_11300	protein_coding	46.2378559509967	-1.06241844661594	0.284111932365742	0.000205119459283855	0.00150415659065737	-3.71262652652316
Pp3c10_21020	protein_coding	707.784068603683	1.04346267625114	0.173811820577648	1.90921665039616e-09	4.57441568190756e-08	6.00534824621898		Pp3c14_12200	protein_coding	25.5362905990413	-1.06260081567921	0.2913754948967	0.00031688837530247	0.00219659946397188	-3.60108792689229
Pp3c22_22416	protein_coding	14.3666845887294	1.04360024756142	0.400150002792891	0.00943457356222483	0.0371209148234152	2.59589192525766		Pp3c19_9550	protein_coding	73.9111834096102	-1.06331456625827	0.190447454013646	2.58990305189678e-08	4.99575207980089e-07	-5.56711579023007
Pp3c13_8390	protein_coding	83.3404739325216	1.04399106419371	0.194631609793337	8.96411848751184e-08	1.56542510351769e-06	5.34656078683642		Pp3c19_21510	protein_coding	635.425716699919	-1.06343173587373	0.129726256424621	2.46848120671872e-16	1.81787375688588e-14	-8.19681098775661
Pp3c18_7100	protein_coding	35.0422095562064	1.04418190380662	0.285651613901257	0.00027659881296011	0.00194427578477325	3.63628452116324		Pp3c23_14780	protein_coding	958.190874597201	-1.06360996004036	0.135065307423332	3.441087868679e-15	2.2088064021926e-13	-7.87377091102069
Pp3c7_26390	protein_coding	145.983122719499	1.04541116521142	0.210000303889734	5.92399320459779e-07	8.62497094922283e-06	4.9936786633317		Pp3c4_32160	protein_coding	2803.51039579482	-1.06550993256425	0.322945256899811	0.00100149340117885	0.00581907480807283	-3.29010686374061
Pp3c5_12980	protein_coding	27.0743171136059	1.04678814860229	0.337667361629075	0.00185878185891598	0.00971845220677038	3.11191472105614		Pp3c19_18370	protein_coding	136.248980117583	-1.06579194622343	0.157813172607614	1.50013921503562e-11	5.52376842745674e-10	-6.74788678830948
Pp3c14_7600	protein_coding	367.550016861222	1.04758843817088	0.162363929009167	1.10228167167604e-10	3.34558334853749e-09	6.4522134592215		Pp3c19_22940	protein_coding	332.990437944636	-1.0659227701297	0.105908291544995	8.28363300040597e-24	1.7885116705422e-21	-10.060192364374
Pp3c15_2490	protein_coding	36.0014842318755	1.04832697993702	0.301895538813021	0.000542512042351488	0.00347178471023182	3.45883753269909		Pp3c27_3460	protein_coding	37.7124030511434	-1.06604920784253	0.318746837079619	0.000857793647640843	0.00511553022761332	-3.33343937009808
Pp3c12_23720	protein_coding	54.2105155528624	1.049559896468	0.212279805062669	8.77225659863321e-07	1.22734076122261e-05	4.91735236962803		Pp3c8_16260	protein_coding	37.482509547436	-1.06642172470526	0.250886958414392	2.46874576988892e-05	0.000240275339249527	-4.21763814210305
Pp3c2_31200	protein_coding	131.263975021596	1.05180422568935	0.196997607932621	1.00105178554931e-07	1.72908944776699e-06	5.32653285741519		Pp3c5_19920	protein_coding	215.332964407069	-1.06721448863462	0.211571620734957	4.5142369011338e-07	6.75890473771019e-06	-5.04588635247302
Pp3c15_7120	protein_coding	9.22939551012885	1.05193655265215	0.385725761560446	0.00896937292415423	0.0355853175107393	2.6132192978397		Pp3c1_30640	protein_coding	44.255592242795	-1.06730194544246	0.246204540908302	1.64317308982163e-05	0.000167760820562123	-4.30856483617846
Pp3c4_17290	protein_coding	18.4661395354479	1.05195742787416	0.340026453127548	0.00283731279098231	0.0137312641438267	2.98483505153683		Pp3c21_5300	protein_coding	10.7501001415463	-1.06959106891416	0.455037012838044	0.0114045453545173	0.0431646138915993	-2.53005252176397
Pp3c26_5140	protein_coding	587.723806474003	1.05301249722549	0.173029026999888	1.171545799318e-09	2.90608153979825e-08	6.08409028125162		Pp3c19_5890	protein_coding	158.237120818084	-1.07048063753092	0.143438547048411	8.73701628578129e-14	4.46245455456571e-12	-7.45871529911621
Pp3c17_23030	protein_coding	144.177301864293	1.05308087840628	0.235055137955062	7.37177886570173e-06	8.26822895208577e-05	4.48266157339121		Pp3c8_4280	protein_coding	193.584249984408	-1.07055869818935	0.172861393181489	6.11830886850291e-10	1.60121030993878e-08	-6.18735239878489
Pp3c17_21630	protein_coding	118.995877479975	1.0542159781985	0.169117277765276	4.719487975588e-10	1.27011716056901e-08	6.22815872745061		Pp3c19_12590	protein_coding	196.869514964148	-1.07194435068028	0.131374993745036	3.51123525080776e-16	2.5080251791484e-14	-8.15432910519063
Pp3c23_18480	protein_coding	44.0133472710181	1.05594608956354	0.277487723040609	0.000150871119945083	0.00115540156346496	3.78963118427795		Pp3c23_10840	protein_coding	30.397412874323	-1.07259235216815	0.367834708022742	0.00390491601982606	0.0179384439982338	-2.88574241964299
Pp3c24_2393	protein_coding	140.640267487057	1.05735386189353	0.200594954583165	1.35702790351446e-07	2.27167666667619e-06	5.27097251728513		Pp3c19_21980	protein_coding	61.2996260653436	-1.07375901671513	0.231751065492986	3.63288972295172e-06	4.39649074752119e-05	-4.63135009968667
Pp3c10_23470	protein_coding	830.469711790313	1.06066989022054	0.253223087539086	2.90560177481788e-05	0.000276308477084783	4.18074138711618		Pp3c19_12930	protein_coding	280.306362201572	-1.07644111299464	0.138207004910759	6.89772791762111e-15	4.24132137329453e-13	-7.78634164045695
Pp3c1_36940	protein_coding	175.25768445457	1.06173890221803	0.266706457766815	7.1350461329213e-05	0.000608191460410519	3.97173702072605		Pp3c19_16320	protein_coding	1348.82487780987	-1.07764394340512	0.0855821936581628	2.35196090669625e-36	1.4415244266848e-33	-12.5914884489406
Pp3c14_15640	protein_coding	1052.34737394285	1.06200245064794	0.121166091512325	1.85376058629058e-18	1.77886116866268e-16	8.76584795589285		Pp3c19_4180	protein_coding	495.482096044753	-1.07821487344993	0.165533441853473	7.33633757676533e-11	2.33484780500069e-09	-6.51361502932191
Pp3c21_9770	protein_coding	53.1885262220482	1.0624369478204	0.309943436223023	0.000645892014366667	0.0040288733660429	3.41157301109061		Pp3c8_21660	protein_coding	61.2148742737344	-1.07869357164576	0.232247454671854	3.59494311031798e-06	4.35611728928837e-05	-4.63352328038388
Pp3c15_17640	protein_coding	36.2561965710689	1.06307708659769	0.26380106866381	6.22949451362455e-05	0.000540705325531596	4.00394465201903		Pp3c16_11320	protein_coding	105.899211946523	-1.07999019351189	0.241973067233511	8.45546969122578e-06	9.32949617498779e-05	-4.45331466310107
Pp3c5_14020	protein_coding	9.5763650027085	1.06435302607666	0.425731272357398	0.0101138629660096	0.039233033147036	2.57191188435906		Pp3c2_37190	protein_coding	397.845666121764	-1.0804210116185	0.160438212410733	1.70694189968947e-11	6.16575971370723e-10	-6.72911834007486
Pp3c7_2140	protein_coding	20.0139243602097	1.06457991629956	0.280511456852937	0.000207158841166419	0.00151560184141778	3.7101226748556		Pp3c19_22340	protein_coding	62.6426100521861	-1.08078316435562	0.221039307253198	1.04516575530692e-06	1.43795433387629e-05	-4.88293831308587
Pp3c6_17060	protein_coding	272.828612977914	1.06465579766101	0.202280513230819	1.42087033896232e-07	2.37227912480528e-06	5.26252927094571		Pp3c9_13210	protein_coding	104.585890295847	-1.08087140856908	0.183383516620972	4.25111679246794e-09	9.6270821283541e-08	-5.87411364465881
Pp3c11_10460	protein_coding	53.9189279293671	1.06470041513168	0.24655716771774	1.61395762416223e-05	0.000164955324685758	4.31253165978282		Pp3c1_22950	protein_coding	44.9186156847363	-1.0827342701831	0.28338507481057	0.000143931748943373	0.0011107649187344	-3.80131230444463
Pp3c16_14150	protein_coding	152.118371114113	1.06479072476498	0.169135494879438	3.25296303517113e-10	9.02281717784694e-09	6.28621646014532		Pp3c19_15130	protein_coding	305.65737664964	-1.08474162562613	0.157261892207636	5.22608501326513e-12	2.07731412661166e-10	-6.8992960730669
Pp3c3_29170	protein_coding	15.2456522159033	1.06721713166528	0.32842319141091	0.00157413391798909	0.00846787781477709	3.16065765479868		Pp3c19_9420	protein_coding	369.445659546219	-1.08521822189048	0.115039530107658	4.16152214469984e-21	5.99006975373461e-19	-9.42846040879756
Pp3c5_22190	protein_coding	248.205346965218	1.06726079476048	0.117356222779561	1.05810256321083e-19	1.22585053054913e-17	9.08280687443072		Pp3c19_21390	protein_coding	16.9181720699825	-1.08535585808111	0.362578219752957	0.00279582514801425	0.0135615720735948	-2.98933816122428
Pp3c13_13850	protein_coding	48.7751173399272	1.06758269127345	0.241023540196841	1.08654684630885e-05	0.000116279081259353	4.399191962373		Pp3c4_770	protein_coding	142.468329238387	-1.08600283590798	0.21412008401971	4.03401115073439e-07	6.10384523922109e-06	-5.06734577075288
Pp3c22_10390	protein_coding	22.1439283727042	1.0680924165805	0.307335060284229	0.000627679486428534	0.00393464541146227	3.41936292282453		Pp3c20_14280	protein_coding	153.838195952844	-1.08805893349146	0.256929747710023	2.46568301809315e-05	0.000240122897712813	-4.21791813412634
Pp3c21_11360	protein_coding	19.5350612573228	1.06911819327422	0.342705170378119	0.0020329506862014	0.0104456870133971	3.08537586061944		Pp3c19_2430	protein_coding	721.303694277807	-1.08828700841156	0.123719633111318	1.38593749197563e-18	1.34351083405801e-16	-8.79855121497357
Pp3c8_21260	protein_coding	17.5103875981093	1.06957062959584	0.346566706004137	0.00224517696917654	0.0113182176742781	3.0557241706686		Pp3c19_4760	protein_coding	159.468257489704	-1.08883834426752	0.1910103169473	1.1621112897497e-08	2.40262399404181e-07	-5.70519330262676
Pp3c24_8270	protein_coding	556.273194785274	1.0701724677801	0.143484750904736	8.82523052975382e-14	4.49542573901669e-12	7.45739131682831		Pp3c19_17030	protein_coding	115.029805310929	-1.08936786652228	0.185506786713809	4.37027040089031e-09	9.87338140510295e-08	-5.86953198498709
Pp3c6_13600	protein_coding	11.0131338663432	1.07076876626837	0.395855617795345	0.00773129080313302	0.0315291962351422	2.66358486379355		Pp3c19_4890	protein_coding	21.1015101106177	-1.0906198691147	0.317584383594074	0.000652702987404476	0.00406868660127462	-3.40871220411374
Pp3c16_22750	protein_coding	79.7088846153412	1.07142958449485	0.195649130143255	4.68580323698322e-08	8.67741340182078e-07	5.46283870590434		Pp3c6_8130	protein_coding	10.8832260727173	-1.09067233121173	0.394935334479332	0.00640510711867771	0.0270618268300815	-2.72628806525814
Pp3c17_7480	protein_coding	127.404105070932	1.07199573874497	0.201443422168465	1.07728706441713e-07	1.84047030162874e-06	5.31317970309654		Pp3c10_23660	protein_coding	12.072080518439	-1.09093282813428	0.390957167802518	0.00687322718533552	0.028701388246456	-2.7029249096416
Pp3c8_22500	protein_coding	388.797109677488	1.07284140977637	0.147291057218218	3.30841454991807e-13	1.52572515651562e-11	7.28120908327767		Pp3c2_17740	protein_coding	22.5497954300319	-1.09215954793694	0.316928035320893	0.000691169385746531	0.0042664776897934	-3.39305825144639
Pp3c1_9970	protein_coding	14.596836825911	1.07285025664501	0.348512650603526	0.00277279006073275	0.0134739158961438	2.99186482861815		Pp3c4_15440	protein_coding	99.8129148056113	-1.09247742888648	0.178002896680729	9.54241003211001e-10	2.40777942377278e-08	-6.11688178356979
Pp3c5_24760	protein_coding	110.360228776503	1.07352298110539	0.266585674726434	6.20430325553042e-05	0.000539011256767618	4.00490262729336		Pp3c8_14030	protein_coding	17.0891763267858	-1.09267593238774	0.35671847831874	0.00254147712959009	0.0125586646195609	-3.01835891001264
Pp3c17_6920	protein_coding	45.705531805416	1.07375299199764	0.248559254872397	1.81759496256052e-05	0.000183400447629579	4.28619495161578		Pp3c6_11480	protein_coding	31.0485392053348	-1.09478373379234	0.275073876521096	7.56439017642788e-05	0.000640478669127138	-3.95779794787087
Pp3c18_22120	protein_coding	72.4019666828033	1.07409639595542	0.388956321898295	0.00466021006143553	0.0208093986292068	2.82962836971829		Pp3c19_17130	protein_coding	248.973681293274	-1.0948578580947	0.12135134940582	1.89505311333927e-19	2.13053308600273e-17	-9.01917832085684
Pp3c1_30760	protein_coding	792.65089369743	1.07467425981359	0.182301167770092	3.68724909019365e-09	8.40020775943397e-08	5.89764558023665		Pp3c14_7160	protein_coding	28.0048322223953	-1.09600274419517	0.360620062762484	0.00289993118646974	0.0139879899829716	-2.97815095704718
Pp3c8_14130	protein_coding	93.824811045515	1.07578282382604	0.309568861963581	0.000540693784498271	0.00346248126237518	3.45974169792846		Pp3c9_18530	protein_coding	24.6217281791291	-1.0962265885613	0.28709313694996	0.000159747049508294	0.00120972257499306	-3.77540632600512
Pp3c9_16040	protein_coding	14.2136434097067	1.07793809079454	0.367181568029437	0.0037592266564444	0.0173953498471611	2.89768941086255		Pp3c4_15630	protein_coding	15.5104970665861	-1.10117247572507	0.336626322384215	0.00147887528840019	0.0080373656978271	-3.17879718617327
Pp3c3_34050	protein_coding	45.0947270375541	1.07814074232603	0.262414912652536	4.55064887557412e-05	0.000410333460415706	4.07758197092112		Pp3c5_21760	protein_coding	69.9335895177084	-1.10121462273123	0.21160661392477	2.07580933067776e-07	3.33392876440215e-06	-5.19241743695676
Pp3c16_6980	protein_coding	151.674641893543	1.07889067971598	0.257905371987581	3.08013787946509e-05	0.000291157311989238	4.16745907593879		Pp3c14_15830	protein_coding	291.64207824708	-1.10276844908546	0.232522778602969	2.18467696907112e-06	2.78897375283724e-05	-4.7355445594145
Pp3c24_3670	protein_coding	79.1993193237925	1.0788972023196	0.202233445864626	1.044706889478e-07	1.79308318880596e-06	5.31877071551217		Pp3c10_20290	protein_coding	381.656371695641	-1.1030819675882	0.347647051435744	0.00153816582179332	0.00829788489894179	-3.16738490682652
Pp3c7_23420	protein_coding	45.9495709936602	1.08180665619302	0.284537484224865	0.000154652397555735	0.00117677034583859	3.7834773607414		Pp3c6_1200	protein_coding	306.336293125568	-1.1039202144345	0.145824931091653	3.8509728979424e-14	2.0610840862227e-12	-7.56593071154072
Pp3c14_4060	protein_coding	32.7933382283843	1.08183525394521	0.344638875802854	0.00155547330930466	0.0083789041428696	3.16412994242618		Pp3c5_570	protein_coding	166.460402704196	-1.10423999903463	0.281186016155683	8.65964033665837e-05	0.000720057620991287	-3.92537034575007
Pp3c11_860	protein_coding	6.64714268198447	1.08367214892615	0.444970660983999	0.0134668366467104	0.0492246818560018	2.47117906846967		Pp3c19_6730	protein_coding	3654.20741423827	-1.10566199969139	0.195332773630938	1.48281343641058e-08	3.00998453972234e-07	-5.66354027858378
Pp3c5_24680	protein_coding	19.5218677860436	1.08396113090517	0.312446499180929	0.000611781421702846	0.0038502308752415	3.42633673644839		Pp3c24_6000	protein_coding	56.7112700268513	-1.10620813733708	0.234576437875614	2.63511160998813e-06	3.30694323578431e-05	-4.69738678416263
Pp3c10_25150	protein_coding	13.4658198220316	1.08413545467363	0.39628811164019	0.00653339872021997	0.0275181945653246	2.71973634178454		Pp3c19_7700	protein_coding	488.366714507153	-1.10654889654503	0.114211531834732	3.35761492406781e-22	5.90691514419338e-20	-9.6890118110276
Pp3c2_10660	protein_coding	288.365659206449	1.08553860452304	0.166561220222455	7.25405846535081e-11	2.31253541680647e-09	6.51530814857964		Pp3c11_470	protein_coding	126.044292876621	-1.10683389676676	0.317019517024983	0.000443398766237657	0.00292317021461329	-3.51280739824778
Pp3c10_21310	protein_coding	16.7265303777488	1.08731044589528	0.378060238438884	0.00430881422448133	0.0195015412732599	2.85462153306362		Pp3c11_15600	protein_coding	19.5957213666994	-1.1072448938046	0.333382636625688	0.001084336308905	0.00622428696954531	-3.26767806627935
Pp3c1_28110	protein_coding	22.6562931543652	1.08776771029777	0.347644721338329	0.00208180480877924	0.0106529198402385	3.07830678225434		Pp3c24_1880	protein_coding	37.4120363765818	-1.10746200529047	0.247411239903039	9.04538827225756e-06	9.84797711649472e-05	-4.43881890670994
Pp3c24_5200	protein_coding	107.837945667855	1.09022326849538	0.291872231473097	0.000227633173469387	0.00164574973208461	3.68619364016287		Pp3c19_14050	protein_coding	99.4994424696699	-1.1102820748015	0.188161363593533	3.85295753054161e-09	8.73582256328049e-08	-5.89038550005605
Pp3c8_13123	protein_coding	10.8574573314783	1.09027596055935	0.405993953957755	0.00742683570157077	0.0305370550067114	2.67707342619182		Pp3c19_6050	protein_coding	406.657365053635	-1.11098314547039	0.167930997229896	3.71481696108065e-11	1.25589897260734e-09	-6.61502789208395
Pp3c3_22480	protein_coding	1467.20248323706	1.09064619317341	0.16529579209183	4.15074601572168e-11	1.39830096274312e-09	6.59859423986313		Pp3c27_1520	protein_coding	8.82646816596328	-1.11134873412598	0.398760406791997	0.00713665412105641	0.0296256124754363	-2.6903994348244
Pp3c5_10340	protein_coding	60.2337421403127	1.09067481926281	0.243749386210085	8.92895052318317e-06	9.7444032131235e-05	4.44160705359053		Pp3c13_10500	protein_coding	155.658210753165	-1.11212700906133	0.205298375997448	6.39472113083138e-08	1.14730596303868e-06	-5.4073972348801
Pp3c23_21010	protein_coding	71.1781801592959	1.09096469452083	0.228135391159997	1.86684515759095e-06	2.42447423063759e-05	4.76732879372633		Pp3c3_32970	protein_coding	454.434273481134	-1.11292006008753	0.272403079709167	4.50367405201804e-05	0.000406700603556762	-4.07999463337716
Pp3c16_6700	protein_coding	35.2745988587451	1.09180652247733	0.285009886552632	0.000146399476945258	0.00112569407606633	3.7970987551525		Pp3c19_5110	protein_coding	10.0984195729258	-1.11415759741712	0.40855339666249	0.00707207444263445	0.0293896356977372	-2.69343117713574
Pp3c3_14160	protein_coding	21.6505080719126	1.09211575021881	0.362233080943745	0.00303211043533501	0.0145234821813585	2.96446366947753		Pp3c19_1160	protein_coding	16.710322182753	-1.11741714997324	0.326451141605067	0.00078217895593228	0.00473443777085483	-3.35902533695057
Pp3c16_25520	protein_coding	458.980896672384	1.09241730463695	0.287288570808525	0.000138798766632667	0.0010790411481263	3.81029909742281		Pp3c19_7620	protein_coding	408.48170684076	-1.11893566296533	0.123158840782039	1.04110879524004e-19	1.21356239935956e-17	-9.08456843736935
Pp3c16_22100	protein_coding	13.3382916447837	1.09254857909024	0.348648861157834	0.0023970989824894	0.0119823416646405	3.03603706103708		Pp3c15_23620	protein_coding	30.3580472627374	-1.11906025660697	0.33813434855923	0.000853813493147379	0.00509499257845484	-3.3347329600768
Pp3c11_8360	protein_coding	1092.83420214521	1.0943718264745	0.124044760179437	1.13062526122846e-18	1.11305077530263e-16	8.82137516011261		Pp3c21_5590	protein_coding	308.375981610686	-1.12001627052082	0.141523004354515	2.57267497771837e-15	1.66828752821328e-13	-7.9100587298786
Pp3c2_33330	protein_coding	40.7152869658948	1.09442154619239	0.344460509153156	0.00139882174732998	0.00767695355264865	3.19489406549888		Pp3c2_31450	protein_coding	21.3411614354197	-1.12074578382197	0.406460433477549	0.00671131036645328	0.028117948613586	-2.71083949998179
Pp3c1_14000	protein_coding	97.9622598294167	1.09476666144186	0.168862941056704	1.01143063907082e-10	3.0895791225636e-09	6.46523266791074		Pp3c19_5780	protein_coding	206.940640962506	-1.12272949788602	0.148783408507043	4.60788745808415e-14	2.4387148106852e-12	-7.54257279420892
Pp3c21_8500	protein_coding	29.2351726302072	1.09698847344741	0.346385100239906	0.00129643883575365	0.00722811021894079	3.21676690174685		Pp3c7_25280	protein_coding	52.1757461056167	-1.12325475598972	0.27588560009252	5.62076549889012e-05	0.00049527036297528	-4.02819107457711
Pp3c6_24790	protein_coding	7.55958833345602	1.09913574959974	0.414040773037709	0.0101103937374795	0.0392275844419257	2.57203066063699		Pp3c9_22930	protein_coding	60.1603975568441	-1.12512318956542	0.224180221531133	5.42292689261798e-07	7.98106978774141e-06	-5.01071111879037
Pp3c9_6317	protein_coding	7.66125681382989	1.09915946601805	0.461377485258032	0.00112243198386911	0.0064051260069875	3.25789178942393		Pp3c3_10750	protein_coding	76.7291851783824	-1.12714960893524	0.335632214776319	0.000822860398193871	0.00493352715862529	-3.34498830567015
Pp3c10_2570	protein_coding	90.4492478409986	1.10026792676288	0.213634474150356	2.6878312332562e-07	4.24226908106175e-06	5.14411620990058		Pp3c3_690	protein_coding	94.7763329651995	-1.12729437591958	0.186825046529168	1.78480092836971e-09	4.31440427977411e-08	-6.01627153615042
Pp3c10_10570	protein_coding	141.986061138754	1.10041797601465	0.321161324767629	0.000655311510651246	0.00408093041703496	3.40762389574717		Pp3c1_39780	protein_coding	28.4344053971049	-1.12869874378766	0.285897058126629	9.50807544469634e-05	0.000776669963238308	-3.90281403730431
Pp3c3_26370	protein_coding	55.8509415149318	1.10092279553003	0.280180065687586	9.08767900827322e-05	0.000748768001548964	3.91374185116742		Pp3c7_1641	protein_coding	7.37550644857701	-1.12883302644699	0.408713373096096	0.00783269614671724	0.0318538584733792	-2.65919780553684
Pp3c17_18550	protein_coding	1.70341913392531	1.10105016459136	0.42650447643472	0.00606710895765926	0.0259103327029728	2.74413225317951		Pp3c19_18450	protein_coding	92.5772068416012	-1.12927766336663	0.195435485442266	8.09187228119903e-09	1.73723811686759e-07	-5.76653330872884
Pp3c12_26150	protein_coding	1.32455701010275	1.10192647462653	0.422248765357816	0.00841484314239279	0.0338303046350959	2.63495502783082		Pp3c17_8050	protein_coding	540.064964934048	-1.12933977784017	0.165669322646114	9.24911869007422e-12	3.55735334233624e-10	-6.81772855653729
Pp3c5_17110	protein_coding	18.7244472514267	1.10243457804173	0.324416533564245	0.000832034848726188	0.00498224460315083	3.34191183286659		Pp3c19_10170	protein_coding	40.9943726416237	-1.13095040755843	0.250945378702253	7.12513870909234e-06	8.01051097471919e-05	-4.4899156384158
Pp3c20_18260	protein_coding	42.841369446986	1.10247389401138	0.270572205716443	5.07881263498007e-05	0.000452614634449443	4.05197024052349		Pp3c6_27690	protein_coding	86.5898133441887	-1.13355208304793	0.25301655536799	8.23321140199473e-06	9.11602661060022e-05	-4.4590281362034
Pp3c27_1350	protein_coding	140.101138300398	1.10293881455476	0.23622917867122	3.23317702671698e-06	3.95842570439747e-05	4.65542205777072		Pp3c19_4330	protein_coding	485.033856420298	-1.1335617471638	0.103946071803903	1.1185811446544e-27	3.60221046583621e-25	-10.9027235030552
Pp3c16_11260	protein_coding	63.6586335683096	1.10370690979951	0.22876249383709	1.58094140425067e-06	2.09469223715221e-05	4.80072259336048		Pp3c14_24670	protein_coding	130.849657559215	-1.13381562899227	0.16986086507423	2.68191377865188e-11	9.40154276649183e-10	-6.6630560174937
Pp3c4_27520	protein_coding	32.7112161841737	1.10376468306415	0.264269366411689	3.35300045598207e-05	0.00031351874342352	4.14806306451921		Pp3c2_27270	protein_coding	54.338298800848	-1.13384215349662	0.288299206291902	9.97258890710929e-05	0.000809740124936224	-3.89125783790196
Pp3c16_9750	protein_coding	15.7124758226873	1.10418392861733	0.376078630029424	0.00310873178934454	0.0148369515191023	2.95677668414962		Pp3c1_3520	protein_coding	81.6932923822781	-1.13507751089343	0.259599663892454	1.2491645212148e-05	0.000131272820260405	-4.36882563150871
Pp3c24_2020	protein_coding	44.5370273901463	1.10433152619644	0.268150679538398	4.25105426444808e-05	0.000386090014457522	4.09339347325383		Pp3c19_22410	protein_coding	5204.77158865979	-1.13610065967921	0.110973219651064	1.34076617025991e-24	3.06922376324557e-22	-10.2379282374963
Pp3c11_1560	protein_coding	310.271842021671	1.10451429951128	0.170596615887118	9.30995212220695e-11	2.87157614158981e-09	6.47775148721504		Pp3c19_2530	protein_coding	234.368072062078	-1.13679558852088	0.138792700848593	2.68151521237754e-16	1.94897026195699e-14	-8.18685023369127
Pp3c25_4709	protein_coding	2.3092480755801	1.1047585118762	0.45870021623167	0.00369829178801335	0.0171707040586741	2.90281148708127		Pp3c1_40790	protein_coding	215.837661948568	-1.13941846499523	0.43403380488281	0.00726165209577199	0.0299937803955799	-2.68460062268889
Pp3c16_15920	protein_coding	26.7881053237208	1.10478844257727	0.283473419892246	0.000123477124088504	0.00097671330461348	3.83911791245644		Pp3c19_14040	protein_coding	93.068021943209	-1.13943080380217	0.286921182187173	6.44248963064964e-05	0.000557918427449149	-3.99598837154752
Pp3c11_2960	protein_coding	25.1194611528047	1.10574415979677	0.334374742791147	0.000928984348963871	0.0054612322494782	3.31119503990536		Pp3c14_3280	protein_coding	12.974722107291	-1.14075908484909	0.364549461677018	0.00214867714271125	0.0109303522654655	-3.0688732752754
Pp3c22_8030	protein_coding	116.70247139415	1.10641727057693	0.221765172734292	6.3415658954287e-07	9.1776009446566e-06	4.98051386415285		Pp3c1_29560	protein_coding	31.4607714888125	-1.1438850897459	0.28336538208947	6.11311697955696e-05	0.000532062403168036	-4.00840133143547
Pp3c1_4270	protein_coding	271.130182922706	1.10915550426115	0.133896979827099	1.30290803276085e-16	1.00223694827758e-14	8.27330959119964		Pp3c5_11880	protein_coding	623.152221763809	-1.14625627229097	0.411649351281451	0.00560060849403236	0.0242395356233747	-2.77029184684294
Pp3c21_860	protein_coding	33.0498333807367	1.1099367624933	0.282158186648557	9.60068923323616e-05	0.000783561406492642	3.90046805995022		Pp3c27_5410	protein_coding	19.5120971471903	-1.14751859574804	0.373093715216643	0.00220747169638225	0.0111726058154669	-3.06079908246556
Pp3c15_8680	protein_coding	16.7747370892691	1.11193252615864	0.344013526878972	0.00143526032225178	0.00785198563857869	3.18746458703584		Pp3c22_22380	protein_coding	71.2755316085309	-1.14763062562536	0.320318300494961	0.000355062106319867	0.00242145729363872	-3.57141181054161
Pp3c2_1680	protein_coding	32.335367154726	1.11197241137777	0.28034574784717	8.45171020203723e-05	0.000705857115774538	3.93121654745671		Pp3c19_13280	protein_coding	145.35857500998	-1.14772565838794	0.160187292217813	8.33820763521483e-13	3.68432430393214e-11	-7.15547764602832
Pp3c5_4760	protein_coding	1073.45166446847	1.11212403545654	0.186012449320449	2.22443070853054e-09	5.25020912572426e-08	5.9805078021634		Pp3c1_30428	protein_coding	52.2554413428979	-1.14778602980201	0.303349097096439	0.000216501118728478	0.00157184610463931	-3.69894076268166
Pp3c21_7310	protein_coding	139.070263453882	1.11255103333914	0.231241273620358	1.57563525365568e-06	2.09057750135879e-05	4.80139575595289		Pp3c15_23860	protein_coding	9.50962875575228	-1.14907394693623	0.41144832776617	0.00583125554999776	0.0250608132662197	-2.75712219605691
Pp3c16_830	protein_coding	630.613354651302	1.11291912299283	0.138815202950991	1.1127662674097e-15	7.47086893313934e-14	8.01373468054775		Pp3c1_15490	protein_coding	112.952553954982	-1.15034220226486	0.216833874269182	1.2120855241181e-07	2.04889901763736e-06	-5.29166381253661
Pp3c23_12980	protein_coding	26.2592012680744	1.11361556145369	0.331071018586309	0.000806369744342334	0.00485303298780625	3.35059901792271		Pp3c7_3360	protein_coding	4346.07598258654	-1.15115389537376	0.184194791191993	4.09830072366574e-10	1.11398732116808e-08	-6.25023709027131
Pp3c11_22850	protein_coding	424.221316251164	1.11679887456076	0.222572813525666	5.09926896712141e-07	7.55152847820006e-06	5.0225395598889		Pp3c1_690	protein_coding	41.4721598849698	-1.15137428505728	0.319206002182561	0.000345008328882683	0.00236051791457363	-3.57892660910972
Pp3c17_19060	protein_coding	279.704163676861	1.11800050653887	0.171767246008066	8.1540337666591e-11	2.58211069277538e-09	6.49773117593501		Pp3c19_7240	protein_coding	195.970821781158	-1.15215496312908	0.164636444660676	2.68838498432061e-12	1.10801116490437e-10	-6.9931204545106
Pp3c3_23120	protein_coding	38.4184173407313	1.11959642471326	0.256342822721378	1.40224045659904e-05	0.000145191109947584	4.3435100718986		Pp3c1_24280	protein_coding	49.6082110046521	-1.15262126890195	0.253642189351223	6.21166815283572e-06	7.12691394347094e-05	-4.51905355776176
Pp3c11_15940	protein_coding	134.324640793659	1.11984125519071	0.175355315531054	1.7694289152926e-10	5.14054272026904e-09	6.38012552382524		Pp3c16_8090	protein_coding	22.4697954411863	-1.15345131860356	0.327643269427893	0.000540020327491274	0.00345933453214235	-3.4600773070196
Pp3c26_15030	protein_coding	61.3741068184456	1.11993978994043	0.250247734751328	8.41892248376462e-06	9.29997251113534e-05	4.45424422727741		Pp3c19_16740	protein_coding	453.358752823482	-1.15436995296106	0.186758535931755	6.22426090334492e-10	1.62669817281367e-08	-6.18464441686895
Pp3c1_20380	protein_coding	55.9564448557064	1.12115124064483	0.30932404440412	0.000214842232838014	0.00156218998236597	3.70089279759878		Pp3c22_15050	protein_coding	93.6096962063866	-1.1551122097544	0.206403440027304	2.41312214414377e-08	4.67373300089007e-07	-5.57942698394498
Pp3c14_5190	protein_coding	14.5722521570736	1.12129796063725	0.335600241172853	0.0010509544577303	0.00607118719880681	3.27651845056113		Pp3c19_20730	protein_coding	1324.25044830855	-1.15528117906268	0.138451474954779	7.12922504060472e-17	5.73963032930041e-15	-8.34487002120726
Pp3c7_700	protein_coding	79.7159250721722	1.12257793737038	0.243639982562271	4.20660958531082e-06	5.03626856464433e-05	4.60090415993493		Pp3c19_13340	protein_coding	88.7673348815168	-1.15723840849955	0.24461127799992	2.10919528970249e-06	2.70077051456453e-05	-4.74267016459481
Pp3c5_25650	protein_coding	370.630888974789	1.12289854639393	0.219753486305605	3.38157273847069e-07	5.19664116727892e-06	5.10083555797428		Pp3c1_6640	protein_coding	56.7750121561138	-1.15918767615319	0.385867220664965	0.00407254828620248	0.0185961108959017	-2.87248700446801
Pp3c5_8220	protein_coding	337.115448625516	1.12325248792699	0.209768272975036	8.78888945987551e-08	1.54048800495973e-06	5.3501344850878		Pp3c22_10510	protein_coding	66.524843087335	-1.16171667904444	0.299458107077619	0.000119556795999237	0.000948071420695115	-3.84703315434995
Pp3c13_12890	protein_coding	329.667631325684	1.12345219453438	0.232287755751281	1.34386118766897e-06	1.80765360143089e-05	4.83315493139874		Pp3c1_22120	protein_coding	302.027941631049	-1.16184853814117	0.280131366844637	3.51192181384882e-05	0.000325972225027492	-4.13744657704858
Pp3c2_26250	protein_coding	24.9346750690295	1.12373939381714	0.323612445445625	0.000641385969491028	0.00400471029258282	3.41348114315312		Pp3c4_7680	protein_coding	2121.18811156964	-1.16288416338427	0.229629036437277	4.17534878729656e-07	6.29616086973291e-06	-5.06078452155475
Pp3c27_4590	protein_coding	25.9044962085464	1.12403872224304	0.317155893358455	0.000483978343187768	0.00315241293128817	3.48947057209844		Pp3c22_2400	protein_coding	297.667107938252	-1.16383759920895	0.131124823942537	7.68627947672026e-19	7.72694762209973e-17	-8.86447876733465
Pp3c8_17090	protein_coding	37.7489413231741	1.1264597149456	0.240804088731203	3.5666142631453e-06	4.32799489514562e-05	4.63516004328168		Pp3c19_16280	protein_coding	398.337916382712	-1.16413247832976	0.269994007109808	1.59833772476847e-05	0.00016371114162049	-4.31468066979266
Pp3c6_18720	protein_coding	87.7336228308427	1.12685290813776	0.187313566904336	2.02472902520637e-09	4.82683205507165e-08	5.9958105955669		Pp3c8_16060	protein_coding	74.1527196743128	-1.16849258071176	0.312876928432924	0.000196980738803732	0.00145514542662166	-3.72285746076389
Pp3c12_21760	protein_coding	14.2885427036163	1.1272125898163	0.330496254772141	0.000942663429888125	0.00553479764149393	3.30710264688319		Pp3c19_6130	protein_coding	77.3798823410465	-1.16956175065648	0.229105565711824	3.22486541015958e-07	4.98555270895297e-06	-5.10980789803652
Pp3c5_6590	protein_coding	10.9156147233237	1.12753401073178	0.391130265986795	0.00528370232145279	0.0231207609644411	2.78920858511816		Pp3c4_15840	protein_coding	9.68671350993193	-1.17092599778468	0.454636687779605	0.00724791254821964	0.029963084946948	-2.68523361582246
Pp3c21_5280	protein_coding	40.416165968396	1.131308433261	0.223282088650248	5.04179072463035e-07	7.47806586791387e-06	5.02471561678909		Pp3c23_6540	protein_coding	141.177217014311	-1.17134981539196	0.20370015033435	9.48388868541386e-09	2.01165025138718e-07	-5.73970986979193
Pp3c2_32320	protein_coding	22.287610437977	1.13133233354774	0.436253204470449	0.00983271200361893	0.0384011362936813	2.58165747712029		Pp3c10_2820	protein_coding	25.3801492975955	-1.17184555080419	0.30423569744656	0.000149714860829141	0.00114793476826218	-3.79154193682927
Pp3c8_25010	protein_coding	16.2189848738573	1.13155036680723	0.362374878837365	0.00220561105444446	0.0111661630787223	3.06105156568939		Pp3c19_2740	protein_coding	1042.60619926403	-1.17263195211939	0.109510261766961	9.43565497083044e-27	2.93897449911112e-24	-10.7070136933093
Pp3c10_3120	protein_coding	98.9131788099947	1.1317571857417	0.207488380379239	5.21404541373098e-08	9.55321724791597e-07	5.44385231479664		Pp3c8_15630	protein_coding	113.858869363851	-1.1764977617094	0.195171535330964	1.82386963824505e-09	4.39208151161673e-08	-6.01276355736151
Pp3c10_1490	protein_coding	29.2476967715531	1.13177985172342	0.299713164363372	0.000176192848102092	0.00132162025816808	3.75091155373372		Pp3c19_10050	protein_coding	423.19618105776	-1.17927641826623	0.179435181863225	4.8252209753528e-11	1.59442084402962e-09	-6.57623119490234
Pp3c10_6330	protein_coding	178.037928904818	1.13178385256512	0.213331526718519	1.13459204106385e-07	1.9299237941104e-06	5.30373142680308		Pp3c6_24400	protein_coding	462.995289237288	-1.1826032701731	0.281989858929378	2.96003425372872e-05	0.000281203254104228	-4.17651946377187
Pp3c1_25680	protein_coding	6.36289669442464	1.13187016055725	0.423928960843725	0.0111375702103127	0.0423481757046109	2.5383526204648		Pp3c19_1780	protein_coding	2773.89581874294	-1.18284697373317	0.153066841867794	1.08493521594782e-14	6.44180284469018e-13	-7.72888394858251
Pp3c11_8000	protein_coding	87.968124775821	1.13195606842686	0.184781297123558	1.02416884654321e-09	2.57396932332289e-08	6.10559738401399		Pp3c13_2000	protein_coding	295.627608801858	-1.18299888565759	0.139146370324192	1.97571974975134e-17	1.69093131735475e-15	-8.49521199277603
Pp3c10_90	protein_coding	6.72512162116382	1.13249126091566	0.43200811885555	0.0106112218616993	0.0408210547565358	2.55524782394309		Pp3c25_680	protein_coding	40.0886515682912	-1.18388642887528	0.267449473931809	1.09913789291069e-05	0.000117455680344787	-4.39669071118605
Pp3c12_18960	protein_coding	530.341233586609	1.13303265142857	0.164982452092656	6.60777548014931e-12	2.58328671034644e-10	6.86589048081609		Pp3c8_24880	protein_coding	35.7222813487608	-1.18487531519751	0.295883043587575	6.88976583957706e-05	0.000590729020541354	-3.9800607528798
Pp3c7_18260	protein_coding	10.4792912169052	1.13566803303285	0.367314248375952	0.00278788414511377	0.0135300234069011	2.99020703753338		Pp3c19_13580	protein_coding	104.210439220849	-1.18511931494325	0.18545528378512	1.74135471333054e-10	5.07449993148471e-09	-6.38257431614823
Pp3c1_31520	protein_coding	47.1236753416178	1.13657691993434	0.22404361655199	4.73662179422591e-07	7.05296348670002e-06	5.03668545527931		Pp3c19_1860	protein_coding	4083.95176434418	-1.18519352423713	0.135568220389776	2.27083228576701e-18	2.16813132811926e-16	-8.74295894064852
Pp3c23_8220	protein_coding	7.67977661517451	1.13686702096	0.426552185056476	0.011249234391576	0.042704386301687	2.53485978169575		Pp3c19_7430	protein_coding	612.958812747546	-1.1864706757003	0.129564898983672	5.45452972466751e-20	6.77359900448907e-18	-9.15462822716904
Pp3c3_23960	protein_coding	259.576001807048	1.13753147207889	0.162975291828926	2.97544962904611e-12	1.21839532223871e-10	6.97887882682246		Pp3c19_19570	protein_coding	1595.5777581593	-1.18721445878605	0.14792897300693	1.00834613377828e-15	6.86687331246859e-14	-8.02583873402454
Pp3c1_12790	protein_coding	339.106715725874	1.13756739839871	0.189279379512348	1.91643794995739e-09	4.58593464095598e-08	6.00473572731269		Pp3c2_34310	protein_coding	50.692022268487	-1.18735268221398	0.346821259447209	0.000753440370521083	0.00458678854210207	-3.36935604007121
Pp3c10_2580	protein_coding	415.761018991787	1.1376579398014	0.213577219845969	1.00919194045906e-07	1.7384086009721e-06	5.32506095051207		Pp3c19_20260	protein_coding	576.461986621651	-1.18936093822728	0.0898569326766287	5.69370534559969e-40	4.50751673193309e-37	-13.2325312128559
Pp3c4_17660	protein_coding	10.7358634050051	1.13774861143533	0.375039398766345	0.00325801718727572	0.0154601215180416	2.94228330159507		Pp3c11_3040	protein_coding	184.731562335053	-1.18948457080929	0.222948893227867	1.00557065125159e-07	1.73374250215791e-06	-5.32571432950567
Pp3c14_3580	protein_coding	294.92882115022	1.13867964078548	0.135881758957241	5.44326944564011e-17	4.45784997703285e-15	8.37669927569605		Pp3c19_16310	protein_coding	273.832506379912	-1.19287123056723	0.167917713986396	1.2188343439732e-12	5.2275062156864e-11	-7.10321967431795
Pp3c2_3540	protein_coding	15.0386362227863	1.14039355356087	0.343163456099292	0.00123842506769975	0.00695996404332047	3.22987925796718		Pp3c9_25990	protein_coding	344.322922840317	-1.19337612243562	0.262741969231811	5.75632821539467e-06	6.66891683490846e-05	-4.5351473551936
Pp3c9_7850	protein_coding	27.4293772865742	1.14065935017428	0.279328239143045	5.97543402542288e-05	0.000521512386233508	4.0137788290111		Pp3c19_18320	protein_coding	250.461326289082	-1.19397720838873	0.156222931188963	2.14428446535853e-14	1.2053670071542e-12	-7.64166623303625
Pp3c3_3850	protein_coding	39.5455698753886	1.14299042961954	0.309943397834518	0.000315621303452807	0.00219021357399684	3.60212929614487		Pp3c23_16860	protein_coding	361.506139226699	-1.19517470524283	0.217262296367653	3.97003253369688e-08	7.49062742206959e-07	-5.49217964465343
Pp3c3_28310	protein_coding	13.9985986404831	1.14390186181722	0.374094120083073	0.00260832180396807	0.0128255989325552	3.01048342868744		Pp3c22_14060	protein_coding	80.1594538834797	-1.19552026360179	0.256434641675823	3.35971341232571e-06	4.10247781710722e-05	-4.64750660391115
Pp3c16_12030	protein_coding	307.022114699007	1.14422586007618	0.197608649394144	6.95213939760817e-09	1.50616474976688e-07	5.79207666162785		Pp3c12_20700	protein_coding	6.24295517260337	-1.19605232767966	0.451147838371963	0.00942038229474446	0.0370881192706475	-2.59640911864652
Pp3c1_2510	protein_coding	33.7070841890574	1.14444029773504	0.273371839722712	3.23994301005626e-05	0.000303844606076352	4.15591074419201		Pp3c11_4920	protein_coding	33.0085014424428	-1.1974375971864	0.462751408443685	0.00233747180560748	0.011712015903624	-3.04362388014184
Pp3c8_16520	protein_coding	9.35510093418627	1.14472002391735	0.456207524331193	0.0130829207670392	0.0481082822863838	2.48150409341389		Pp3c7_15890	protein_coding	11.1794391129257	-1.19796568569279	0.39087282130598	0.00311375605411484	0.0148531341448692	-2.95627868499655
Pp3c8_17420	protein_coding	131.009438657205	1.14530737728079	0.182842430274024	4.0497350302091e-10	1.10236340363858e-08	6.2520986265583		Pp3c14_6030	protein_coding	62.9010563744801	-1.19852253450281	0.266144037854583	7.59330135395467e-06	8.48663092500816e-05	-4.47634144165542
Pp3c4_10010	protein_coding	51.7787327577965	1.14541058332975	0.199151760552833	1.19718899842177e-08	2.46977100651615e-07	5.70012601182172		Pp3c24_12830	protein_coding	286.900204700451	-1.19943869243036	0.146377401231492	2.68752741385648e-16	1.94897026195699e-14	-8.18658058215663
Pp3c24_16120	protein_coding	10.2597319518985	1.14714598756256	0.431017032957198	0.0122841844460913	0.0458365091272064	2.50387379287324		Pp3c19_21160	protein_coding	43859.1789020641	-1.20046539978692	0.100816128039736	1.07945839343801e-32	5.12742736883057e-30	-11.9076745637532
Pp3c22_3730	protein_coding	7.76789628893778	1.14750819900648	0.44256130901275	0.0100355060712627	0.0390007394874191	2.57460348458505		Pp3c8_9030	protein_coding	89.3166123649902	-1.20149892881578	0.291822926715444	4.00078185519986e-05	0.000366513284709727	-4.10743449794961
Pp3c9_22160	protein_coding	74.1324536251384	1.14784153328679	0.240444199644433	1.94913984707592e-06	2.51832029896681e-05	4.75862726425633		Pp3c21_16093	protein_coding	19.3346147386482	-1.2031655243502	0.369145248370712	0.00116522810960208	0.00659879399244137	-3.24725775301948
Pp3c1_39100	protein_coding	18.1820079323924	1.14842358921027	0.347938436909131	0.0011211570089466	0.00640154645642393	3.25821431184649		Pp3c19_5700	protein_coding	18.9302431524357	-1.20470553185739	0.329913830002291	0.000321525382628401	0.00222306487261267	-3.59730985245024
Pp3c16_18850	protein_coding	52.4940032386358	1.15016614515571	0.240238478223568	1.92844287739003e-06	2.49764244515409e-05	4.76078197813465		Pp3c5_19430	protein_coding	113.678574502119	-1.20487047388083	0.226535903331979	1.08481025916048e-07	1.85021498420548e-06	-5.31191193708623
Pp3c1_36490	protein_coding	16.6597088374609	1.15053911966399	0.413758541431682	0.00732613162844648	0.0302206906080076	2.68164427474417		Pp3c5_20840	protein_coding	650.765288232635	-1.20604986683085	0.165262205560155	2.92852881158072e-13	1.37049377881856e-11	-7.29764278645354
Pp3c9_1480	protein_coding	21.4859679028945	1.15088154109241	0.382436722217776	0.00294659638859631	0.014180681708037	2.97325489639749		Pp3c19_12910	protein_coding	3147.79994081291	-1.20709518894488	0.103017249667623	1.03271345790761e-31	4.45944447732832e-29	-11.7178401973231
Pp3c2_15200	protein_coding	61.6155970670913	1.15097045654037	0.360128612105538	0.00185094505792919	0.00968280729643573	3.1131618118257		Pp3c19_8190	protein_coding	46.7963862154128	-1.20946269987511	0.259111962697005	3.21844969133128e-06	3.94519639582544e-05	-4.65636255359578
Pp3c1_33830	protein_coding	71.7760700884544	1.15125766651963	0.196329217916814	5.07563974202864e-09	1.1311206216036e-07	5.84467311073747		Pp3c1_20930	protein_coding	86.5212844689101	-1.21042892338595	0.252636676243465	1.78356734620873e-06	2.33065884305129e-05	-4.77651784245571
Pp3c1_23460	protein_coding	42.5906855262517	1.15202171117081	0.286956271869234	6.97806457499438e-05	0.000596684189580978	3.97703244945663		Pp3c6_5620	protein_coding	14.2333369525006	-1.21071874247809	0.393144445604302	0.0028937744829072	0.0139689317010256	-2.97880227256054
Pp3c24_19290	protein_coding	34.4820602124684	1.15300271577866	0.246629982245079	4.44477552796217e-06	5.29139943805021e-05	4.58942082208522		Pp3c24_16040	protein_coding	565.033342189444	-1.21088434327508	0.125929144938056	7.20122621738868e-22	1.17951119077918e-19	-9.61076455594674
Pp3c17_10060	protein_coding	33.5391774774242	1.15336656287158	0.262777965911369	1.349588777499e-05	0.000140351323330492	4.35190640345193		Pp3c19_23280	protein_coding	84.3640814663222	-1.21201573752788	0.206089486738773	4.39181214633647e-09	9.91026493828894e-08	-5.86871666330636
Pp3c16_19900	protein_coding	16.9163599193745	1.15379883378503	0.377080550929302	0.00199876118615388	0.0103112849679402	3.09041631759556		Pp3c6_21250	protein_coding	47.6641783424247	-1.21224873548206	0.2315502511346	2.06324012554933e-07	3.31654504106915e-06	-5.19354773139567
Pp3c6_28740	protein_coding	10.4966533448223	1.15424161682313	0.440149997719271	0.00921548591120617	0.0364400067248527	2.60395498691967		Pp3c15_4410	protein_coding	50.4718298214758	-1.21280232856574	0.275049247026444	1.13656372095957e-05	0.000120911034144635	-4.38941427163073
Pp3c10_7990	protein_coding	5.87694148885815	1.15493928972437	0.442849534565167	0.0113060522304845	0.042851584356514	2.53309433176993		Pp3c19_10340	protein_coding	388.959646446307	-1.21293300661541	0.181939379993988	2.65303955647314e-11	9.31751415397222e-10	-6.6646460513233
Pp3c27_8220	protein_coding	31.4942931999664	1.15528758640569	0.298673283121041	0.000114399204107316	0.000910592743208631	3.85782778576965		Pp3c20_18710	protein_coding	873.009098719807	-1.21340002681902	0.143944002955162	3.59159041321681e-17	3.00617699784667e-15	-8.4255175832667
Pp3c4_23720	protein_coding	72.8613717035568	1.15615820258163	0.197997129458456	6.10901482276555e-09	1.33722674691873e-07	5.81374583249573		Pp3c15_6259	protein_coding	25.8689751936621	-1.21470990924244	0.295759148033481	4.75965350623749e-05	0.000426572719898643	-4.06712588122323
Pp3c2_1630	protein_coding	140.324722235521	1.15680923849395	0.266784688074628	1.44288913989622e-05	0.000149156113482199	4.3372310678963		Pp3c19_5220	protein_coding	127.258515513405	-1.21474749413021	0.171879147146551	1.65470808579072e-12	6.94027673951956e-11	-7.06086372877713
Pp3c17_16710	protein_coding	5.31138930760312	1.15696104540813	0.452965779239446	0.0125909803698846	0.0467334431734526	2.49513334701858		Pp3c19_4130	protein_coding	227.85487305567	-1.21722199239869	0.121236282554504	1.12420483204694e-23	2.39998784369571e-21	-10.0300843855601
Pp3c1_10460	protein_coding	61.1836850132639	1.1580968652539	0.383813434415263	0.00328165350427452	0.0155373577326728	2.9400442753128		Pp3c4_3930	protein_coding	32.6507086478325	-1.21746423567375	0.327323009679034	0.000226029259221078	0.00163664478856726	-3.68799368442997
Pp3c9_3390	protein_coding	232.241960608648	1.15875359227616	0.211049283067569	3.99616453042749e-08	7.51878516392226e-07	5.49102116676531		Pp3c19_14090	protein_coding	49.4960304802101	-1.21773617698948	0.269513171286892	6.36958779324233e-06	7.28610283393163e-05	-4.51373473354101
Pp3c13_22040	protein_coding	37.7275281547265	1.15888240102279	0.252534924074363	5.36306536013839e-06	6.25910576428927e-05	4.55005987162586		Pp3c3_23200	protein_coding	116.96016996404	-1.21806989862925	0.195337482171162	4.96166976370044e-10	1.32590331238127e-08	-6.22031208724161
Pp3c2_29140	protein_coding	62.4006793732305	1.15924315025323	0.290532363181668	7.83689345736791e-05	0.00066119438583477	3.94933400741058		Pp3c22_7050	protein_coding	18.9031342552879	-1.21821192107561	0.458513737764744	0.00512337565070292	0.0225125202042913	-2.79917251696455
Pp3c4_30220	protein_coding	142.009520614787	1.16068922677277	0.270607509374642	2.49238045471586e-05	0.000241659162317522	4.21548854335082		Pp3c19_20070	protein_coding	292.350780304227	-1.21942763234441	0.187939632656971	9.01483329573473e-11	2.79872275521176e-09	-6.48261163869341
Pp3c10_11830	protein_coding	27.2113320672484	1.16158340903132	0.273548636788803	2.81662266717045e-05	0.000269194319296974	4.18780749229695		Pp3c7_9800	protein_coding	110.948031968254	-1.22039550114684	0.237843078274307	3.14806620367647e-07	4.89470195334312e-06	-5.11435990956782
Pp3c10_4941	protein_coding	6.4671865556748	1.1617278638989	0.438088453930992	0.0101400666582486	0.0393266516649773	2.57101591628005		Pp3c22_7980	protein_coding	145.456735249969	-1.22288694144917	0.314683704263168	0.000101661652583581	0.000824049231692847	-3.88659141657857
Pp3c8_12440	protein_coding	42.2922090786122	1.16173198384929	0.329395833544002	0.000438732805457634	0.00289743597625827	3.51561735875355		Pp3c19_14990	protein_coding	328.094495358658	-1.22381702513965	0.122911019650795	2.45370127305301e-23	5.04385080806087e-21	-9.95272520314819
Pp3c22_3520	protein_coding	279.579477225007	1.16201745278186	0.151631087307094	1.8584156145182e-14	1.06355110469415e-12	7.66006323183859		Pp3c19_19610	protein_coding	8.13947138346487	-1.22724296573543	0.413091071223779	0.00397726501528589	0.0182047784366254	-2.87995930730245
Pp3c10_14420	protein_coding	60.570113206744	1.1625824359178	0.201620773715267	9.48651908022584e-09	2.01165025138718e-07	5.73966290422776		Pp3c6_9160	protein_coding	94.3838862346914	-1.22790157539999	0.19154500773013	1.62262175428555e-10	4.75768724250391e-09	-6.39337639274369
Pp3c23_1480	protein_coding	29.9354750567214	1.16260326304367	0.316326505026948	0.000273970707570353	0.00192794201623582	3.63874425131045		Pp3c9_5610	protein_coding	427.266455324696	-1.22807062212358	0.224092778161645	4.48267383916174e-08	8.33619948862609e-07	-5.47069768513415
Pp3c27_790	protein_coding	0.9936395687374	1.16371993239564	0.404710060456519	0.010481570287704	0.0404283060224069	2.5595237192017		Pp3c13_7370	protein_coding	53.7767297829816	-1.22848024465535	0.410555681110461	0.00301404950186471	0.0144576976862988	-2.96630140294991
Pp3c6_11380	protein_coding	13.1100351840929	1.16377319915762	0.364157367396903	0.0019370047796372	0.0100499974912908	3.09972487205496		Pp3c19_5200	protein_coding	13.3967332330356	-1.22885758638694	0.376399505689658	0.00133278406624328	0.00739354664485326	-3.20882538650416
Pp3c8_2850	protein_coding	89.6045507858251	1.16377732894874	0.217302097568176	9.19827114956924e-08	1.59750595833469e-06	5.34188952094842		Pp3c19_6080	protein_coding	542.158199359627	-1.23350894537633	0.12748798359182	3.75155148756875e-22	6.47995256943692e-20	-9.67767363442557
Pp3c26_2450	protein_coding	155.81877563378	1.16396083897113	0.267054741917961	1.27468284569687e-05	0.000133437873654218	4.36440661933142		Pp3c23_18160	protein_coding	89.4876813731806	-1.23351685282147	0.25529024311584	1.46603227130296e-06	1.95470969507061e-05	-4.81581101204629
Pp3c20_22760	protein_coding	194.367069430955	1.16397239051978	0.281405679856257	3.71646998611164e-05	0.00034361522985947	4.12443433525103		Pp3c3_4440	protein_coding	435.401420372124	-1.23528171004925	0.122091936784838	4.7804420407636e-24	1.04400458361504e-21	-10.1141715339264
Pp3c2_29720	protein_coding	20.4446600813388	1.16400854918357	0.350792285826014	0.00108224566839252	0.00621792189279042	3.2682242820899		Pp3c14_5940	protein_coding	182.896097523051	-1.23654901478046	0.211067502037478	4.71104543555463e-09	1.0542975650829e-07	-5.85707001764353
Pp3c11_10320	protein_coding	103.257675194858	1.16545821472489	0.203389259140022	1.0205278299742e-08	2.13782015099337e-07	5.72728144720389		Pp3c19_12520	protein_coding	81.819033211874	-1.23921839301071	0.19922074609029	5.50889266233647e-10	1.45778496635645e-08	-6.20387677491029
Pp3c10_12700	protein_coding	5.013755259039	1.16563478493612	0.450401235491664	0.0116208781123823	0.0437654477968809	2.52345243292475		Pp3c18_5860	protein_coding	18.2634136814867	-1.23949175088633	0.349316170416337	0.000518824592972936	0.00334271524804536	-3.47084437565551
Pp3c25_7390	protein_coding	14.7893517901357	1.16770021050453	0.354825683331456	0.00115834196620201	0.00656382265369464	3.24894420367108		ENSRNA049990252	snoRNA	5.17376924603795	-1.24020744106595	0.449844750183929	0.00930111996600011	0.0367403907180877	-2.6007832504837
Pp3c7_19980	protein_coding	9.08428703578331	1.16829564738309	0.440470157398799	0.00635434597195351	0.0268968848790464	2.72891303096921		Pp3c19_3190	protein_coding	10819.9369756375	-1.24025623019056	0.116117828481538	1.24873207517633e-26	3.82675958521778e-24	-10.6810338044563
Pp3c1_18830	protein_coding	14.749112158972	1.1688474186039	0.461392423132625	0.0130935007786827	0.048137870509863	2.48121598648684		Pp3c19_8200	protein_coding	169.960196390703	-1.24137817994605	0.150139577432771	1.47878850416707e-16	1.13294280561187e-14	-8.25820545894059
Pp3c11_22930	protein_coding	35.6272999819582	1.16888867585878	0.291805949979069	6.85591054125436e-05	0.000588357273188044	3.98123160589161		Pp3c19_14610	protein_coding	126.552270435611	-1.24245268930249	0.171165090255343	4.34772864819103e-13	1.97624029463229e-11	-7.2442705200536
Pp3c3_22890	protein_coding	9.64308242109074	1.17023563905283	0.387278138759947	0.00341951842191361	0.0160739361742599	2.92727003261876		Pp3c26_3400	protein_coding	28.1213453382169	-1.24514630807776	0.326725361307284	0.000180000975897246	0.00134646399293215	-3.74554723226166
Pp3c5_15450	protein_coding	170.897767266032	1.17060496280565	0.14282301533505	2.67414531184332e-16	1.94897026195699e-14	8.18718159317351		Pp3c14_25010	protein_coding	42.2624613089064	-1.24563945122112	0.282301077789309	1.28438857384958e-05	0.000134379861801443	-4.3627480033009
Pp3c13_2450	protein_coding	24.3382993970238	1.17066313999738	0.283067307680665	4.58443735802445e-05	0.000412425709291972	4.07586112970859		Pp3c19_7350	protein_coding	642.826030820053	-1.24900252492902	0.0914749993371734	2.02605366875682e-42	2.02605366875682e-39	-13.6497381117002
Pp3c20_2570	protein_coding	33.6606239708377	1.17104255543512	0.306101028525084	0.000150355589614366	0.00115215578828005	3.79048140430154		Pp3c19_8370	protein_coding	53.9201259023889	-1.24935438899652	0.252006817856792	7.70717664305971e-07	1.09608051061478e-05	-4.94263988796842
Pp3c22_12800	protein_coding	11.2750514863618	1.17148285687407	0.36883257313906	0.00224385566100798	0.0113145588001995	3.05590068612129		Pp3c26_11360	protein_coding	102.139204594882	-1.24970914226148	0.19123781514599	7.18200047059966e-11	2.2934119149814e-09	-6.51680643797441
Pp3c1_22560	protein_coding	52.3623320950378	1.17150020076947	0.337471373915649	0.000554514220307856	0.00353355449176365	3.45293907842086		Pp3c4_30620	protein_coding	341.227910054322	-1.25045675721377	0.438870071518717	0.00652852201641996	0.0275037512886872	-2.71998326552675
Pp3c9_12070	protein_coding	28.8091692215994	1.17178918787957	0.267482799344228	1.49785834163885e-05	0.000154334644745869	4.32900308732938		Pp3c23_18320	protein_coding	14.198346100247	-1.25055614581393	0.375035002752235	0.00103374642016014	0.00598269326318694	-3.28117756764386
Pp3c12_21830	protein_coding	114.886054415618	1.17349180431807	0.176698837663829	3.42840069265208e-11	1.16947240862459e-09	6.62688691532391		Pp3c7_23900	protein_coding	12.6093137850836	-1.25068218241255	0.390760957645615	0.0021312929889619	0.0108477275087801	-3.07129943149679
Pp3c17_6430	protein_coding	28.3635325487354	1.17363888308822	0.294184532394804	8.26214177358045e-05	0.000692154734118291	3.93666616445291		Pp3c6_29090	protein_coding	41.6545560507495	-1.25087688545718	0.310953097600452	9.19041062044453e-05	0.000754940777295487	-3.91102802548426
Pp3c7_15830	protein_coding	7.85514935366276	1.17417397302817	0.426580837937843	0.00890303654219018	0.0353812370427972	2.61575518813369		Pp3c19_15630	protein_coding	418.172372182563	-1.25239602164174	0.131373247592744	1.56314328399991e-21	2.41918089419122e-19	-9.53064146671961
Pp3c22_14770	protein_coding	122.794897583933	1.17543220252884	0.255896645612785	4.31226525952597e-06	5.14978252237545e-05	4.59573497389603		Pp3c24_8340	protein_coding	75.1508091878755	-1.25249607195926	0.204512436537245	1.08359921150057e-09	2.71256719611474e-08	-6.09658267191347
Pp3c23_830	protein_coding	11.6528495121461	1.17562805485987	0.446001308140579	0.00631524363135864	0.0267714477902307	2.73094799387089		Pp3c19_11010	protein_coding	36.0090702106003	-1.25478529530704	0.293637742776242	2.18250026482855e-05	0.000215864159457274	-4.24535251449734
Pp3c20_21810	protein_coding	9.50225579260525	1.17624579746536	0.378946354747523	0.00289617550083496	0.0139769709209714	2.97854811940064		Pp3c2_34670	protein_coding	38.8091945357725	-1.25626144604065	0.292461138467306	2.18012429536774e-05	0.0002157414667291	-4.24559673073633
Pp3c10_20850	protein_coding	29.31386414734	1.17698970351819	0.305783742763719	0.000148165880325585	0.00113697565677953	3.79412356291356		Pp3c26_10480	protein_coding	46.2894830557852	-1.25685181913753	0.325164509888719	0.000110901648330218	0.000886093910123692	-3.86541240170607
Pp3c1_6940	protein_coding	46.3654139372235	1.17713692178949	0.266398008988179	1.14636481365223e-05	0.000121817290041345	4.38754651658917		Pp3c13_4380	protein_coding	118.942285602224	-1.25702861759023	0.282495002984792	9.88255888527184e-06	0.000106747367151885	-4.41972716713341
Pp3c1_36360	protein_coding	60.9387372467686	1.177276125755	0.256745653308161	4.77102851214703e-06	5.63094295213222e-05	4.57461221032372		Pp3c5_9780	protein_coding	261.81807476784	-1.25825735714003	0.193425306219291	8.24529092763319e-11	2.60233434593074e-09	-6.4960561217401
Pp3c13_10590	protein_coding	36.6735150478869	1.17946302444881	0.247697892165052	2.31996155443097e-06	2.94844612268819e-05	4.72334555693629		Pp3c19_12750	protein_coding	475.811050054788	-1.25841299378328	0.159676783300883	3.34687990516995e-15	2.15561756604166e-13	-7.87724137238919
Pp3c24_10920	protein_coding	56.6478307118249	1.18000826994169	0.22656025669758	2.22963207569991e-07	3.56590988537864e-06	5.17909642443758		Pp3c19_19700	protein_coding	61.4972816386978	-1.25909919082298	0.274723433905367	5.04096345724243e-06	5.91005837124242e-05	-4.56307567417946
Pp3c22_630	protein_coding	157.562462592887	1.18047441412271	0.317450536982255	0.000210568839411098	0.00153522945081	3.70598731361819		Pp3c19_20060	protein_coding	87.7094182975055	-1.25909958835182	0.195371558529231	1.27111478300601e-10	3.80933452320413e-09	-6.43058774435976
Pp3c26_4030	protein_coding	178.620313631196	1.18048742708914	0.227324711675631	2.45637105966228e-07	3.89900168200362e-06	5.16099777048777		Pp3c20_2280	protein_coding	48.6700444529624	-1.25976559967693	0.298679469596195	3.02660606006369e-05	0.000286667572987089	-4.17145517068171
Pp3c2_9420	protein_coding	66.4519705189747	1.18096044030028	0.221024446554664	1.03739891988735e-07	1.78376284867509e-06	5.3200479755861		Pp3c15_17540	protein_coding	33.9035103611335	-1.25978884192653	0.28382433689975	1.15619736913961e-05	0.000122593247425319	-4.38568802039868
Pp3c25_7170	protein_coding	23.6816689786917	1.18129507882811	0.302702530120405	0.000126973407060478	0.00100061996439199	3.83225619914826		Pp3c3_16720	protein_coding	70.6780814917904	-1.26240893028286	0.203544639717121	6.85247442072913e-10	1.77622120046185e-08	-6.16945737777873
Pp3c1_27710	protein_coding	360.080335800445	1.18162507312332	0.154718584150623	2.25186591281497e-14	1.25839565716131e-12	7.63536211734095		Pp3c19_10240	protein_coding	249.17776220145	-1.26271019211897	0.211017368972593	2.18604281707407e-09	5.16602158263774e-08	-5.98334259966564
Pp3c26_5095	protein_coding	1.18000711158301	1.18308495180754	0.381191842032116	0.0110843897096924	0.042205091078989	2.54002704532704		Pp3c9_1450	protein_coding	24.6386882401285	-1.26317740282994	0.350672673974343	0.000349424348573401	0.00238815202262396	-3.57560091827415
Pp3c20_8180	protein_coding	11.2963037179486	1.18478974257244	0.371997923187387	0.00211286537955384	0.0107770314661806	3.07389110707274		Pp3c19_8230	protein_coding	132.267120257956	-1.26412338891207	0.198002685237044	1.72598518182356e-10	5.04518745456117e-09	-6.38393132476963
Pp3c10_2210	protein_coding	195.755701691351	1.18502346320703	0.237845611031017	6.34220528438638e-07	9.1776009446566e-06	4.98049435430689		Pp3c25_15420	protein_coding	37.7538890584224	-1.26515263161521	0.283053918036344	9.58209743571708e-06	0.000103785080077383	-4.42639503816114
Pp3c6_28490	protein_coding	21.015822490093	1.18627197382067	0.360380343179241	0.00112093236076553	0.00640154645642393	3.25827117482558		Pp3c4_21910	protein_coding	150.655718276294	-1.26540722276888	0.195471673845298	9.9374041187884e-11	3.04533352027386e-09	-6.46790027442699
Pp3c1_6220	protein_coding	51.3868338366611	1.18869449574005	0.220290893344898	8.05895058467627e-08	1.42040873013775e-06	5.36580380485717		Pp3c9_19810	protein_coding	20.2462457336024	-1.26564114787098	0.463672614236703	0.0046270797377939	0.0207101331020222	-2.83191050456231
Pp3c13_10789	protein_coding	5.86051158188518	1.18898564997961	0.420991179463831	0.0084378195662931	0.0339083273603149	2.63402934253845		Pp3c19_20210	protein_coding	351.548734494354	-1.26823281878754	0.128454818230587	5.57399641282191e-23	1.08067277391445e-20	-9.87076125331754
Pp3c9_25570	protein_coding	32.7871324411128	1.19017629577837	0.3415975322441	0.000698059240659913	0.00430062437501244	3.39034025561788		Pp3c16_2730	protein_coding	178.551149942135	-1.26871004113291	0.195212333535968	8.14070202301303e-11	2.58211069277538e-09	-6.49797741765806
Pp3c25_14501	protein_coding	4.63500685600035	1.19048357820338	0.464530991661165	0.0100600242701376	0.0390827666819201	2.57375926577488		Pp3c11_9120	protein_coding	826.239613416935	-1.26944419922922	0.196753960674398	1.16290796195394e-10	3.5127585496224e-09	-6.44409686869705
Pp3c17_7090	protein_coding	233.771217318362	1.19076138506016	0.150631688762082	2.68368467411697e-15	1.734354041096e-13	7.90479798218273		Pp3c5_26270	protein_coding	22.6323755690228	-1.27003339731583	0.353831813432258	0.00034044339816807	0.00233517132317449	-3.58240656650784
Pp3c5_9400	protein_coding	7.51134842222411	1.19139089778675	0.431258749736956	0.00882879325319315	0.0351229212333898	2.61861343465415		Pp3c24_14620	protein_coding	28.8146100791543	-1.27062262514983	0.31410254829567	5.69446082191851e-05	0.000500901646372462	-4.02512686240134
Pp3c1_10690	protein_coding	305.124436285203	1.1919300076327	0.216318250535596	3.56771954976101e-08	6.75839196864e-07	5.51101419051025		Pp3c19_1820	protein_coding	102.682071534224	-1.27272205236154	0.225989423497287	1.89334859111728e-08	3.751159878126e-07	-5.62147412589555
Pp3c25_6990	protein_coding	15.0659910804874	1.19203092694125	0.355597567578494	0.00095413535170987	0.00559351178108224	3.30371276916817		Pp3c20_1440	protein_coding	36.0663343358516	-1.2727358827395	0.315700954935467	6.98145578664731e-05	0.000596705622790368	-3.97691686839055
Pp3c20_15760	protein_coding	13.0519995088782	1.19227583909845	0.413490824320652	0.00530162052149374	0.0231761905456852	2.78811203843821		Pp3c19_1719	protein_coding	7.20361000630432	-1.27496769873141	0.44212208193155	0.00517949228694084	0.0227223166594033	-2.7956533495705
Pp3c25_9290	protein_coding	2.78754536601025	1.19297708801964	0.459591309663289	0.00896473197799672	0.0355743332460187	2.61339616487781		Pp3c3_37220	protein_coding	12.8663127273215	-1.27529531069469	0.387620650149588	0.0012964947171658	0.00722811021894079	-3.21675453461077
Pp3c6_9800	protein_coding	36.1569638335254	1.19360612601262	0.270195370948835	1.18821636130928e-05	0.000125562351862493	4.37973882055069		Pp3c14_1270	protein_coding	89.7376828849483	-1.27584126314462	0.201084293093498	2.49742223703641e-10	7.11409632739007e-09	-6.32714279777502
Pp3c10_3550	protein_coding	107.834643949038	1.19398048225489	0.228286159509547	1.73135236503909e-07	2.83828256563784e-06	5.22608666051566		Pp3c19_19780	protein_coding	1200.48744599997	-1.27613423238242	0.316591487212055	5.1250228560903e-05	0.000456518679164162	-4.04985111677454
Pp3c24_18230	protein_coding	182.111749001769	1.1940741797371	0.161373158881951	1.5091722655426e-13	7.46725860554934e-12	7.38634735192845		Pp3c22_21950	protein_coding	22.5739700106556	-1.27775631585344	0.313000802493792	5.93122614282414e-05	0.000519803029122042	-4.01553036451394
Pp3c7_20060	protein_coding	0.978851759367138	1.19426551032908	0.394106946332976	0.0109381680408867	0.0418159341603316	2.54466800135256		Pp3c19_740	protein_coding	34.7267589555029	-1.27802786783626	0.300916334388598	2.37426913224595e-05	0.000232531512951923	-4.2264311114359
Pp3c2_14520	protein_coding	17.5233169126596	1.19542797213518	0.321025547854858	0.000257072877844804	0.00182975925142218	3.65510885461752		Pp3c19_5270	protein_coding	93.0269456462735	-1.27835605615667	0.177376350012817	6.99633727413022e-13	3.12777431078763e-11	-7.17950674325562
Pp3c3_2450	protein_coding	23.2066464856124	1.19598527318415	0.31105264214061	0.000160463472061562	0.00121466373273692	3.77429083890673		Pp3c19_20770	protein_coding	614.42019864949	-1.2833917003651	0.15146116327513	2.34638972310023e-17	1.99916613178943e-15	-8.47521837739805
Pp3c14_22580	protein_coding	9.52386202010729	1.19603584367202	0.39905012418242	0.00354531017791301	0.0165954405962915	2.91601714522347		Pp3c16_8630	protein_coding	1275.66744314054	-1.28451689658458	0.181636886500881	1.56818437934659e-12	6.60654173117189e-11	-7.06832190690408
Pp3c12_19870	protein_coding	65.3973542689354	1.19617859102344	0.349820586698536	0.000525363258752375	0.00337682744123651	3.46747978344202		Pp3c14_6470	protein_coding	199.564448812266	-1.28621922936875	0.451294062521866	0.00545120421074158	0.0236940352264459	-2.77908629070209
Pp3c20_6780	protein_coding	352.084380079725	1.19618839391446	0.187317824473913	1.70424738965414e-10	4.98932209605988e-09	6.38587089730967		Pp3c19_7640	protein_coding	262.272099466932	-1.28711560261603	0.125401044605872	1.14554692762642e-24	2.68708538579037e-22	-10.2531447063107
Pp3c8_14050	protein_coding	24.1480416206744	1.19696159663904	0.328299450313292	0.000317707802150486	0.00220115319033086	3.60041653749144		Pp3c17_21350	protein_coding	6.5872966834839	-1.28769486683351	0.438911537938472	0.00932804428334416	0.0368084821149614	-2.59979140426116
Pp3c17_18320	protein_coding	21.2572977587955	1.19749488059101	0.327346743722278	0.000316683867860428	0.00219598302530954	3.60125574147835		Pp3c7_14650	protein_coding	29.4660688808912	-1.28915007085491	0.286109488425647	9.21449054129634e-06	0.000100151273533508	-4.43483015613321
Pp3c19_13030	protein_coding	121.503566763533	1.19854604867074	0.289998967222936	3.3847526340273e-05	0.000316021130449723	4.14590424665881		Pp3c10_4670	protein_coding	14.0082061954225	-1.29201152941639	0.364812650759979	0.000524196341009646	0.00337160815138228	-3.46807737122135
Pp3c16_18400	protein_coding	8.15097876350895	1.20014046956087	0.421296128031844	0.00665184768541261	0.0279180706920344	2.71378921115227		Pp3c1_37850	protein_coding	16.5965190027896	-1.29281842788844	0.460677560971842	0.00808436866208132	0.0327003138130205	-2.64852576503005
Pp3c3_23640	protein_coding	38.4736523049772	1.2004240727078	0.259669385439085	4.74418456147054e-06	5.60917900858372e-05	4.57579344542707		Pp3c19_22690	protein_coding	58.0428181836785	-1.29341251530534	0.244107443495446	1.24208268944612e-07	2.09401695647527e-06	-5.28719197311402
Pp3c3_8880	protein_coding	436.583020355678	1.20071492122882	0.216344907819147	2.95659096120194e-08	5.67426548109463e-07	5.5439880060244		Pp3c5_5230	protein_coding	98.2576514036612	-1.29373083441714	0.246198691869637	1.57617002941499e-07	2.61547865143098e-06	-5.24343189654634
Pp3c14_7530	protein_coding	56.939804585236	1.20095071355922	0.228704789039902	1.79415556910271e-07	2.93216686260898e-06	5.21949097529113		Pp3c1_37360	protein_coding	124.369062613234	-1.29417321718025	0.206437611986216	3.87891584906463e-10	1.06195102496006e-08	-6.25882389563308
Pp3c3_1160	protein_coding	18.9968011495523	1.20128956324936	0.382112630850256	0.00224843470048149	0.0113316337690049	3.05528937198129		Pp3c19_4830	protein_coding	31.1651495425349	-1.29464230009835	0.294650828699268	1.31496768464957e-05	0.00013727684619968	-4.35759942547268
Pp3c8_19850	protein_coding	504.451351350972	1.20296859615556	0.219398542651945	4.07751878041151e-08	7.64786345783008e-07	5.48746105377541		Pp3c19_6990	protein_coding	484.401000600868	-1.29747054645504	0.123209579935858	6.35843467564507e-26	1.72586084053223e-23	-10.5288832162936
Pp3c2_14090	protein_coding	80.722108500203	1.20301384297619	0.201491852905163	2.74504054859545e-09	6.37601105419481e-08	5.94616106460623		Pp3c19_14000	protein_coding	1221.85253748039	-1.29762086838811	0.170429608381193	2.67339632632472e-14	1.47230522319333e-12	-7.61322507793824
Pp3c25_3390	protein_coding	170.423956756242	1.20311880186957	0.158376122676911	3.37783207588977e-14	1.828456109456e-12	7.58295070661441		Pp3c1_30120	protein_coding	78.8843896123149	-1.29765293767171	0.263545566206674	9.00448831813979e-07	1.2557693639266e-05	-4.9122331600752
Pp3c17_15940	protein_coding	93.3371936818446	1.20337078818373	0.328086570895559	0.000269146198457079	0.00189891487957092	3.64331779273724		Pp3c17_4560	protein_coding	33.1168507904246	-1.29809565869825	0.327175712940957	8.47348042088988e-05	0.00070736435851014	-3.93059811987535
Pp3c5_9420	protein_coding	56.3804992266344	1.20610777975687	0.38035907166318	0.00200825083889663	0.0103433900620862	3.0890094014673		Pp3c19_14070	protein_coding	2125.24763631903	-1.29909142889618	0.240682470050324	6.86924683112017e-08	1.22549943465994e-06	-5.39455791552821
Pp3c2_26540	protein_coding	169.562705551052	1.20683665377957	0.389554548756166	0.00243758697987949	0.0121272984073607	3.03098333913758		Pp3c7_22090	protein_coding	484.247631552084	-1.29915177279499	0.261699774725982	7.57424870552109e-07	1.08241272065636e-05	-4.94602949640682
Pp3c17_14100	protein_coding	49.0509127331954	1.20695444921641	0.285635205233916	2.35309135651288e-05	0.000230695231030674	4.22844776087209		Pp3c18_19530	protein_coding	3.98332093135063	-1.29996747402265	0.462587353046596	0.00414666356115924	0.018866524823282	-2.86678366770834
Pp3c17_11090	protein_coding	11.9627249485391	1.2069645726863	0.404678532004622	0.00326916446084261	0.0154898066723216	2.94122550279732		Pp3c19_3590	protein_coding	420.064552953135	-1.30081220416389	0.150982802335509	6.85120311145811e-18	6.14022920366529e-16	-8.61736572909948
Pp3c10_1460	protein_coding	16.9674966215244	1.20698412788333	0.361408999142769	0.00109960580088978	0.00629482079448806	3.26371793048403		Pp3c1_29260	protein_coding	15.748030114667	-1.30334253446458	0.359026759301717	0.00035473641825391	0.00242010482830315	-3.57165211252389
Pp3c3_36320	protein_coding	117.330449433702	1.20762778657999	0.19179811578641	3.2729191222871e-10	9.06493634452694e-09	6.28526642288653		Pp3c19_17550	protein_coding	1406.68128661058	-1.30425186679191	0.0714299848648113	1.83685230202622e-74	1.16333979128327e-70	-18.2565030964052
Pp3c3_15560	protein_coding	67.5742775279557	1.20951966579576	0.234046774008296	2.8432873214775e-07	4.46097928225206e-06	5.13354915160014		Pp3c4_11490	protein_coding	195.505525093125	-1.30509604335109	0.192757722861222	1.35245664941119e-11	5.03856398800247e-10	-6.76291170847866
Pp3c15_14710	protein_coding	1.51814894312972	1.20966622681792	0.434714814619549	0.00451711454655169	0.0202944375465789	2.8395928618212		Pp3c8_18150	protein_coding	2.42004372124622	-1.30782313056861	0.460719038509009	0.00771898624161975	0.0314925356647574	-2.66412069389814
Pp3c14_3630	protein_coding	277.912212821392	1.2102908763972	0.186248593463465	8.27482502121344e-11	2.60732463354984e-09	6.49551789503775		Pp3c20_9341	protein_coding	9.15066103905152	-1.30801591362344	0.420197748358882	0.00223960510236137	0.0113051267122386	-3.05646917105998
Pp3c4_27630	protein_coding	5.24427815433372	1.21048409347527	0.462563061609889	0.00959739148287538	0.0376679277369618	2.59000723502121		Pp3c19_20670	protein_coding	66.0409558982957	-1.309451695143	0.225930152442591	7.65038727425883e-09	1.6517881614877e-07	-5.7759856969275
Pp3c5_23269	protein_coding	48.5828167183041	1.2107139052924	0.258874664986354	3.1696101602359e-06	3.90042701065299e-05	4.65951128760884		Pp3c10_3440	protein_coding	14.9326152594648	-1.31049473112594	0.40908043930964	0.00167488383005386	0.00889914660454294	-3.14254077566432
Pp3c10_16000	protein_coding	137.954681804223	1.21156103792433	0.175837686574469	6.07120201348982e-12	2.39321241195657e-10	6.87796866424666		Pp3c19_12460	protein_coding	144.739584194379	-1.31154623891966	0.168649298620173	8.13055148492278e-15	4.96721794898819e-13	-7.76552844490832
Pp3c25_10220	protein_coding	253.768494423211	1.21179892863931	0.259388263192304	2.9946396627653e-06	3.69948983046428e-05	4.67118712862318		Pp3c19_5280	protein_coding	216.59224332886	-1.3125931397797	0.152603517846124	8.25568525402068e-18	7.261945362333e-16	-8.59598045779105
Pp3c11_1010	protein_coding	39.3327428521467	1.21329144597894	0.33812849826228	0.000278736672208628	0.00195713110567773	3.63429973046713		Pp3c19_6839	protein_coding	25.7702729756722	-1.31370197801199	0.363191295004746	0.000293117964054066	0.0020490218237775	-3.62130741443414
Pp3c2_19640	protein_coding	147.935165451099	1.21354774215723	0.25931982956698	2.84820707375875e-06	3.53698917656316e-05	4.68147314937964		Pp3c8_16440	protein_coding	18.2812117610324	-1.31447157778107	0.307895791762665	3.60226113601841e-05	0.00033350562154837	-4.13161326622981
Pp3c24_8830	protein_coding	31.3449876395535	1.21721165513534	0.259513403172991	3.51419642653066e-06	4.26916445678278e-05	4.6382217451862		Pp3c1_33460	protein_coding	85.6591313612397	-1.3147876600625	0.221735075843645	3.60503832598424e-09	8.24256656963907e-08	-5.90136615064254
Pp3c9_2290	protein_coding	129.176602211545	1.21846307939409	0.187491035232117	9.25040393457457e-11	2.86250284620386e-09	6.47871990514159		Pp3c16_18300	protein_coding	9.11616889878419	-1.31533742469274	0.429611495161057	0.002527057320171	0.0124971600945469	-3.02008263047452
Pp3c5_17150	protein_coding	794.997942479744	1.21950071549978	0.169588016736189	6.27023479647416e-13	2.81641752087492e-11	7.19447327189277		Pp3c1_33890	protein_coding	71.9476918616221	-1.31639835074062	0.283688865145436	3.7095817403474e-06	4.4864451347295e-05	-4.62702364666793
Pp3c9_2920	protein_coding	3.4475111703898	1.21981690987118	0.463631011274234	0.00666681446411363	0.0279561851287042	2.71304454219231		Pp3c7_23820	protein_coding	41.7694165923712	-1.31712497362025	0.250692998021333	1.92134677572188e-07	3.10685861606091e-06	-5.2067906222406
Pp3c2_31241	protein_coding	8.45608709112578	1.21987646925272	0.4249453425285	0.00671945291821961	0.028145856579844	2.71043741022362		Pp3c19_20840	protein_coding	4737.79264865762	-1.31735628582166	0.336774309882195	9.15568688971588e-05	0.000752739294264828	-3.91194209048357
Pp3c5_1910	protein_coding	64.5298253600315	1.21988660298815	0.213386034772598	1.28567277352429e-08	2.63514376450501e-07	5.68795820422923		Pp3c19_15010	protein_coding	7.83873951379086	-1.31744076532999	0.413411718785183	0.00227645227868892	0.0114515735491367	-3.0515736042354
Pp3c3_5680	protein_coding	8.4770696496455	1.22001858067006	0.4058823863383	0.00372961006108425	0.0172919939386532	2.90016942663999		Pp3c19_7610	protein_coding	300.746339226324	-1.31919852258315	0.160239671635734	1.82687961811673e-16	1.36656349386685e-14	-8.2329306543214
Pp3c1_34410	protein_coding	245.68610273928	1.2202109203876	0.177450828799642	6.34441656553265e-12	2.49057675093224e-10	6.87169347992887		Pp3c1_1940	protein_coding	1020.35422002717	-1.31963827856367	0.362289814784374	0.000254192165213553	0.00181225183454315	-3.65799887210009
Pp3c23_5150	protein_coding	216.674079183483	1.22061641787978	0.271380217346793	6.591460264032e-06	7.47688029949899e-05	4.50647127860229		Pp3c22_9450	protein_coding	22.6736389875677	-1.32000567249622	0.312608551699802	3.50107430466376e-05	0.000325283187230373	-4.13815657156571
Pp3c6_25010	protein_coding	20.4585414761463	1.22128928091953	0.301976553046085	7.14725721013943e-05	0.000608959134496185	3.97132973976542		Pp3c19_12600	protein_coding	107.368438313143	-1.32137135943668	0.187222424035395	1.94000127628938e-12	8.06565082045912e-11	-7.03872981464733
Pp3c23_16640	protein_coding	19.7198543496541	1.22261857150682	0.337232407755283	0.000351416667438835	0.00240090495553321	3.57411336006531		Pp3c19_2770	protein_coding	166.607914093973	-1.32209576171661	0.153942331609327	1.00891989125782e-17	8.75318627118659e-16	-8.57292183122041
Pp3c20_21960	protein_coding	5613.09075987467	1.22335164124884	0.186816702809074	5.77172989473275e-11	1.88748481927577e-09	6.54953296749909		Pp3c2_36220	protein_coding	20.7864857553147	-1.32448951926133	0.449464764083752	0.013335615130385	0.048838991418141	-2.474678528727
Pp3c12_9400	protein_coding	10.3890385505598	1.22346187516754	0.415828913949844	0.00357537226959724	0.0167151028836498	2.91338174437034		Pp3c23_20080	protein_coding	191.642038720336	-1.32545163120401	0.181446794267814	3.00061792745925e-13	1.40077986785567e-11	-7.29436910145433
Pp3c11_24900	protein_coding	101.463409060016	1.22561275916858	0.213500624884696	1.05740957317351e-08	2.20777822970293e-07	5.72125354911792		Pp3c2_3490	protein_coding	161.525035191017	-1.32552625836651	0.268652651081045	8.89206900731472e-07	1.24227434661015e-05	-4.91469520114967
Pp3c5_3790	protein_coding	16.32485411873	1.2256262391451	0.339229891985359	0.000405804706965886	0.00270718630014708	3.53627976013474		Pp3c6_7340	protein_coding	78.9869463664242	-1.32821914076902	0.180979684238444	3.11041917720217e-13	1.44493800407925e-11	-7.28952837731492
Pp3c4_22170	protein_coding	31.685357861154	1.22745843742128	0.292666799461582	3.32689015915672e-05	0.00031123049248635	4.14985289270298		Pp3c26_6560	protein_coding	3.75897883850851	-1.32844863520632	0.464398016375238	0.0117894658218664	0.0442862496274142	-2.51838415545383
Pp3c7_17000	protein_coding	4.27911613982453	1.23033419514537	0.464644359380018	0.0117040144812855	0.0440436274795849	2.52094499845148		Pp3c8_18050	protein_coding	333.951112170431	-1.33242224555159	0.238993919023451	2.47074029847748e-08	4.77559162472758e-07	-5.57532086980769
Pp3c24_1610	protein_coding	336.380556075427	1.23072537394638	0.16700012976128	1.73409664707783e-13	8.46988079549582e-12	7.36784389877495		Pp3c9_24360	protein_coding	86.0867262417313	-1.33549929035271	0.192026970266712	4.21660987707112e-12	1.69721058192593e-10	-6.92972449582573
Pp3c11_1480	protein_coding	3.17852167565079	1.23097114953559	0.460743693230079	0.00630808108185941	0.0267530224453859	2.73132197541919		Pp3c19_22480	protein_coding	449.751676262548	-1.33648755361994	0.0998635751750961	8.33519890926884e-41	7.19858087618672e-38	-13.3761521839084
Pp3c11_14690	protein_coding	39.9494301424297	1.23110797167839	0.401380344992068	0.00126445724266062	0.00708483857580414	3.22392678355143		Pp3c13_21490	protein_coding	1048.81349718063	-1.33805426776141	0.130620247045611	1.30257853072372e-24	3.01816976631106e-22	-10.2407240623849
Pp3c26_2950	protein_coding	70.3543985620987	1.23127573906978	0.212423449953489	7.92668007808645e-09	1.7094996763183e-07	5.77001005902322		Pp3c19_21450	protein_coding	136.963052938002	-1.34034355788726	0.16616618478423	8.47527499389688e-16	5.87701550671681e-14	-8.04713778209628
Pp3c1_15680	protein_coding	141.658594474911	1.23159104907719	0.196426786747927	3.86096104070315e-10	1.05856074709033e-08	6.25954750785772		Pp3c8_18670	protein_coding	190.589852205979	-1.3425684891484	0.217200210948944	6.93577340444425e-10	1.79292101611484e-08	-6.16754646863055
Pp3c3_30140	protein_coding	52.4282794955291	1.23219503949422	0.337907375247856	0.000303011438989542	0.00210964358402393	3.61271178776945		Pp3c19_16700	protein_coding	34.3303285776056	-1.34315765393405	0.311273274560358	1.69800800416522e-05	0.000172709593571408	-4.30129763744388
Pp3c26_3290	protein_coding	268.811391262473	1.23246614066128	0.198305475959131	5.23636308630393e-10	1.38953769049965e-08	6.21185231348822		Pp3c6_18500	protein_coding	161.524265655319	-1.3438207368917	0.193101528166019	3.7009579827588e-12	1.49932199727968e-10	-6.9481544144122
Pp3c18_17790	protein_coding	924.2363383288	1.23423253098783	0.140078455262381	1.28560991760533e-18	1.25264556074365e-16	8.80698142084373		Pp3c7_12525	protein_coding	22.2643720603544	-1.34459998321516	0.371164053937095	0.000313932009814332	0.0021792868785065	-3.60352378106298
Pp3c1_3670	protein_coding	4.88997506828251	1.23664800474897	0.460867810191956	0.00907974716223046	0.035970641384983	2.60903682164967		Pp3c19_5850	protein_coding	253.913347299637	-1.34515711651878	0.28808240697116	2.87783105617411e-06	3.57144285220824e-05	-4.67935192832496
Pp3c20_19090	protein_coding	6.92501968961571	1.23712479204567	0.426871883383126	0.00532957491599384	0.023257217134562	2.78640796958552		Pp3c19_7630	protein_coding	18.9039511632079	-1.34624317614427	0.33815871134218	9.04605595851757e-05	0.000746309436438705	-3.91484964983186
Pp3c16_24460	protein_coding	131.794149407741	1.23724026730083	0.227664337836718	5.89440541787875e-08	1.06457892528228e-06	5.42197522208087		Pp3c16_18760	protein_coding	50.0119983193642	-1.34674447604376	0.267078902004899	5.80390470395344e-07	8.48262995193195e-06	-4.99763054385784
Pp3c6_16640	protein_coding	7.54796380399942	1.23813914611041	0.443142790999382	0.00577152026947011	0.0248265531174852	2.76048729570855		Pp3c12_7440	protein_coding	36.2428824491628	-1.34735515480843	0.286033155917496	3.12212497885988e-06	3.84697630339415e-05	-4.66261764609441
Pp3c4_16610	protein_coding	9.18546640803067	1.23830390674934	0.440581777382713	0.00597842071753162	0.0256006296220646	2.74896260060843		Pp3c19_7220	protein_coding	249.700388159956	-1.35016641281427	0.128818033256022	1.17405222111658e-25	3.09819336127988e-23	-10.470992740406
Pp3c23_21570	protein_coding	688.508465603894	1.23832229204969	0.14314130396731	5.33937321794627e-18	4.90087396816324e-16	8.64587672932602		Pp3c19_14181	protein_coding	21.3325186168329	-1.35070669199175	0.364122226712421	0.000274797360462701	0.00193304326130741	-3.6379681844797
Pp3c3_20390	protein_coding	70.4143548340614	1.23997604211202	0.259633178536116	1.86562761188289e-06	2.42447423063759e-05	4.76746027948014		Pp3c19_6880	protein_coding	460.189134001154	-1.35346973102282	0.14404095665864	5.80999916787346e-21	8.05766307953254e-19	-9.39338918707019
Pp3c16_10790	protein_coding	5.29118191398107	1.24127385183766	0.448599752947212	0.00935230292668153	0.0368888842862672	2.59889994199836		Pp3c3_23240	protein_coding	6787.00219682044	-1.35414018150156	0.240614762784274	1.80957427958182e-08	3.6039739320812e-07	-5.62928571756293
Pp3c20_15090	protein_coding	172.902230235538	1.24137160256717	0.239028321866474	1.901293598667e-07	3.07967420073938e-06	5.20873800000657		Pp3c1_24530	protein_coding	167.376190851494	-1.35537573765886	0.214945884617244	3.14095885293118e-10	8.76332132242179e-09	-6.29165652068167
Pp3c16_15090	protein_coding	9.28461061294869	1.24150891766363	0.424759499388796	0.00357289283113299	0.0167080885531693	2.91359834073719		Pp3c11_2650	protein_coding	7.58689845491978	-1.3553814337197	0.428487462080287	0.00410160780342302	0.0186928635800042	-2.87023967119158
Pp3c1_1080	protein_coding	67.5432455021058	1.24158395556015	0.24433420364613	3.75683356777808e-07	5.72871892357813e-06	5.08088355960747		Pp3c19_22680	protein_coding	131.719462225215	-1.35544846006363	0.158074581103913	1.20468982113043e-17	1.03570618106236e-15	-8.55248250874375
Pp3c19_15740	protein_coding	38.3576775932959	1.24163965735076	0.348911467795827	0.000424904661877312	0.00281688366213152	3.52411196458594		Pp3c16_7490	protein_coding	30.3408147283182	-1.35654039964361	0.318936806830223	2.48485950999679e-05	0.000241125284422569	-4.21617046980496
Pp3c12_15060	protein_coding	74.676595755329	1.24275803663067	0.196451277649403	3.0363696790818e-10	8.49646891053817e-09	6.29691024760842		Pp3c15_1100	protein_coding	56.095221019634	-1.35654219365086	0.278667534312671	1.32227732129664e-06	1.78686124499546e-05	-4.83637594356789
Pp3c16_17920	protein_coding	12.3646621647647	1.2434904741501	0.387621115270678	0.00242762952829884	0.0120935923014363	3.03221906637411		Pp3c15_13040	protein_coding	1884.27599598434	-1.3569566814108	0.30891180334602	1.22183050123919e-05	0.000128613736972546	-4.3736556619065
Pp3c5_2360	protein_coding	72.9479864197969	1.24390407688159	0.209901110136259	3.57036184508091e-09	8.17311747669123e-08	5.90296031393415		Pp3c23_6210	protein_coding	39.7693536066003	-1.35697994201832	0.272165134782909	8.32840690257606e-07	1.17352978068452e-05	-4.92751021893642
Pp3c24_4880	protein_coding	12.3728892241362	1.24845713902354	0.388712750752172	0.00187869319953262	0.00979291379728937	3.10876777247271		Pp3c14_1450	protein_coding	136.532361587014	-1.35701400243379	0.184397774239809	2.04085753307207e-13	9.84169876354553e-12	-7.34609211490741
Pp3c16_24830	protein_coding	14.4725641926349	1.24914556512485	0.345500279132975	0.000434056114919997	0.00287054165801599	3.51846191435699		Pp3c19_11630	protein_coding	1035.12963608038	-1.35842378409753	0.0898955725060694	1.41520949711346e-51	2.44445276774144e-48	-15.1088817851038
Pp3c13_5660	protein_coding	89.2711139378792	1.24938892034755	0.253891245486948	9.29913301132676e-07	1.29154625157316e-05	4.90591808742919		Pp3c19_1760	protein_coding	12433.2782352245	-1.35958682834141	0.23375096254298	5.85084775567694e-09	1.28515731049551e-07	-5.82096598435772
Pp3c2_29800	protein_coding	229.667933464455	1.24986586815577	0.308585879471311	5.12899068526033e-05	0.000456658027272476	4.04967000387699		Pp3c1_30410	protein_coding	2356.15935168377	-1.35992026146557	0.241070511916486	1.77596296408325e-08	3.54819099028199e-07	-5.6325189766561
Pp3c25_13360	protein_coding	8.29962248915367	1.24993534729285	0.39507813878719	0.00362224190476995	0.0168682833800561	2.90931284523518		Pp3c19_11870	protein_coding	1383.15221668033	-1.36298053332832	0.164533296071392	1.20055673945289e-16	9.27259270309144e-15	-8.28305427315684
Pp3c22_4700	protein_coding	37.4090512715559	1.25311555351595	0.308191284712127	5.37286979251874e-05	0.000475566683878149	4.03878537575285		Pp3c19_1530	protein_coding	204.840724621781	-1.36507636182263	0.140806636061179	3.64940437021083e-22	6.36134706733998e-20	-9.68049619659186
Pp3c4_2840	protein_coding	5.23484214247574	1.25454499222106	0.4484670891833	0.00764796562173999	0.0312832174821434	2.6672284917514		Pp3c23_20580	protein_coding	1581.65891362382	-1.36549598460557	0.229097353107703	2.70300664033553e-09	6.28606195426867e-08	-5.94868778366096
Pp3c1_29650	protein_coding	94.0039934352578	1.25517468219158	0.274130931769408	5.2112725899699e-06	6.09318025904173e-05	4.55609761349966		Pp3c8_16070	protein_coding	3.05670739709496	-1.36653335421038	0.462094749382184	0.00943141940183133	0.0371161906865773	-2.59600681699373
Pp3c10_5310	protein_coding	286.263943757495	1.25736882577256	0.239308290350603	1.45571454153626e-07	2.42619090256043e-06	5.25807462003811		Pp3c19_20900	protein_coding	37424.8357312381	-1.36686581370024	0.08939513555245	8.89668641015432e-53	1.8781893532548e-49	-15.2901340297313
Pp3c23_8600	protein_coding	12.2814472412832	1.25811537556989	0.351368242035896	0.00053280308279354	0.00341771052433398	3.46369862293303		Pp3c19_17570	protein_coding	2585.31389972997	-1.36763086471709	0.0794206733282716	1.90428714749964e-66	9.04536395062329e-63	-17.2192534233346
Pp3c1_25080	protein_coding	1063.5508489362	1.25864970190726	0.27453088887651	4.16111186888099e-06	4.99754269966743e-05	4.60316855566885		Pp3c19_9970	protein_coding	17.9875853357416	-1.36873552224403	0.393037689645187	0.000528416158197886	0.00339300676098677	-3.46592220143651
Pp3c21_9570	protein_coding	187.721831143764	1.25952619191845	0.206884847980353	1.09375619378214e-09	2.72721360654339e-08	6.0950904069182		Pp3c24_8780	protein_coding	75.8468075613552	-1.36958522573754	0.311502517143518	1.47682831099076e-05	0.000152498575591437	-4.33211638960851
Pp3c22_11480	protein_coding	5.75634929078902	1.25978771487362	0.448056911321796	0.00688457665772754	0.0287361503727643	2.70237644496757		Pp3c19_2800	protein_coding	451.671379653021	-1.37036113638397	0.152872709179444	3.24453898455876e-19	3.42479115036758e-17	-8.96007627338834
Pp3c17_14850	protein_coding	2.10164430627226	1.2616135216999	0.458154651105506	0.009744162454075	0.0381179918936432	2.58477832089388		Pp3c4_30950	protein_coding	81.7757598214937	-1.37218652057557	0.464984838019396	0.012380134345728	0.0461130273610726	-2.50111965211373
Pp3c8_24650	protein_coding	67.9571716668253	1.26294259883988	0.233513008584918	7.73799188543359e-08	1.36637403181448e-06	5.37313367673993		Pp3c19_5190	protein_coding	52.963945350746	-1.37243459776626	0.260820213503158	1.67910032664794e-07	2.75976697286426e-06	-5.23175298472671
Pp3c22_7490	protein_coding	4.97706594055866	1.2631943031942	0.455959591233255	0.0107265655619408	0.0411560471883836	2.55148267945773		Pp3c19_7890	protein_coding	5.56224685273462	-1.37442923579998	0.464000458570092	0.0056396846104468	0.024364258207933	-2.76802663666581
Pp3c24_19080	protein_coding	31.0364220935475	1.26331649416618	0.346921319338382	0.000433743622510599	0.00286947382580132	3.51865300340341		Pp3c19_21460	protein_coding	212.436079049527	-1.37463682756584	0.154804402939594	7.271711118537e-19	7.34906974745761e-17	-8.87065469406653
Pp3c25_13030	protein_coding	4.27257184626677	1.26395076600353	0.449894940654078	0.00924682073057598	0.036548698539826	2.60279136020351		Pp3c1_39460	protein_coding	457.75000696937	-1.37480586901113	0.147130052460474	1.01673359748717e-20	1.37985273944687e-18	-9.33428688264104
Pp3c8_12860	protein_coding	1.59077552561084	1.26506016941924	0.439079928856841	0.00361301808793643	0.016837936618032	2.91010979373694		Pp3c2_18520	protein_coding	16.4513707592161	-1.37630927121976	0.366073771476125	0.000217077111142481	0.00157542594030066	-3.69826626765316
Pp3c1_29920	protein_coding	24.2747869377561	1.26575587280391	0.31138823490649	5.46436458280362e-05	0.000483346960303858	4.03482226030893		Pp3c14_22870	protein_coding	13104.2434105815	-1.37689562968033	0.178875211136039	1.44936706901666e-14	8.39572387540138e-13	-7.69192576762107
Pp3c23_14490	protein_coding	29.8021651516645	1.26592710481224	0.342647626041708	0.000192924086161444	0.00143074068581867	3.72810619460979		Pp3c19_5720	protein_coding	548.992063764643	-1.37797582902655	0.0940501594721526	1.49329710742653e-48	2.02661750293601e-45	-14.64300061679
Pp3c6_26670	protein_coding	20.4611859422809	1.26599186922277	0.327101857857572	0.000136245135863676	0.00106266731584969	3.81488723277326		Pp3c4_4910	protein_coding	78.4363430979106	-1.37937647590858	0.309129075806031	8.76711890408306e-06	9.58722605622873e-05	-4.44554043286547
Pp3c5_760	protein_coding	18.8851354967976	1.26738740038016	0.329953621796296	0.000152852261372336	0.00116598310460242	3.78638910842896		Pp3c19_6440	protein_coding	153.101599333113	-1.38143899644373	0.153581545601699	2.85030392976247e-19	3.0596482861857e-17	-8.97434974178052
Pp3c6_14750	protein_coding	83.3797782723212	1.26839288433046	0.294437259144372	1.75814460993648e-05	0.000178348892625697	4.29358058306588		Pp3c4_21630	protein_coding	231.490705093784	-1.3853809652102	0.174670389941873	2.43870759694721e-15	1.58683028568483e-13	-7.91671352452787
Pp3c17_22200	protein_coding	915.262207505229	1.26922407021459	0.371240924815409	0.000553153428889819	0.0035268171640626	3.45360182721014		Pp3c19_22560	protein_coding	858.408749321498	-1.38574537191836	0.14850005873234	1.0653105814152e-20	1.43552489694247e-18	-9.32934113596721
Pp3c4_17346	protein_coding	103.578170785954	1.27004014397232	0.225551019447668	2.06084089641298e-08	4.03254140389769e-07	5.60681470026208		Pp3c16_14330	protein_coding	28.117123279619	-1.38611266382217	0.334451822151163	3.98385110120227e-05	0.000365138306429537	-4.10841422453862
Pp3c10_22960	protein_coding	14.0234349004954	1.27279921175117	0.384290497361946	0.00109769774213235	0.00628768679545211	3.26420999409399		Pp3c19_10210	protein_coding	163.275439383602	-1.39264634381216	0.14826840308172	7.13071896316797e-21	9.74702592087708e-19	-9.37179814307393
Pp3c9_570	protein_coding	525.377156475337	1.27302988811374	0.20994676426445	1.33202695178593e-09	3.27830467408455e-08	6.06348562140606		Pp3c19_15840	protein_coding	16.4994156919815	-1.3947915921642	0.357143958152559	0.000126686355349323	0.000998772096114991	-3.83281280570604
Pp3c13_8460	protein_coding	10.0128310805481	1.27330380149764	0.42563942962063	0.00502529918717679	0.0221841739210871	2.80540757029262		Pp3c1_9330	protein_coding	471.648428033741	-1.39630421940018	0.169065389731296	1.54991504461217e-16	1.18266609829844e-14	-8.25259507513948
Pp3c16_18830	protein_coding	190.645297708701	1.27583429068973	0.41369916351356	0.00162078025158032	0.00866483533484131	3.15214093244685		Pp3c4_32350	protein_coding	7.44623898581113	-1.3978399808663	0.461901859587485	0.00513808267272453	0.0225562779070624	-2.7982468596119
Pp3c14_4530	protein_coding	11.9777554608574	1.27628368143236	0.38602456301418	0.00166375965346908	0.00885814481629814	3.14449111177203		Pp3c2_26890	protein_coding	17.2781844115721	-1.39802083743363	0.43835373813956	0.00255396290242369	0.0126072473749156	-3.01687359174624
Pp3c2_20510	protein_coding	4.35779109251319	1.27827208744952	0.453395068552288	0.0103967749937866	0.0401828162900623	2.56234578077168		Pp3c11_26420	protein_coding	429.888851353126	-1.40090761186986	0.266450545015154	1.49705116845344e-07	2.49071560425704e-06	-5.25292179094348
Pp3c5_5410	protein_coding	171.970688689639	1.27875091115444	0.234425743557652	4.48399783019782e-08	8.33619948862609e-07	5.47064535146141		Pp3c23_2900	protein_coding	177.494764414877	-1.40105548640721	0.40463539623324	0.000377543372647412	0.00255369315781447	-3.55530325682896
Pp3c14_2270	protein_coding	1.77078030757558	1.27890250385502	0.419001641696142	0.0128913464043974	0.0475694071271413	2.48675687789686		Pp3c19_9150	protein_coding	41.7422165293995	-1.40290807576935	0.276638361090121	4.68661215791711e-07	6.98945298276492e-06	-5.03871766906662
Pp3c12_2240	protein_coding	65.1555344062525	1.27903177129799	0.337947752426988	0.000152866521766559	0.00116598310460242	3.78636591545317		Pp3c13_22390	protein_coding	38.9715118269358	-1.40327182219001	0.460058747296795	0.00813943693283784	0.032869139580004	-2.64623034982136
Pp3c22_22950	protein_coding	159.383768185707	1.28009328809187	0.189601563493513	1.58908780631884e-11	5.80628236924191e-10	6.73952177478003		Pp3c25_13720	protein_coding	34.3649216204253	-1.40825401968124	0.275966428325039	4.53139589193221e-07	6.77925369659149e-06	-5.04516102200799
Pp3c2_32150	protein_coding	1.32592820527062	1.28107155587448	0.397488973488221	0.00617317286999559	0.0262747053158414	2.73843837429413		Pp3c2_14029	protein_coding	10.7413586745505	-1.41097940064139	0.387543919501166	0.00048519143881866	0.0031570675813543	-3.48880142653491
Pp3c23_1030	protein_coding	12.1206903943084	1.2811591897204	0.368456119693812	0.000786237133296458	0.00475445752152537	3.35759502469556		Pp3c19_1630	protein_coding	75.7461546956745	-1.41277561699674	0.22722888095382	5.85416996811999e-10	1.53844024058478e-08	-6.19430787416815
Pp3c5_19860	protein_coding	166.316491189681	1.28121199128948	0.220433470671276	6.02761609875191e-09	1.32245618794788e-07	5.81598974710828		Pp3c19_7960	protein_coding	718.475856415468	-1.41596334905788	0.186496093483567	3.01884238917675e-14	1.64821854581489e-12	-7.59750942515988
Pp3c2_4940	protein_coding	80.9629824717783	1.28241900796738	0.201319070089148	2.3379539983044e-10	6.71013987428755e-09	6.33732045807539		Pp3c7_12700	protein_coding	3.2390573913561	-1.41731060282823	0.462428862004171	0.00336176952933272	0.015849533761122	-2.93256277468399
Pp3c3_2340	protein_coding	11.5689018853769	1.2829810627418	0.362579490104721	0.000670190905661928	0.00415724035506909	3.40149199816384		Pp3c11_15500	protein_coding	53.2017187719867	-1.4184094216248	0.217370401301592	1.06281607848328e-10	3.23613870050998e-09	-6.45773504048664
Pp3c12_9330	protein_coding	66.0014315769329	1.28313003263594	0.23815592108327	8.12673050089215e-08	1.43102761368815e-06	5.36429209156756		Pp3c19_15990	protein_coding	109.867931660744	-1.41927898935818	0.191651349583899	1.53905477903797e-13	7.5953352731744e-12	-7.38373859638751
Pp3c20_5060	protein_coding	35.1363123369459	1.28419730643058	0.274217988915976	4.02558423866501e-06	4.84395823525239e-05	4.61005708201492		Pp3c19_23300	protein_coding	281.75475230058	-1.42105409930307	0.147642771905332	6.48656308793548e-22	1.08109384798925e-19	-9.62151970371817
Pp3c2_14440	protein_coding	61.3377572212864	1.28694861418633	0.209222272996958	9.56155088790698e-10	2.40940937493677e-08	6.11656231306508		Pp3c19_4580	protein_coding	67.8725996958649	-1.42161358130197	0.197130818113984	8.09845441671979e-13	3.58672806334909e-11	-7.15947850053974
Pp3c5_8650	protein_coding	107.242981981646	1.28717136710784	0.199329482972692	1.22109947660525e-10	3.67377612218367e-09	6.43668628519466		Pp3c7_19640	protein_coding	9.90839664044638	-1.42478871189839	0.463035851393941	0.00222586131656133	0.0112566848588409	-3.05831410502233
Pp3c15_2840	protein_coding	6.69991703774494	1.28819268436143	0.463143352644109	0.00893929335493832	0.0354882101428809	2.61436708899424		Pp3c6_15020	protein_coding	19.1332754361575	-1.42544296488498	0.351426536191351	8.94533925901652e-05	0.000740250200005723	-3.91755027753553
Pp3c11_23290	protein_coding	2.1976193620463	1.28910761362677	0.450657911975255	0.00181945043848029	0.00954169426749254	3.11822306025413		Pp3c19_13250	protein_coding	329.677355951979	-1.42691972549031	0.189024781680591	4.08312175163683e-14	2.17919419328932e-12	-7.55831884238818
Pp3c9_9299	protein_coding	6.60113079143555	1.28946580424354	0.434597080673752	0.00504990023453591	0.0222608775969777	2.80383333076187		Pp3c18_14590	protein_coding	1066.66088060162	-1.42728194480873	0.222845273571461	1.53712691630664e-10	4.52797076121335e-09	-6.40164405030505
Pp3c9_7970	protein_coding	242.247343624952	1.29119112510428	0.143070404829577	2.0226849348628e-19	2.23436126525542e-17	9.01203460162271		Pp3c19_20850	protein_coding	19.2597755200489	-1.42993197862226	0.334367026525881	2.86617885273062e-05	0.000272969414545773	-4.1838463372769
Pp3c24_10340	protein_coding	4.00202207952525	1.29122048999348	0.464125684764116	0.00858446813089785	0.0343885503873201	2.6281736506417		Pp3c19_4500	protein_coding	148.852169748937	-1.43373580050385	0.275450401370495	1.86007042717625e-07	3.02579949626273e-06	-5.21280435216357
Pp3c3_3980	protein_coding	33.3131740272272	1.29188152704584	0.336894806091429	0.000155405101519958	0.00118202439106453	3.78226929887912		Pp3c22_3300	protein_coding	48.2680428936195	-1.43409761123411	0.256555408271022	2.96303709990752e-08	5.68089857701745e-07	-5.54360685640948
Pp3c11_25660	protein_coding	4.19215968032989	1.29392326895154	0.459681660176573	0.00964211659750599	0.0377654535874281	2.58840633410475		Pp3c3_5590	protein_coding	3.36223373386652	-1.43484336705317	0.461471645978697	0.00637777489434468	0.0269763408264801	-2.72769913623414
Pp3c9_7459	protein_coding	18.2473610955834	1.2944437342616	0.32921092268139	0.000112058960101474	0.000894588336944542	3.86287804112629		Pp3c16_22268	protein_coding	34.2853058256862	-1.43941536195649	0.303635051968341	2.67790865382085e-06	3.35843329522087e-05	-4.69409401380879
Pp3c2_6630	protein_coding	86.1264117125674	1.29602146004371	0.209708206062703	7.46189148209802e-10	1.91848360162195e-08	6.15597092202405		Pp3c20_15801	protein_coding	5.26482146814859	-1.44550398116611	0.453102976245202	0.00343300823250371	0.0161333555324191	-2.92604540974461
Pp3c25_2770	protein_coding	72.9654595279005	1.29768008591384	0.225505904804415	1.05665869794354e-08	2.20777822970293e-07	5.72137421994143		Pp3c19_7340	protein_coding	41.2392207891618	-1.44928961277523	0.276580417924604	2.00479738732896e-07	3.22806358976697e-06	-5.19889220565851
Pp3c5_16650	protein_coding	1.92579297011303	1.29775473050211	0.444145029985133	0.0022869846920306	0.0114923853870884	3.05018759424169		Pp3c16_7710	protein_coding	3.45068347437606	-1.45293013073592	0.462305301786929	0.00808331006925165	0.0327003138130205	-2.64857002739819
Pp3c19_8690	protein_coding	52.4637433072198	1.29789974009465	0.290828997650582	8.54390802390812e-06	9.3997830025625e-05	4.45108106163894		Pp3c26_7440	protein_coding	45.9269064117511	-1.45356858237137	0.260131636786908	3.11274924314787e-08	5.94394327837282e-07	-5.53497377552987
Pp3c4_3050	protein_coding	179.76790835383	1.29881252276294	0.149701349413223	4.77190576948602e-18	4.40186123065453e-16	8.65869623697354		Pp3c3_15510	protein_coding	10.9512726233593	-1.45537539781721	0.408763613538131	0.000545984704563672	0.00348930689092155	-3.45711849920336
Pp3c19_8700	protein_coding	1420.26363471727	1.29931413440719	0.234489729022539	2.82761301148253e-08	5.43221913227179e-07	5.551788671714		Pp3c10_25660	protein_coding	17.2291405637938	-1.45540191678645	0.387387273130778	0.000273013629039081	0.00192191884095685	-3.63964550861583
Pp3c10_15860	protein_coding	117.46702468845	1.30079214844952	0.155070244568074	6.28460241620833e-17	5.08116791097695e-15	8.35975990756723		Pp3c17_13010	protein_coding	128.614927856502	-1.4561962405096	0.163397640860949	6.78663346949461e-19	6.89550994226725e-17	-8.87833867673515
Pp3c9_9050	protein_coding	27.6555878311136	1.30103220636774	0.284605189388882	6.47724878385263e-06	7.37315909510278e-05	4.5101805026514		Pp3c19_17660	protein_coding	123.330780031606	-1.45722687160526	0.194235999078485	7.88517929228503e-14	4.06011941879175e-12	-7.47222206234682
Pp3c23_12960	protein_coding	21.6174430152887	1.30223872820019	0.39379716658954	0.00109469501766289	0.00627805775297161	3.26498596197002		Pp3c9_13810	protein_coding	7.15849702150974	-1.46318532267733	0.455362780972931	0.00207646896448147	0.0106313420439633	-3.07907141952447
Pp3c9_17890	protein_coding	33.0449960210538	1.30324534484249	0.341378810812285	0.000131126615384975	0.00102908124424392	3.8243329516638		Pp3c19_4390	protein_coding	540.341898426024	-1.46338699407996	0.163946186104457	4.20748884928266e-19	4.39243341408629e-17	-8.93137431236239
Pp3c6_20260	protein_coding	9.52523488639235	1.30357478795876	0.392698857884407	0.0014938318211861	0.00810011546876025	3.1758791235763		Pp3c23_13750	protein_coding	172.616889585242	-1.46620296234177	0.215572522789151	1.18341644278247e-11	4.4612921454101e-10	-6.78222174485079
Pp3c2_6580	protein_coding	33.7461196043728	1.30467486086268	0.303120077605924	1.93709335454262e-05	0.000194322986992132	4.27202099243903		Pp3c19_5330	protein_coding	1049.74852342465	-1.46631370502695	0.130113817007892	1.86732912704554e-29	7.39151112788861e-27	-11.2689740956437
Pp3c17_10780	protein_coding	25.1633765331998	1.30548869746067	0.376773648313181	0.000473331542796188	0.00309367021435417	3.4954114152562		Pp3c19_3540	protein_coding	8.09213625984526	-1.467632175859	0.407389923664248	0.000733741885814677	0.00448122656074538	-3.37665061199535
Pp3c20_7160	protein_coding	138.424599972656	1.30578502923886	0.26495945673964	9.15172315581719e-07	1.27386622681705e-05	4.90905302838358		Pp3c7_23210	protein_coding	58.4559176589452	-1.46896323929903	0.221092993130802	4.52080646497683e-11	1.50958388109947e-09	-6.58591886998138
Pp3c26_4070	protein_coding	9.70293967742315	1.30737545108113	0.455601670489924	0.00584292222230425	0.0250939245532958	2.75646860103563		Pp3c19_18770	protein_coding	449.57305028866	-1.47526206306863	0.205493256800818	7.24525788487486e-13	3.2238852415134e-11	-7.17472517873974
Pp3c9_8260	protein_coding	5.44005240308035	1.30802743105845	0.430980364340382	0.00503939265838263	0.0222257336372493	2.80450486830816		Pp3c19_11400	protein_coding	154.923412035845	-1.47671174455879	0.179215940480524	2.02307346119004e-16	1.50738806912199e-14	-8.22070677919816
Pp3c13_5530	protein_coding	4.94761244850908	1.30847882206384	0.450501146804287	0.0122757900118167	0.0458141838979605	2.50411565190053		Pp3c19_11370	protein_coding	106.085793472263	-1.47878603892739	0.198004250036188	9.81468379425783e-14	4.97748479408431e-12	-7.44337248556843
Pp3c17_5790	protein_coding	72.9334792566358	1.30849174705532	0.286402292352804	4.77148323838572e-06	5.63094295213222e-05	4.57459225553494		Pp3c13_16610	protein_coding	84.0920948305545	-1.48311095572211	0.349755919841985	2.16742791535195e-05	0.000214596823302174	-4.24690604956001
Pp3c10_17370	protein_coding	1.3392275640717	1.30879225502076	0.427263780267779	0.00397181042930739	0.0181929600185247	2.88039196802338		Pp3c19_1590	protein_coding	34.3552318541918	-1.48814482062419	0.374451558534931	8.40248959816583e-05	0.000702363846745054	-3.932620327056
Pp3c7_7110	protein_coding	146.458893709001	1.309667887103	0.182972516713275	9.11131137277323e-13	3.97965324328026e-11	7.14330504840158		Pp3c10_9120	protein_coding	1.51604178307449	-1.48861220464283	0.437992660919903	0.00166419499134696	0.00885814481629814	-3.1444145612951
Pp3c3_23910	protein_coding	177.140474643833	1.30989342810168	0.221790472998196	3.50952386532159e-09	8.04354082522439e-08	5.90579395683022		Pp3c22_2660	protein_coding	362.39372516982	-1.49238958448195	0.25851646525882	8.09096304567568e-09	1.73723811686759e-07	-5.76655225557535
Pp3c11_20430	protein_coding	165.617407245487	1.31320290584939	0.150903542536185	3.71996625863966e-18	3.49897816406701e-16	8.68704261019622		Pp3c2_20130	protein_coding	7.11137616634516	-1.49461223482557	0.441218223964351	0.00154965384026468	0.00835274410355431	-3.16522065315043
Pp3c24_10770	protein_coding	69.9758522870765	1.31362231898845	0.463474733795986	0.00870421350536853	0.0347364118046633	2.62345816077338		Pp3c19_3770	protein_coding	409.309001929461	-1.49750508555183	0.114913917105972	9.23239971339512e-39	6.49687387238916e-36	-13.0215123838731
Pp3c17_14090	protein_coding	458.168818576641	1.31494251600515	0.194202815192522	1.28833901786697e-11	4.83763662835422e-10	6.7699421476524		Pp3c10_20800	protein_coding	5.75499243493683	-1.49954739170968	0.453129676623044	0.00223243024893302	0.011280897534502	-3.05743100834096
Pp3c11_8620	protein_coding	9.07628170797213	1.3178747360033	0.409048380430152	0.00187990112279029	0.00979652258173767	3.10857784975662		Pp3c19_13990	protein_coding	132.428011845754	-1.50121813484116	0.237331148345872	2.68713685220646e-10	7.57501486527044e-09	-6.31583093775337
Pp3c3_21640	protein_coding	407.679873494197	1.31950266327141	0.191659374978052	5.89693526340208e-12	2.33420354176332e-10	6.88211746982274		Pp3c19_6090	protein_coding	220.166047654921	-1.50130803665583	0.154477597316089	2.94661838146012e-22	5.28167445733418e-20	-9.70234000249921
Pp3c23_16950	protein_coding	28.5674890159228	1.31965273911522	0.351596788895759	0.000195744074951071	0.00144939104601339	3.72444668247651		Pp3c13_11140	protein_coding	10.118925767187	-1.51054539248682	0.43593109832466	0.000901558346048411	0.00532802755051938	-3.3195711275388
Pp3c19_6660	protein_coding	1334.35248743255	1.32239000363945	0.415312384166143	0.000981142036634826	0.00572533743736538	3.29587917102812		Pp3c19_13830	protein_coding	156.833179225404	-1.51081740057452	0.18920000621741	1.6243304123722e-15	1.07534069111748e-13	-7.96710622044093
Pp3c20_5430	protein_coding	35.8356735421521	1.32289140464869	0.249626421413888	1.6123302835989e-07	2.66849088748947e-06	5.23924710525294		Pp3c21_15370	protein_coding	91.4997497822457	-1.51265350050312	0.266697089561474	1.55835759724892e-08	3.14987173912017e-07	-5.65501158656101
Pp3c1_10860	protein_coding	68.4949582784941	1.32329131359329	0.267219283027828	7.63137206644958e-07	1.08774245508284e-05	4.94456590768965		Pp3c10_4690	protein_coding	141.294439285424	-1.51408447093658	0.322787004910176	2.91668587255286e-06	3.61258354488294e-05	-4.67660127406908
Pp3c6_4000	protein_coding	90.1774951071247	1.32338831594623	0.435021032238114	0.0016643987891676	0.00885814481629814	3.14437873150635		Pp3c11_8700	protein_coding	3.6941895432674	-1.51489579856503	0.462974698333295	0.00456121898200189	0.0204587253678083	-2.83649151852934
Pp3c2_10560	protein_coding	5.74521059650037	1.32357253414475	0.441250849576142	0.00506542045156597	0.0223143048630157	2.80284374340194		Pp3c19_11440	protein_coding	1630.69309090255	-1.51907937816607	0.112016955556557	6.82559309288692e-42	6.17553660785007e-39	-13.5609397888526
Pp3c5_8420	protein_coding	93.2733909593445	1.32440424473574	0.199609787686899	4.03765200921905e-11	1.36261790719648e-09	6.6026892977573		Pp3c19_10350	protein_coding	158.279211347025	-1.52104186915956	0.169142215367895	2.95818900825044e-19	3.15761748071676e-17	-8.97025866954508
Pp3c24_19620	protein_coding	10.0784477756466	1.32496879391853	0.377403477824205	0.00118678534926932	0.0067030088097851	3.24203718837149		Pp3c3_14930	protein_coding	13.780837022048	-1.52389805293334	0.42718397273871	0.00076710013812221	0.00465651841032652	-3.36440094805741
Pp3c8_21830	protein_coding	161.350594080216	1.32520238339698	0.173575124023759	2.41153521356047e-14	1.33583583258452e-12	7.62653176829007		Pp3c26_9880	protein_coding	6.2135068963163	-1.52519277775048	0.452119981218305	0.00183745718559184	0.00962815403371344	-3.11531957663042
Pp3c1_39210	protein_coding	8.95228219968388	1.32536413996252	0.398234411556577	0.00159594329857667	0.00856337833181497	3.15664716746262		Pp3c22_12540	protein_coding	16.2908972018981	-1.52735480249084	0.457646621100687	0.00133978371395765	0.0074179478022654	-3.20731893256151
Pp3c1_8850	protein_coding	17.804138470699	1.32617745411323	0.327993540712911	8.80364709847513e-05	0.000729796225440783	3.92139866380202		Pp3c2_29750	protein_coding	26.9840112450864	-1.52771904772179	0.376300617869449	6.73966263419495e-05	0.000579952853485979	-3.98529399796321
Pp3c10_19280	protein_coding	6.92563207185501	1.32639554896365	0.428375298839673	0.00360565259408478	0.0168157582934734	2.91074751085579		Pp3c8_13930	protein_coding	140.521914329155	-1.52874077079255	0.416775996959143	0.000261277375728904	0.0018523396040482	-3.65094481956618
Pp3c15_6880	protein_coding	13.9935439850791	1.32859053603571	0.391891555834113	0.000996297496416212	0.00579774959629648	3.29157019435217		Pp3c19_17050	protein_coding	65.6619678053018	-1.53052842290478	0.282583662588652	6.9515063207814e-08	1.23901144554265e-06	-5.39241996963585
Pp3c16_4250	protein_coding	29.7593352061669	1.32877911375383	0.330112708581796	6.81366194588804e-05	0.000585524997611364	3.98270043027889		Pp3c27_7000	protein_coding	225.091825387713	-1.53059639361285	0.299901455994879	3.31095418327588e-07	5.09377566657827e-06	-5.10482806052444
Pp3c1_32060	protein_coding	37.9825698517691	1.32896508483708	0.280073356846039	2.5338451472904e-06	3.18828197341176e-05	4.7053872497882		Pp3c19_18340	protein_coding	298.736548271857	-1.5341833393224	0.219601544297166	2.95376531454173e-12	1.21212831482274e-10	-6.9799065217432
Pp3c6_3190	protein_coding	3.53251007736179	1.32938934069411	0.462723100921236	0.0121458455403815	0.0453916336088215	2.50787840436392		Pp3c15_15960	protein_coding	3.57029158983366	-1.53696701316459	0.461679055582798	0.00260448014490647	0.0128133409511193	-3.01093101732786
Pp3c26_11700	protein_coding	14.6510266696888	1.33139449079932	0.354095083303581	0.000253469421713888	0.00180777740711857	3.65872876886576		Pp3c9_11700	protein_coding	45.6090362576797	-1.53746787779406	0.253557870855269	2.26205918860205e-09	5.32578991120682e-08	-5.97777496111473
Pp3c6_760	protein_coding	13.6849739829374	1.33170699844776	0.383845360929116	0.000867754655071354	0.00516358861458056	3.33022617834075		Pp3c1_16780	protein_coding	607.696731573727	-1.54096676914686	0.157689439210725	1.60587553300266e-22	3.0209539729753e-20	-9.76406426963366
Pp3c26_8150	protein_coding	4.49137792681109	1.3326515964036	0.446595598285052	0.00797755006420347	0.0323598316011669	2.65301849033789		Pp3c19_7970	protein_coding	348.603482799151	-1.54463596244833	0.146895563122089	7.97465988308505e-26	2.13406391237487e-23	-10.5075399748624
Pp3c1_29970	protein_coding	7.32919704099044	1.33273911162053	0.458551990366447	0.00472209323840208	0.0210264287625122	2.82540470098542		Pp3c19_11900	protein_coding	119.854196007561	-1.54471725997905	0.211012035570969	2.91870079187768e-13	1.36926703816484e-11	-7.2980952120861
Pp3c24_15330	protein_coding	14.1324236364552	1.3334089259683	0.326823515672233	9.34473853595186e-05	0.00076563187659804	3.90700457392434		Pp3c24_17310	protein_coding	56.0219585075622	-1.54604793763317	0.329399250866406	3.18813105052495e-06	3.91561021072876e-05	-4.65831178472903
Pp3c20_14590	protein_coding	79.6171966764532	1.33379866379231	0.231528308252607	9.66616008418825e-09	2.04063379555085e-07	5.73648500967744		Pp3c6_5330	protein_coding	95.8799045831953	-1.5465602329922	0.303774308327559	4.02199452746002e-07	6.09879457475981e-06	-5.067913802574
Pp3c16_2040	protein_coding	175.796934236812	1.33442865528281	0.331029214850146	4.82129576124809e-05	0.000431283519132362	4.0641251289099		Pp3c10_24280	protein_coding	27.0591380712407	-1.55183523326814	0.27603620386466	4.06019747481659e-08	7.62290039738294e-07	-5.48821323760714
Pp3c10_10130	protein_coding	142.242535932534	1.33448965824945	0.256132539381962	2.11696695971896e-07	3.39143104845365e-06	5.18876205163365		Pp3c6_110	protein_coding	13.7370972450081	-1.55306297433296	0.356370139243389	3.35931941522607e-05	0.000313955085535147	-4.14763189776218
Pp3c3_29520	protein_coding	82.6603781212527	1.33522060719652	0.258054402772496	2.53846476002483e-07	4.01923587003931e-06	5.15484081596139		Pp3c16_18880	protein_coding	23.3425670106884	-1.55562833057985	0.309118245447857	9.01564481479215e-07	1.25584495220712e-05	-4.91199044357696
Pp3c5_25250	protein_coding	177.74299315785	1.33535825781586	0.181311714640739	1.93001705789673e-13	9.35467451531576e-12	7.35355626740335		Pp3c4_30870	protein_coding	166.540009517869	-1.55634962984582	0.404300867564371	0.000242580003513197	0.00174056649046478	-3.66996887525965
Pp3c7_22440	protein_coding	17.5413516256698	1.33741203887156	0.347374079958233	0.000183569894119504	0.00137208024715601	3.7406158704892		Pp3c17_15140	protein_coding	47.3624605665227	-1.55946292887916	0.264291928804864	5.59510256779472e-09	1.2375663421199e-07	-5.82843069014347
Pp3c24_15400	protein_coding	6.44993082975113	1.33961134322557	0.440434754706175	0.00444073493524784	0.0200175477508206	2.84502921886054		Pp3c8_21100	protein_coding	57.11531295774	-1.56281654946196	0.331191384711688	2.76691614712095e-06	3.45410031506557e-05	-4.68740459685931
Pp3c4_1120	protein_coding	9.51934334800216	1.34039096698205	0.393196927492672	0.00109834115719415	0.0062894761864644	3.26404397736235		Pp3c18_11570	protein_coding	18.5122754687935	-1.56362595817748	0.393963981708714	0.000145467982822795	0.00112034522644228	-3.79868133077924
Pp3c21_12630	protein_coding	14.743871776793	1.34045240793674	0.348374996577871	0.0001862192808274	0.00138860531229223	3.73701302490437		Pp3c19_2760	protein_coding	39.1083821592225	-1.56475552207758	0.464215264966295	0.000863756313552783	0.00514301784942115	-3.33151182159583
Pp3c13_5870	protein_coding	782.133607390909	1.34047604267215	0.374467551052833	0.000292332798108734	0.00204579122065044	3.62200117079169		Pp3c19_19090	protein_coding	56.7462139912738	-1.57328237733799	0.235004175389277	3.37402005481861e-11	1.15299246477614e-09	-6.62924769427129
Pp3c5_25220	protein_coding	115.247910905826	1.34574511370383	0.241897309552026	2.72647766882782e-08	5.24853857221161e-07	5.55815080858167		Pp3c1_3380	protein_coding	36.647012511587	-1.5786524415962	0.259412444845074	2.14771691713953e-09	5.08810740968217e-08	-5.98622161353455
Pp3c1_20330	protein_coding	176.270121487026	1.35065873866017	0.163510476340317	1.70702813134887e-16	1.2870450196678e-14	8.24105214048081		Pp3c19_3790	protein_coding	432.012246118722	-1.58377775673501	0.177633078222877	4.96446915981017e-19	5.1543668872346e-17	-8.91305644857741
Pp3c9_7130	protein_coding	29.2908213642724	1.35078406636043	0.262807770106751	4.16068210471049e-07	6.27902779900709e-06	5.06145533858869		Pp3c12_16500	protein_coding	2.70426229215536	-1.58437126349852	0.457024535072991	0.0108917927075396	0.0417057761876769	-2.54615143375786
Pp3c7_14170	protein_coding	58.6835675631983	1.35255571179269	0.318847536671378	2.25392316803318e-05	0.000222003837183154	4.23812694907108		Pp3c3_30010	protein_coding	90.9527906448734	-1.58829764125408	0.231164260802087	9.09186895471354e-12	3.50396572291191e-10	-6.8201923563433
Pp3c9_3190	protein_coding	193.783459150224	1.35265780888136	0.25428654714155	1.11162832903524e-07	1.89255719100981e-06	5.30746091331368		Pp3c19_20540	protein_coding	70.7418419517875	-1.58944697323455	0.262711712383841	1.88578902860294e-09	4.52398883124444e-08	-6.00735106079249
Pp3c7_18490	protein_coding	14.7400244004001	1.35431357827277	0.360839844358589	0.000238170713097736	0.00171216176649904	3.67465533062624		Pp3c24_12090	protein_coding	308.032707314521	-1.59116694698142	0.243169219947052	6.37291334790521e-11	2.06278285536966e-09	-6.53471887298577
Pp3c24_8390	protein_coding	19.4794022840548	1.35548026863093	0.330488888543631	6.47639495823067e-05	0.00056008877654248	3.99474489100022		Pp3c19_7760	protein_coding	19.3433471320782	-1.59187902354063	0.327027574773718	2.30174829628415e-06	2.93118080625997e-05	-4.72494748587798
Pp3c1_28510	protein_coding	1.41476675926248	1.35549300251599	0.428614333350415	0.0125058286334972	0.046480974968006	2.4975401955965		Pp3c20_10410	protein_coding	136.163819813751	-1.59274976971165	0.197835785087897	1.03589129196703e-15	7.02926233834772e-14	-8.02252995249491
Pp3c1_400	protein_coding	10.9199171021868	1.35771001968535	0.426855883392631	0.00246568671142684	0.0122414547993494	3.02752088994105		Pp3c19_12560	protein_coding	62.2804578174374	-1.59406772390032	0.222331703015698	1.20614351198653e-12	5.19623275883504e-11	-7.10466544963955
Pp3c11_15250	protein_coding	27.4310035734977	1.35848375224709	0.295357768405713	6.04602811122804e-06	6.97477438453751e-05	4.52477328889069		Pp3c3_810	protein_coding	6.67359914891913	-1.59519380051633	0.459122712695424	0.00148548157752485	0.00806404284942061	-3.17750494296666
Pp3c8_990	protein_coding	3.89645635571628	1.35895564432434	0.461780717034612	0.00638444432014413	0.0269925327286913	2.72735431500393		Pp3c17_12060	protein_coding	115.912390085973	-1.59575601372622	0.184590203863839	7.97608350613772e-18	7.04863193565659e-16	-8.59993561200782
Pp3c21_15710	protein_coding	15.4132043177811	1.36110270887818	0.365963767820275	0.000321193102818751	0.00222157588407581	3.59757888071219		Pp3c26_10790	protein_coding	84.0764857315766	-1.59760282087717	0.301302150117281	9.87862112222101e-08	1.7078598846424e-06	-5.32894259514468
Pp3c11_1840	protein_coding	204.13427797621	1.36415653765611	0.227938431039281	2.17963666843559e-09	5.15729722294847e-08	5.98382038543778		Pp3c7_21220	protein_coding	44.1397409644867	-1.60539873883052	0.316170734727403	6.83490833896501e-07	9.81581696450001e-06	-4.96599679499184
Pp3c14_4400	protein_coding	1.90737041518666	1.36502904366765	0.445130786539107	0.0016749130662024	0.00889914660454294	3.14253566558352		Pp3c19_15790	protein_coding	138.34691410234	-1.6095319331793	0.22146645961765	4.06341411240762e-13	1.85143568670851e-11	-7.25343200562555
Pp3c16_7970	protein_coding	54.0456650820186	1.36509465856755	0.293691791008349	4.12056052730425e-06	4.95197027316766e-05	4.60520686027666		Pp3c22_1560	protein_coding	19.374695707879	-1.61008839939766	0.341820065705746	5.35767619252439e-06	6.25665935205675e-05	-4.55027141512974
Pp3c18_11980	protein_coding	128.869851429168	1.36532882073405	0.252833825758484	5.83233055577228e-08	1.05436993872192e-06	5.42386693741452		Pp3c1_31930	protein_coding	17.3488996135305	-1.61407255586772	0.37125506965412	2.55703031485062e-05	0.00024699326884678	-4.20970615553704
Pp3c12_21560	protein_coding	1.08419039052505	1.36582449408571	0.407157027546764	0.00511016773720279	0.0224752747701049	2.80000586981145		Pp3c19_14977	protein_coding	23.4451425125765	-1.61721290125668	0.354165525761872	6.88167715147149e-06	7.75975465151088e-05	-4.49731568967719
Pp3c4_17520	protein_coding	46.3673332149151	1.36861516541015	0.260671013385138	1.86929321376378e-07	3.03579685405602e-06	5.21188708275069		Pp3c2_19150	protein_coding	95.389144550145	-1.62012557683489	0.246635344730342	6.536629013613e-11	2.10859000439129e-09	-6.53092141841372
Pp3c5_2860	protein_coding	4.77761224951321	1.3689117385692	0.453901462378482	0.0109586442561303	0.0418585780929311	2.5440147958323		Pp3c21_9380	protein_coding	294.033736488892	-1.62025404631146	0.439739908928966	0.000323191568792589	0.00223295992983971	-3.59596474703247
Pp3c22_22960	protein_coding	116.270004707873	1.36980690952313	0.280366227030079	1.02855915983897e-06	1.41818752082297e-05	4.8860943628455		Pp3c20_7990	protein_coding	18.5476314781539	-1.62216885207457	0.352928492759359	8.19989699812209e-06	9.0950404532586e-05	-4.45989721083151
Pp3c15_22020	protein_coding	153.447443724123	1.37015363642875	0.245376691489736	2.44287027644366e-08	4.7265310847688e-07	5.57729526711258		Pp3c4_15860	protein_coding	22.3502545937416	-1.62298371904819	0.334945592815421	2.23583528304475e-06	2.85106512603022e-05	-4.7308483276575
Pp3c3_5380	protein_coding	23.9363894162391	1.37061324105325	0.28921794174636	3.3483796919628e-06	4.09126779082272e-05	4.64820382117831		Pp3c19_5210	protein_coding	10.2877370454722	-1.62657058830212	0.40556708884308	0.000137207984214415	0.00106842282789913	-3.81314783337233
Pp3c7_430	protein_coding	55.0692448115169	1.37101698301465	0.35823550001518	0.000141152740213236	0.0010955482287792	3.80613958277423		Pp3c19_9720	protein_coding	452.517935837216	-1.62974150479321	0.209259331908308	6.8807193034521e-15	4.24132137329453e-13	-7.78665372152711
Pp3c16_5130	protein_coding	21.6837552298504	1.3715627388297	0.309655714943626	1.53323833465793e-05	0.000157638140468077	4.32385824871774		Pp3c25_6070	protein_coding	1.78768922540145	-1.63033087779776	0.416307162305607	0.00134423105414363	0.00743967085019777	-3.20636555044171
Pp3c6_19550	protein_coding	594.884011628669	1.37232243541643	0.224776763939159	1.06069816944811e-09	2.65874211339236e-08	6.09999796304311		Pp3c25_13630	protein_coding	5.85487718156286	-1.6320034994188	0.459953375676191	0.000178239656019212	0.00133539174462344	-3.74801491718994
Pp3c13_17510	protein_coding	8.40368756317547	1.37537422330933	0.464995175245579	0.00518182324092353	0.0227272949163313	2.7955079181694		Pp3c3_10060	protein_coding	96.4676538584881	-1.63338672830216	0.239575358696821	1.17685335322966e-11	4.45422583891703e-10	-6.78302491008245
Pp3c23_13360	protein_coding	8.70400236237762	1.37624685104627	0.419677301504685	0.0015973850194386	0.00856869434481464	3.1563838332958		Pp3c1_39520	protein_coding	5.34165853498808	-1.63688905594688	0.463875087040129	0.00068819300360314	0.0042508670573666	-3.39424020843131
Pp3c3_18320	protein_coding	114.682826796862	1.37666811362808	0.192723403848815	1.04900451305794e-12	4.54011064877012e-11	7.12391933558838		Pp3c6_1600	protein_coding	1452.32686044968	-1.63956737275614	0.416096256381112	7.92841350705932e-05	0.000667150862562361	-3.94655373291761
Pp3c24_9790	protein_coding	1.5211614298877	1.37713556346452	0.441832101533505	0.0102961030113279	0.0398342409316292	2.56572294735138		Pp3c22_8860	protein_coding	2.9663947054263	-1.64001568366258	0.423821356047816	0.000678780197921449	0.00420365833132579	-3.39800967393109
Pp3c5_4920	protein_coding	100.252737994124	1.37865339420006	0.356621955815164	0.0001239419409056	0.000979982054601082	3.83819519687155		Pp3c3_31160	protein_coding	2.35313235618271	-1.64373716960624	0.440973329780683	0.012985406113397	0.0478052152983033	-2.48416928573134
Pp3c7_17770	protein_coding	63.8149000312613	1.37889186355417	0.261800283963831	1.79986511587911e-07	2.93792415822192e-06	5.2189024632154		Pp3c19_15800	protein_coding	257.84049959998	-1.64586262968039	0.126849015190396	2.47551755137986e-38	1.67981548129347e-35	-12.9459898403309
Pp3c15_12130	protein_coding	189.977956381743	1.38024485951183	0.207637697917894	3.13824236303747e-11	1.08412008904931e-09	6.6399337209259		Pp3c1_6110	protein_coding	193.359245005691	-1.64858962068745	0.196506417725169	5.03728465398478e-17	4.14322114397017e-15	-8.38582121149736
Pp3c10_1180	protein_coding	161.3522204741	1.38053577737622	0.238304801157981	7.12702033154704e-09	1.54053909328093e-07	5.78790380545119		Pp3c19_15000	protein_coding	127.512169507707	-1.65005788079322	0.224116433808118	2.00969666112367e-13	9.71609072807883e-12	-7.34814949021333
Pp3c10_7880	protein_coding	9.68611033247511	1.38086696439044	0.423032032868737	0.00156376204307884	0.00841923457594163	3.16258290105035		Pp3c11_24300	protein_coding	57.6973013515436	-1.65444376713189	0.357779299113035	4.18545098813692e-06	5.01556959771615e-05	-4.60195427695181
Pp3c21_22300	protein_coding	89.4002976187462	1.38183193772683	0.162790544729353	3.07484204080861e-17	2.60812494532873e-15	8.44368610299819		Pp3c1_39760	protein_coding	37.6169461378617	-1.66074638268426	0.261993562109966	4.81450065558871e-10	1.29020468908583e-08	-6.22503449667053
Pp3c17_13040	protein_coding	5.28660582258607	1.38379613671061	0.446561252379094	0.00489549394167199	0.0216715715032078	2.81383112016949		Pp3c25_9410	protein_coding	4.64930125298556	-1.66121391801243	0.445608192600896	0.00252782739893503	0.0124977154774306	-3.01999034940053
Pp3c14_25570	protein_coding	129.886273329295	1.38391191529	0.183956083052356	6.40085093350121e-14	3.31379203641752e-12	7.49960893319207		Pp3c20_7050	protein_coding	234.930562942005	-1.66199389643735	0.157009846344082	4.40496693709729e-26	1.23079958536542e-23	-10.5633825478896
Pp3c25_10400	protein_coding	42.1546733127833	1.38443608761308	0.235652503325053	6.37781309700974e-09	1.38806928800899e-07	5.80653713834925		Pp3c11_5230	protein_coding	225.825425456684	-1.66333851466519	0.270065368775136	7.08833249119021e-10	1.82986844201921e-08	-6.16410404874063
Pp3c12_2910	protein_coding	7.63659435516256	1.38480522088017	0.421873806374028	0.0027844462961864	0.0135236399865904	2.99058389603643		Pp3c20_22510	protein_coding	43.4136425366908	-1.67001439876447	0.457353010768363	0.000958821823352141	0.00561925189503105	-3.30233879836712
Pp3c11_21299	protein_coding	8.55848399168108	1.38600932076897	0.398597774109183	0.00114964894703528	0.00652429211280474	3.25108644871338		Pp3c19_10140	protein_coding	205.150869049332	-1.6713702929115	0.182961544528355	7.90647781163735e-20	9.56834894401973e-18	-9.11445785970635
Pp3c22_2140	protein_coding	35.9568560376239	1.3862302436967	0.257356673439953	1.00216664044715e-07	1.72944288542196e-06	5.32633058555486		Pp3c19_21170	protein_coding	77.1902670280257	-1.67816017035649	0.229407490980325	3.74633273196618e-13	1.71518847969536e-11	-7.26442324524212
Pp3c20_5860	protein_coding	66.1952896807336	1.38678117698371	0.252448595489956	4.54563746065473e-08	8.43428825707421e-07	5.46822534530697		Pp3c8_21720	protein_coding	41.0692222947519	-1.68328730809749	0.425775596755598	0.000151332172890193	0.00115692873746523	-3.78887312273011
Pp3c16_19250	protein_coding	21.415480579514	1.38734661669735	0.341001284998998	9.12352115744309e-05	0.000750827567427067	3.91279174503487		Pp3c19_9950	protein_coding	391.059335515281	-1.68502860462372	0.137956650162336	3.02650435142625e-34	1.69128184344408e-31	-12.2021697023113
Pp3c5_3100	protein_coding	5.99132645015346	1.38740066965181	0.438804563710954	0.00418292486531035	0.0189996587236186	2.86402690052491		Pp3c11_19940	protein_coding	39.5628355664637	-1.6905815192664	0.313707186492219	1.25352417618374e-07	2.10956238684597e-06	-5.28551380646935
Pp3c18_5000	protein_coding	21.6214114604527	1.38918632011223	0.335116144848118	4.51136519067303e-05	0.000407201608659323	4.07959798155982		Pp3c14_21890	protein_coding	14.5949523897095	-1.69554393279559	0.424383411901296	0.000137651141066922	0.0010714345269445	-3.81235112493452
Pp3c1_3940	protein_coding	7.66643892792468	1.38988650196241	0.427666318204717	0.0026637987187016	0.0130544688303663	3.00408616553553		Pp3c17_6790	protein_coding	64.495576217281	-1.70883060233456	0.390436908859643	9.8206282187776e-06	0.000106199166850754	-4.42108554470011
Pp3c5_3280	protein_coding	192.820890523193	1.39046873222561	0.237702573162078	4.6043032898609e-09	1.03162455786978e-07	5.86087649921146		Pp3c19_13410	protein_coding	134.411307188684	-1.71100676068362	0.223242259309473	2.13422134606209e-14	1.20327019510919e-12	-7.6422717464153
Pp3c21_11410	protein_coding	2.26816233154494	1.39086501624575	0.460659419861328	0.0115819508501579	0.0436534549004167	2.52463197361577		Pp3c5_20080	protein_coding	218.847534803323	-1.72101887987134	0.20506597064115	5.78870501310126e-17	4.70023056619333e-15	-8.36945149469656
Pp3c2_11730	protein_coding	8.19211758000385	1.3925910825483	0.402702469737514	0.0012190135138643	0.00685649992996499	3.23439355452651		Pp3c19_5230	protein_coding	47.0065202203637	-1.73357811253218	0.254624790246069	2.11856557975296e-11	7.53796741859666e-10	-6.69760944245762
Pp3c6_12700	protein_coding	23.8939222497486	1.39358783502325	0.363295204617176	0.000136414036157478	0.00106311184864318	3.81458127616152		Pp3c21_19760	protein_coding	559.141168568285	-1.7450300624561	0.137551546298264	8.23459815618394e-37	5.2152454989165e-34	-12.6740541434905
Pp3c5_4120	protein_coding	2.84770159174608	1.39417330979859	0.46394060730627	0.00991844834813242	0.0386406640587484	2.57865955397648		Pp3c12_13870	protein_coding	107.117105463994	-1.7457872216705	0.305536531463117	1.50688476877517e-08	3.04907461200514e-07	-5.66077775473132
Pp3c2_37210	protein_coding	209.760570167722	1.39426494880975	0.187559168333381	1.12244426359471e-13	5.65688090405824e-12	7.42562992472346		Pp3c23_6230	protein_coding	19.6506902029527	-1.74717565166379	0.351998195380916	1.68305184147596e-06	2.20537827503747e-05	-4.78817460714547
Pp3c8_25270	protein_coding	8.07537361923392	1.39473674438919	0.417690853301728	0.0013773810249393	0.00758997664554717	3.19934945393842		Pp3c7_19020	protein_coding	220.675140054098	-1.75211363162145	0.197234602818246	8.42629055272724e-19	8.3821738482627e-17	-8.85423075199116
Pp3c23_11570	protein_coding	110.142287705944	1.3952994246723	0.208045816576225	2.29336613715552e-11	8.11433083909773e-10	6.68601047770673		Pp3c13_23730	protein_coding	41.2454870211185	-1.75454358709369	0.309926576220889	2.40026003469538e-08	4.65500852741347e-07	-5.58035657678144
Pp3c25_14480	protein_coding	70.2394442849089	1.39581329668406	0.254893536645908	5.92817227588996e-08	1.06966071454805e-06	5.42095427656026		Pp3c6_11500	protein_coding	68.1320147362412	-1.75527900530083	0.366837276029955	1.49329561466565e-06	1.98827026479659e-05	-4.81213080394976
Pp3c14_21300	protein_coding	14.1414413499772	1.39728034852192	0.393028731204605	0.000520267700233525	0.00334974120787427	3.47009841298854		Pp3c19_20960	protein_coding	402.325128889419	-1.76056884663995	0.157383684497833	5.43618817316902e-29	1.98629952481176e-26	-11.1744897612705
Pp3c6_2850	protein_coding	9.58360263952241	1.39746835952761	0.407606935873641	0.0011659027069803	0.00659879399244137	3.24709303646893		Pp3c8_16910	protein_coding	104.902607887011	-1.762457152403	0.18556018176124	3.88856330914259e-21	5.63990098272589e-19	-9.4355747873371
Pp3c7_22740	protein_coding	121.144206389794	1.39932051967741	0.33766772340525	3.31968961514909e-05	0.000310709865457304	4.1503488283411		Pp3c6_14860	protein_coding	215.577356910456	-1.76491021725741	0.226857423863115	8.57119871273763e-15	5.21964024173125e-13	-7.75883661191867
Pp3c4_15690	protein_coding	244.84536501547	1.39999671742789	0.115187632703835	7.0784080489196e-34	3.8425643694135e-31	12.1328033367731		Pp3c19_5170	protein_coding	3148.11507495071	-1.77152759638394	0.331261892031792	7.34411414860981e-08	1.30409503573445e-06	-5.38254222523078
Pp3c24_4040	protein_coding	17.4326903311349	1.40005188153178	0.370064822012121	0.000204772595703504	0.00150219278701412	3.71305471363339		Pp3c11_12710	protein_coding	129.5693540297	-1.77252593339881	0.261761108751273	1.4650024405265e-11	5.42593496491297e-10	-6.75132576553417
Pp3c10_15120	protein_coding	15.6980696057684	1.40057533943328	0.365516997308776	0.000180383767909023	0.00134879637554956	3.74501392857857		Pp3c15_11370	protein_coding	4.38555464408743	-1.77562086197993	0.449820815830217	0.000733417069652781	0.00448122656074538	-3.37677241265273
Pp3c22_10630	protein_coding	3.23287028080412	1.40232897912883	0.464826223428458	0.0119210647199494	0.0446939732414706	2.51447235827324		Pp3c2_16740	protein_coding	50.046634282554	-1.78361488885971	0.317495835675956	2.72975524741997e-08	5.24952932196149e-07	-5.55794106032093
Pp3c25_6940	protein_coding	9.72164113703542	1.4025309575376	0.385259868971978	0.0005511424106729	0.00351810985294443	3.45458404305443		Pp3c7_17610	protein_coding	5.10406962666881	-1.78513130280053	0.459255458945549	0.000750312244499761	0.00457067414090909	-3.37050250274216
Pp3c17_4139	protein_coding	10.2348242544795	1.40267683530583	0.377546383989099	0.000417294127608117	0.00277514470582927	3.52889787856471		Pp3c12_8960	protein_coding	43.8815775584777	-1.78640063099396	0.291750328162413	1.63969963843574e-09	3.98392495272111e-08	-6.02998986303327
Pp3c14_22510	protein_coding	109.492809650938	1.40582431997135	0.233437291566807	2.0784863357225e-09	4.93640504734094e-08	5.99155138137697		Pp3c15_24070	protein_coding	49.9142167398944	-1.78879673478894	0.383842942804056	2.89381913907779e-06	3.58894018554034e-05	-4.67821579292362
Pp3c21_10630	protein_coding	46.5702439753892	1.40608186278414	0.228840988032555	1.17160971551866e-09	2.90608153979825e-08	6.08408153916366		Pp3c24_9430	protein_coding	181.43336466565	-1.79137858000597	0.398681330630588	5.53610716104412e-06	6.43339670090754e-05	-4.54337335327391
Pp3c4_31180	protein_coding	70.3140246966744	1.40634581199579	0.236174008576355	3.1724804864704e-09	7.3419158639388e-08	5.92241486785153		Pp3c24_15420	protein_coding	126.715740724056	-1.79753597286344	0.427176515529414	2.82477963729256e-05	0.000269702578434968	-4.18715095153728
Pp3c25_6760	protein_coding	145.327829622285	1.40664305822555	0.272948980709038	2.48071352328286e-07	3.93435366797783e-06	5.15915162525798		Pp3c7_25770	protein_coding	8.47776290870078	-1.80407111792419	0.428694259328452	0.000117497904541793	0.000933693093389401	-3.85128865833636
Pp3c8_14900	protein_coding	196.576211228687	1.40799685777373	0.16669583671495	3.37286987482093e-17	2.84820122762656e-15	8.43287080974324		Pp3c19_2790	protein_coding	152.634181122855	-1.80512591893656	0.160554141251907	4.79272050416381e-29	1.78552332508063e-26	-11.1856699402541
Pp3c3_30190	protein_coding	1.16915629691315	1.40803040729058	0.409051947357609	0.00415859485752184	0.0189072271579122	2.86587418430082		Pp3c19_22420	protein_coding	50.5815313338437	-1.80558428056915	0.231570447056705	1.76244976230079e-14	1.01167811129048e-12	-7.66686946814809
Pp3c4_20080	protein_coding	100.62321378842	1.40855751515496	0.259856511666659	5.47812108546154e-08	9.99849189469445e-07	5.43504953816522		Pp3c3_30710	protein_coding	67.0481174421566	-1.81339359985277	0.371980299548748	1.77950989102854e-06	2.3269571871674e-05	-4.77697601574312
Pp3c22_1880	protein_coding	87.8349413068552	1.41020011916039	0.208854440022445	1.77848130544462e-11	6.4119819361381e-10	6.72314116169648		Pp3c19_18290	protein_coding	51.3804772474166	-1.81657801355269	0.31413912344071	9.70902497190709e-09	2.04740815167852e-07	-5.73573520506787
Pp3c22_12740	protein_coding	15.6181941424244	1.41020694680651	0.46536575418269	0.00984505854354266	0.0384335550292399	2.58122432640976		Pp3c26_5493	protein_coding	3.32426861320835	-1.81859058382586	0.434832577688286	0.00444378998594395	0.0200265677734666	-2.84481015319327
Pp3c2_3800	protein_coding	73.532380627339	1.4103453793245	0.312359682267237	6.46716971118244e-06	7.3710992508978e-05	4.51051083731692		Pp3c15_330	protein_coding	172.753362817224	-1.82351133125913	0.172143683146548	5.05166497550116e-26	1.39103818165974e-23	-10.5505201512927
Pp3c10_10820	protein_coding	677.035866276695	1.4123985780638	0.170160762965387	1.06946552068407e-16	8.36207608765322e-15	8.29680740042903		Pp3c9_7310	protein_coding	21.3664822900345	-1.82392411713545	0.384721569572519	6.14131254509417e-06	7.06325292716642e-05	-4.52146496495267
Pp3c15_24050	protein_coding	43.4897691805738	1.41425816920486	0.344815109020454	5.25935031846595e-05	0.000466080485311815	4.04379235161205		Pp3c23_20810	protein_coding	7.88730179527587	-1.83687545157422	0.432893496060225	0.000107411072717244	0.000860375371681126	-3.87321028612117
Pp3c18_19690	protein_coding	33.7161520840566	1.41512713346523	0.401632053334757	0.00104003542715374	0.00601542560606422	3.279466539475		Pp3c19_20230	protein_coding	464.68566617207	-1.85266254026477	0.354697928266965	1.39729683006134e-07	2.3370281488702e-06	-5.26560335142732
Pp3c10_9510	protein_coding	2.47048830796004	1.41581843117814	0.314345768351007	0.00897879746962501	0.0356152718001827	2.61286037859227		Pp3c3_28140	protein_coding	39.3995592886881	-1.86662711743017	0.393447043534208	4.96644958686877e-06	5.83926622218481e-05	-4.56619999617329
Pp3c22_13510	protein_coding	8.58097454250146	1.41659359388246	0.418922910412217	0.00108375300477888	0.00622428696954531	3.26783036648057		Pp3c19_5900	protein_coding	16.5210440483935	-1.8695987648383	0.355237426158364	6.12613382414242e-07	8.89202006560014e-06	-4.98719779617604
Pp3c18_20600	protein_coding	122.936789963004	1.41681154555147	0.175780126534005	9.1937968191001e-16	6.35207780228734e-14	8.03716881357387		Pp3c26_14540	protein_coding	51.4881503884482	-1.8711267392159	0.445909517977087	4.5791591702425e-05	0.000412146017217468	-4.07612915252984
Pp3c1_24500	protein_coding	528.570256429834	1.41795359194599	0.18704842727357	3.54212103688652e-14	1.91194033241034e-12	7.57678901631984		Pp3c1_28820	protein_coding	16.1956277465036	-1.87421200005215	0.376255781266408	1.92658885813007e-06	2.49694326769928e-05	-4.76097607871045
Pp3c8_4920	protein_coding	1.38334419373759	1.41920395053758	0.414164847687992	0.00302709895106894	0.0145093037513395	2.96497259424507		Pp3c18_17950	protein_coding	37.3269412285337	-1.87534214170974	0.35142712512935	1.98234651428001e-07	3.200049598243e-06	-5.20098542301277
Pp3c11_19330	protein_coding	6.73643415942617	1.42005004068257	0.455623143577741	0.00283669942456266	0.0137312641438267	2.98490118781433		Pp3c23_17090	protein_coding	99.2918392575526	-1.88108811287899	0.235403279702795	2.27804290158127e-15	1.48738196323175e-13	-7.9251864354945
Pp3c13_5000	protein_coding	3.17231133031952	1.42303899748219	0.463416559467293	0.00777689904524484	0.0316744012560883	2.66160539220314		Pp3c1_29130	protein_coding	14.8018057032691	-1.89151788275081	0.449501413001649	0.000290639070232451	0.00203468766927655	-3.62350367687918
Pp3c12_10820	protein_coding	4.57140849404111	1.4236878622888	0.465036538738305	0.00664528953411598	0.0278967081635448	2.71411598535662		Pp3c27_4820	protein_coding	82.4536915605942	-1.89220066474142	0.228851702022163	3.1686976437249e-16	2.27189642380276e-14	-8.16672665586474
Pp3c13_15790	protein_coding	102.260974151705	1.42386731443051	0.248166875753731	1.14604943589779e-08	2.37199774314357e-07	5.70756339107579		Pp3c8_18580	protein_coding	8.60394413858265	-1.91123109977969	0.465527053967085	0.00126701475915894	0.00709707559670398	-3.22334810503878
Pp3c9_16870	protein_coding	112.509500289716	1.42404459893692	0.20000656092762	1.22672616138656e-12	5.24950384377132e-11	7.10232804669117		Pp3c19_9430	protein_coding	234.873219382909	-1.92387059444169	0.206211452218013	1.28693405303167e-20	1.72195401461984e-18	-9.30928694230548
Pp3c14_7650	protein_coding	11.6001955504393	1.42407877055664	0.352255035620891	0.000115206376542282	0.000916249959942802	3.85610848444326		Pp3c19_14710	protein_coding	17.7220534468988	-1.92728026957817	0.393137934471029	3.58427010732552e-06	4.34595609694862e-05	-4.6341384804547
Pp3c24_14900	protein_coding	1466.2048507915	1.42496510684859	0.199421927353708	9.08343663132361e-13	3.97661972339052e-11	7.14372602115188		Pp3c6_21520	protein_coding	61.5455615609768	-1.93526598043453	0.308216539825192	8.38892476303516e-10	2.13087661093139e-08	-6.13738814171785
Pp3c9_16690	protein_coding	37.4524100894146	1.42644508208395	0.285759129307294	7.60032640496508e-07	1.08413064335088e-05	4.94536003105449		Pp3c14_21880	protein_coding	36.3374977031527	-1.94769773846215	0.404740629000137	2.31101600656865e-06	2.93904311411006e-05	-4.72413083884295
Pp3c1_41530	protein_coding	18.3097141341207	1.42797552319438	0.326400410822986	2.03899556050231e-05	0.000203364386611778	4.26057728748078		Pp3c26_12600	protein_coding	61.5164356372037	-1.96573485886731	0.368228131172905	2.41861325629189e-07	3.84549388029672e-06	-5.16389660676937
Pp3c23_13220	protein_coding	166.206468717038	1.42825510083785	0.173074193991669	1.82486500487723e-16	1.36656349386685e-14	8.23306277685685		Pp3c15_14090	protein_coding	4.97671838764027	-1.99521862092393	0.44562517040483	0.000198684417137557	0.00146488316865098	-3.72068336966041
ENSRNA049990333	snoRNA	7.79978373705156	1.42883534223463	0.430728532267559	0.00143433782939136	0.00784919895116242	3.18765051833996		Pp3c1_4970	protein_coding	31.1363240295053	-2.00004821454642	0.306954047305726	3.7983898461674e-10	1.04291050689567e-08	-6.26209517231327
Pp3c2_23100	protein_coding	132.794129258805	1.42896768133336	0.178946114100991	1.70491940788038e-15	1.12477322047664e-13	7.96111782242186		Pp3c5_4840	protein_coding	78.372475191774	-2.00142135835494	0.424473538085254	6.84760206700667e-06	7.73050738402417e-05	-4.49837132677662
Pp3c3_18570	protein_coding	43.7216175547724	1.43026969327772	0.254244422626955	2.5395899160354e-08	4.90367971592201e-07	5.57053451972742		Pp3c25_5720	protein_coding	546.22686009232	-2.00482716596644	0.170006036446721	4.9222813159898e-32	2.17496151171642e-29	-11.7804615264888
Pp3c25_9380	protein_coding	6.15909300955512	1.4339370878768	0.443426342618854	0.00240567835164384	0.0120157436070539	3.03495969278875		Pp3c1_23190	protein_coding	16.5061657476653	-2.00863680644308	0.357810221112722	1.09869378874264e-07	1.87221363104127e-06	-5.3095945441459
Pp3c13_8480	protein_coding	403.167707032318	1.43431309501697	0.209474172963689	7.5486890442297e-12	2.92704269061968e-10	6.84686310227195		Pp3c16_1220	protein_coding	145.639045581972	-2.01415757700021	0.226742300923811	9.52809549587068e-19	9.42884450112203e-17	-8.84051199835293
Pp3c14_14700	protein_coding	90.9119301661588	1.43483906969952	0.203162127900744	2.00909645334197e-12	8.33467960993396e-11	7.03385101862798		Pp3c4_19720	protein_coding	24.1267137102041	-2.02562189455569	0.37761335239251	2.1320792563843e-07	3.41276376337841e-06	-5.18743707990909
Pp3c1_9290	protein_coding	721.097365758307	1.43590793270455	0.224843097281787	1.74053542769583e-10	5.07449993148471e-09	6.38264635679881		Pp3c12_5540	protein_coding	65.1257301890841	-2.02713573815393	0.342148582953669	5.26828078426171e-09	1.16936138903005e-07	-5.83846860352624
Pp3c3_21120	protein_coding	10.0290209994124	1.43724132211733	0.386367906849373	0.000404592575899701	0.00270103676617929	3.53706989646148		Pp3c19_20120	protein_coding	20.7027127863513	-2.02889098855004	0.385060360724708	5.3846836421272e-07	7.93092939538114e-06	-5.01207275285004
Pp3c15_14807	protein_coding	2.29238778915428	1.43814625448826	0.461582034021064	0.0109988789108973	0.0419888887496583	2.54273443543206		Pp3c20_22930	protein_coding	65.3739067283014	-2.03031584321852	0.322314314221751	5.82710288709856e-10	1.53344812818383e-08	-6.19503784096189
Pp3c15_14930	protein_coding	119.688464675291	1.4384009068042	0.274245389447048	1.65164576245205e-07	2.72406853182196e-06	5.23479891545795		Pp3c16_7480	protein_coding	70.0564796206358	-2.05004911237611	0.213533040508888	4.64922992910967e-21	6.49524769507969e-19	-9.41682752875319
Pp3c24_14230	protein_coding	369.209683858746	1.43888903504896	0.199657820417669	5.81077919686234e-13	2.62244191782386e-11	7.20484997426361		Pp3c2_26200	protein_coding	9.23851303599286	-2.06562290278834	0.412604223603988	9.76555105498088e-06	0.000105663707314713	-4.42230049042459
Pp3c24_2580	protein_coding	50.2007843904677	1.44064929551448	0.415581762000782	0.000538468442773662	0.00345055663160188	3.46085215689216		Pp3c16_7080	protein_coding	45.3861067344216	-2.08102793969519	0.346636344177359	3.36968614014911e-09	7.75109402697736e-08	-5.91249278377312
Pp3c4_4250	protein_coding	2.49378873374769	1.44081989052389	0.454847643380569	0.00976599572889133	0.0381719643795382	2.5840064877165		Pp3c14_17640	protein_coding	146.768903446634	-2.08551103349417	0.200507771415873	6.08252841708381e-25	1.48164153749478e-22	-10.3141370151936
Pp3c1_6990	protein_coding	40.4317440177134	1.44106326745355	0.281433851270183	3.6831826590765e-07	5.6299654483068e-06	5.08464295719573		Pp3c23_1980	protein_coding	196.897192534447	-2.09076567046103	0.19012293067179	7.39353964046369e-28	2.4220216063588e-25	-10.940323771203
Pp3c3_19750	protein_coding	79.8669543883638	1.44161929834655	0.297010888179664	1.34138912253228e-06	1.80626458739286e-05	4.83352131047808		Pp3c4_6870	protein_coding	13.8372035477617	-2.09637413008233	0.383827192440894	4.43014368086217e-07	6.64871484489583e-06	-5.0494799763962
Pp3c20_10200	protein_coding	4.13236221545639	1.44344551617636	0.460614983998308	0.00414799168982993	0.0188680493432532	2.86668231148218		Pp3c19_8040	protein_coding	17.7006032289647	-2.09710781475628	0.359752258051897	5.04803906073681e-08	9.30288478700286e-07	-5.44961000995177
Pp3c6_17010	protein_coding	42.2804846030914	1.44366395091373	0.326828798649511	1.10772347397305e-05	0.000118240146098247	4.39500079686605		Pp3c7_17943	protein_coding	27.6018613429029	-2.10426715314958	0.429948038518678	2.06209278777998e-06	2.64728128160943e-05	-4.74724189621148
Pp3c3_27350	protein_coding	10.0249807997207	1.44545374300208	0.412720119232943	0.00069637715344373	0.00429304539760898	3.391001518263		Pp3c18_2600	protein_coding	10.1077830140316	-2.12211317075299	0.465323781072931	0.000211351970974118	0.00153975745725009	-3.70504648212593
Pp3c4_24610	protein_coding	79.6506899088143	1.44594800674837	0.430117213237236	0.000865684772525153	0.00515288555074496	3.33089104956353		Pp3c5_13590	protein_coding	33.0962844040869	-2.13634601272934	0.447277859402255	1.30205543144943e-06	1.76455443634374e-05	-4.83943992222937
Pp3c15_22051	protein_coding	12.2401860022717	1.44739177820236	0.394385564747045	0.00043022945240308	0.00284721685672537	3.52081081296235		Pp3c9_4070	protein_coding	115.463640143535	-2.14206170247139	0.326365427885415	5.83951271561872e-11	1.90637013052845e-09	-6.547789040826
Pp3c11_20170	protein_coding	143.094439145847	1.45098260438567	0.231979432329541	4.13302512877646e-10	1.12182110638218e-08	6.24891925021048		Pp3c4_3900	protein_coding	45.5100331901844	-2.14468565319852	0.463496931600242	7.41981895605699e-07	1.06237046092753e-05	-4.95004010684691
Pp3c12_19308	protein_coding	9.56454834485185	1.45254664705889	0.430685260509736	0.00130218111505032	0.0072555545999871	3.2154986407477		Pp3c12_2120	protein_coding	25.1073951480325	-2.14781269624984	0.367046059232221	1.68745868891763e-08	3.39277408353809e-07	-5.64132563945868
Pp3c3_3880	protein_coding	3.02418079677699	1.45492960216097	0.460002296064671	0.000472373582673932	0.00308953461989835	3.4959520465233		Pp3c23_22700	protein_coding	5.64398659154919	-2.18360913591375	0.461899265341146	0.000394677635357404	0.00264417315648472	-3.54361734020128
Pp3c12_12080	protein_coding	170.988572980382	1.45574812254877	0.198470904462879	2.4110368337365e-13	1.15099748344205e-11	7.32376782578986		Pp3c9_15270	protein_coding	16.3065976534277	-2.18693683109364	0.409972536050858	4.48519298885463e-07	6.72071504639101e-06	-5.0471201546412
Pp3c6_2050	protein_coding	43.5570657659732	1.45643011582279	0.452239339589916	0.00126754522523409	0.00709795440007302	3.2232282137561		Pp3c19_19100	protein_coding	1862.61555197569	-2.19118632895579	0.222293036225311	6.16452248543451e-23	1.18309017397228e-20	-9.8606561337509
Pp3c1_15090	protein_coding	94.071733152713	1.4564829543033	0.236124137522688	8.1413009238544e-10	2.07352168301922e-08	6.14214787772703		Pp3c27_400	protein_coding	20.9943695957374	-2.19443363563224	0.379462366757617	4.32466736892609e-08	8.07157956872257e-07	-5.47705340119017
Pp3c11_25170	protein_coding	139.814775727623	1.45897885231668	0.260753082616693	2.26681189227222e-08	4.41737702083817e-07	5.59029727922354		Pp3c2_8660	protein_coding	65.5507339726477	-2.19813466043763	0.430489898321095	8.34847523153955e-07	1.17414757795242e-05	-4.92703980492301
Pp3c18_8320	protein_coding	32.0581902160311	1.45953854618191	0.267244932352161	7.47183843787562e-08	1.32306552022029e-06	5.37943881115745		Pp3c7_20150	protein_coding	65.7524373802732	-2.20342842776779	0.344189933514121	4.40839673765223e-10	1.19145857774385e-08	-6.23883571420622
Pp3c15_20900	protein_coding	25.8964179316903	1.45976117666241	0.303244683913803	2.16722843638004e-06	2.77101886212791e-05	4.7371704817957		Pp3c20_23560	protein_coding	355.938384039863	-2.20380249383805	0.36642565784158	1.94207674200437e-09	4.64144127019913e-08	-6.00257903391406
Pp3c9_15111	protein_coding	11.5999151091354	1.46043397534669	0.368259733485983	0.000145381828791516	0.00112014666100096	3.79882818518704		Pp3c14_10900	protein_coding	82.7363536278996	-2.21089378672813	0.308669679696309	1.73473985230338e-12	7.22808271793075e-11	-7.05429821479094
Pp3c3_14510	protein_coding	9.22939385327801	1.46103095463434	0.408662821469692	0.0007312630193837	0.00447049480231456	3.37758141590736		Pp3c17_9380	protein_coding	5.23211568806676	-2.23348852684017	0.459799719160754	0.000103388873267284	0.00083519923132585	-3.88249798523053
Pp3c3_570	protein_coding	3.16121130319099	1.46318616181678	0.463243026341905	0.00963315725679547	0.037748443932391	2.5887264957512		Pp3c5_19220	protein_coding	669.891121875821	-2.24332450551955	0.160261412019571	1.95456140153484e-44	2.32104166432262e-41	-13.9839071602237
Pp3c6_21430	protein_coding	23.248050910847	1.46319624981315	0.301264701734313	2.18567469367087e-06	2.78897375283724e-05	4.73545196489377		Pp3c20_12980	protein_coding	66.5382147024857	-2.24968757083427	0.346500241817036	2.08401819602117e-10	6.008550185797e-09	-6.35501829273322
Pp3c17_6219	protein_coding	4.18981742611209	1.46382138626145	0.461945284758922	0.00519113322985184	0.0227576214506657	2.79492764418366		Pp3c19_15440	protein_coding	52.2496518321826	-2.28223594790724	0.308383259126668	4.52065750943277e-13	2.04994015940865e-11	-7.23898177947214
Pp3c9_1620	protein_coding	598.683697906515	1.46686383532909	0.342601834188355	1.9033882225763e-05	0.000191345905973279	4.27593258180061		Pp3c19_22060	protein_coding	1102.18305594267	-2.29149525491382	0.252605084857686	1.08786609636683e-19	1.25269429278604e-17	-9.07978792528913
Pp3c9_4680	protein_coding	5.57094877400511	1.46790952888424	0.462084229829985	0.0045668824339542	0.0204744611243817	2.83609524489359		Pp3c6_3040	protein_coding	67.0173264042985	-2.29627936271295	0.281695466437736	1.06735231174036e-15	7.21697292635833e-14	-8.01885520885264
Pp3c5_22920	protein_coding	2494.21205403795	1.46808318964075	0.45274411220868	0.000768269703553597	0.00466063996408632	3.36398050327796		Pp3c18_18430	protein_coding	404.80430937545	-2.30557356374325	0.378553386343372	9.0705093875919e-10	2.29786237818995e-08	-6.12496227693927
Pp3c14_20840	protein_coding	20.9205507912872	1.46890343126526	0.396899294839801	0.00024601399074052	0.00176320853416442	3.66637406083452		Pp3c15_7730	protein_coding	2.81922525586942	-2.3083023737866	0.457542668179648	0.000602394112931315	0.00379870167464155	-3.43053416312753
Pp3c1_31830	protein_coding	3.03083239129245	1.46894877025154	0.456734991452637	0.0124626790150317	0.0463421621907724	2.49876538200106		Pp3c16_3080	protein_coding	248.472601339323	-2.32683156392004	0.251899897569674	3.42943440378781e-20	4.40265227513301e-18	-9.20460083988288
Pp3c3_31700	protein_coding	190.822996940501	1.469944781587	0.235413070087845	3.97652065576839e-10	1.0855444318908e-08	6.25494655456294		Pp3c25_400	protein_coding	99.7792530334659	-2.33285949649716	0.225386077662751	1.50693048927979e-24	3.40853324956144e-22	-10.2266161635406
Pp3c23_1050	protein_coding	1.15180120175051	1.47089116315747	0.36525964834101	0.00712399858511429	0.0295860050529337	2.69099161278908		Pp3c7_12470	protein_coding	31.834490601863	-2.340870953718	0.294958393285674	2.74849070737313e-14	1.50928680462686e-12	-7.60964534437144
Pp3c23_20410	protein_coding	95.8942651957751	1.47152885881407	0.212769195658241	5.87614585534546e-12	2.33083029752743e-10	6.88262040926311		Pp3c13_7450	protein_coding	20.6305803458532	-2.34136252343178	0.368830206789231	4.80555407507312e-08	8.87322909877446e-07	-5.45835894571907
Pp3c6_5860	protein_coding	8.66528984878637	1.47210975001741	0.385697519840599	0.00032422370459355	0.00223920446028195	3.59513475983705		Pp3c12_9990	protein_coding	21.3789397028832	-2.34735411478277	0.352504789744135	2.88514066308653e-10	8.1211366812806e-09	-6.30482802569365
Pp3c14_11800	protein_coding	4.61517230746218	1.47340808676657	0.458672472384475	0.00207093989971764	0.010605891669713	3.07986564948166		Pp3c14_24020	protein_coding	3.63798888236232	-2.35416450859243	0.452324725784179	1.38388895583338e-05	0.000143603987770804	-4.34640190992761
Pp3c2_28540	protein_coding	250.009601899339	1.48040873526861	0.191497738017757	1.12173691266434e-14	6.61894451572127e-13	7.72463569268837		Pp3c11_7290	protein_coding	25.2363421015688	-2.36821716047066	0.389966255663274	6.24505099257105e-09	1.36386171102126e-07	-5.81005985739408
Pp3c14_2970	protein_coding	126.327492213072	1.48097549550775	0.239959339712107	7.29554312123895e-10	1.88080487521764e-08	6.15954243246241		Pp3c10_4280	protein_coding	670.617130564979	-2.38910560587247	0.15977026126391	1.96605782813925e-50	2.87346913343429e-47	-14.9344786296547
Pp3c2_33980	protein_coding	218.636312159401	1.4834932706845	0.213755916455506	4.13294179900456e-12	1.66721643696574e-10	6.93255930901631		Pp3c1_35100	protein_coding	5.35407845643712	-2.39202920005962	0.462005073937251	7.90898793067982e-05	0.000666093841679594	-3.94714131397792
Pp3c17_17470	protein_coding	7.09101883108588	1.48687037404353	0.458988940200409	0.00129220825056539	0.00721479775514029	3.21770460569929		Pp3c19_20720	protein_coding	1513.99390070858	-2.39496667076774	0.327087744980692	3.27516825500968e-13	1.51406804976117e-11	-7.28257126374478
Pp3c9_10789	protein_coding	24.7923762570825	1.48881547580075	0.347334667646657	2.47218363296686e-05	0.000240386330738845	4.21732425135155		Pp3c5_15400	protein_coding	38.915502204706	-2.4172599131031	0.407976142611618	9.38697973824854e-09	1.99499569381121e-07	-5.74144906004584
Pp3c2_28960	protein_coding	8.99092796911107	1.49014781669479	0.41348547763085	0.000799345549327815	0.00482306311659134	3.35302129941483		Pp3c23_6580	protein_coding	258.362033152884	-2.42217645360305	0.368123472776588	1.52300625319109e-10	4.49855238576488e-09	-6.40305266757689
Pp3c17_7930	protein_coding	188.64718189147	1.49207149814676	0.211159119036587	1.66506010235503e-12	6.96831320368846e-11	7.05999715751568		Pp3c27_4780	protein_coding	7.65761692341982	-2.47723805142834	0.447418984016513	1.59043786801531e-06	2.1043397975133e-05	-4.79952323231032
Pp3c3_30550	protein_coding	3.15552333049009	1.49274005903204	0.463175908199558	0.00505204758937724	0.0222608775969777	2.80369624912687		Pp3c6_12940	protein_coding	34.0103146553989	-2.49933921796497	0.344664356620118	1.5000754639117e-11	5.52376842745674e-10	-6.74789295616374
Pp3c9_15130	protein_coding	262.888634200777	1.49554556474422	0.228508772404757	5.87929605220326e-11	1.91606560877979e-09	6.54677468720393		Pp3c19_7491	protein_coding	6.23882209176075	-2.54895195197656	0.453471084185248	1.16693671497352e-05	0.000123589365032097	-4.38367528721387
Pp3c15_16100	protein_coding	10.6172083462679	1.49570342387181	0.446003450955088	0.000979653354491659	0.00571840667752428	3.29630574905251		Pp3c20_17620	protein_coding	443.372698177996	-2.56873206258793	0.257709409877826	3.05427746708983e-23	6.17353956113901e-21	-9.93091890380169
Pp3c9_4170	protein_coding	119.910869517257	1.49578496804733	0.248106699518316	1.61358148943758e-09	3.92548633794034e-08	6.03258426976163		Pp3c5_12990	protein_coding	94.2379302945569	-2.58652623190204	0.255868566160494	2.29615571785114e-23	4.79417127902986e-21	-9.95932533997881
Pp3c18_9960	protein_coding	6.38575545887555	1.50254178222283	0.435144910402787	0.001311316780055	0.0072957595376413	3.21349150285168		Pp3c4_7558	protein_coding	3.78649856941447	-2.60655400976444	0.457662372599902	3.98976004660392e-06	4.80693981518545e-05	-4.61191507638949
Pp3c4_2680	protein_coding	5.17406792771997	1.50291853778849	0.465319964565176	0.00361944851342082	0.0168594071475841	2.90955400247146		Pp3c16_22550	protein_coding	32.119839421553	-2.62381496408159	0.359744826903789	1.47863075422269e-11	5.46575570627065e-10	-6.74998241509656
Pp3c3_27720	protein_coding	536.155729725348	1.50417570181875	0.187333517344277	9.51332213988096e-16	6.50191081502656e-14	8.03297994751655		Pp3c11_12330	protein_coding	20.2227633878803	-2.672154355892	0.462468888033121	8.08349525925246e-07	1.14360692424272e-05	-4.93334074901052
Pp3c4_28050	protein_coding	70.8743179658366	1.50425869204746	0.240683445312341	5.16611691489795e-10	1.37281428507778e-08	6.21397372841032		Pp3c22_10770	protein_coding	7.17427339098328	-2.75236968838123	0.460611855889232	3.20417523206957e-06	3.93230174065742e-05	-4.65727807610292
Pp3c18_20620	protein_coding	2.316925408419	1.50474568695734	0.447195442287628	0.000686996914719373	0.00424755796212655	3.39471652844231		Pp3c10_3790	protein_coding	50.248308605889	-2.75921698551117	0.366676555177058	3.05960188851691e-13	1.4248146049466e-11	-7.29174749980551
Pp3c20_10790	protein_coding	1.64150466161773	1.50501614856473	0.409643521176421	0.0020276097348025	0.0104289618195039	3.08615811022727		Pp3c27_4790	protein_coding	44.7061089235465	-2.76321113681079	0.291956145398907	6.20705748866827e-18	5.61590915641415e-16	-8.62866800408392
Pp3c27_3390	protein_coding	84.2958587896073	1.50521365726859	0.179481564265098	7.70436538317789e-17	6.15054379329327e-15	8.33569597276048		Pp3c23_19470	protein_coding	35.4736965571489	-2.86038840224939	0.424058828546571	2.06062073928291e-10	5.95012067574092e-09	-6.35675363733186
Pp3c16_18590	protein_coding	2434.60621618974	1.50721203498938	0.181727945174432	1.1276309847606e-16	8.74489335120468e-15	8.29051085871713		Pp3c26_120	protein_coding	35.6972480734384	-2.86163244560224	0.46282342001189	8.86978804571648e-08	1.55323477298261e-06	-5.34847611146815
Pp3c1_31540	protein_coding	8.48785608419184	1.50778321915043	0.425015260301015	0.000742392822194258	0.00452823872285422	3.37342494695731		Pp3c21_19160	protein_coding	11.5494537271506	-3.07158173191179	0.438248018068775	5.82880217859983e-07	8.50593251869406e-06	-4.99680477998997
Pp3c17_22500	protein_coding	1.9994211921046	1.50823048460816	0.331632009330615	0.00717200476684231	0.0297204123380598	2.68875028731338		Pp3c4_13790	protein_coding	19.1094983956955	-3.07849882358822	0.403406385814828	1.07621484407242e-11	4.10604056975423e-10	-6.7959226871867
Pp3c23_8430	protein_coding	41.6023968355087	1.51001094971813	0.279503310833486	9.16170295493115e-08	1.59261076069251e-06	5.34261140472899		Pp3c9_10560	protein_coding	18.6839057382275	-3.11327049236626	0.435098208508856	2.4549809828652e-10	7.00369950066648e-09	-6.32978810546708
Pp3c18_18780	protein_coding	97.0289967861159	1.51105331910497	0.295981528381807	3.38328690732844e-07	5.19664116727892e-06	5.10073964930357		Pp3c23_6560	protein_coding	21.2852772119852	-3.14458150591002	0.380806455171838	2.68754514076351e-13	1.27340044076076e-11	-7.30919150492916
Pp3c12_17320	protein_coding	58.2276974494638	1.51109245537233	0.260082497502077	8.08942840099802e-09	1.73723811686759e-07	5.7665842395295		Pp3c11_8730	protein_coding	458.300141862954	-3.21175859028854	0.163264257065396	3.42509581741857e-85	6.50768205309528e-81	-19.5594864290683
Pp3c2_32860	protein_coding	60.7355268409892	1.51112228961773	0.291932489864397	2.81545876740997e-07	4.42462502736058e-06	5.13539911715807		Pp3c17_4440	protein_coding	40.2461212420486	-3.26110669675767	0.46111997734583	2.2146182464752e-10	6.365771056434e-09	-6.34566837985427
Pp3c16_3290	protein_coding	29.8426947765929	1.51122884584579	0.353641196380714	2.6076712792037e-05	0.000251373690029784	4.2052730629673		Pp3c7_26250	protein_coding	14.8382723604006	-3.28918642393352	0.385284353200025	2.04272689037887e-12	8.43735019939099e-11	-7.03153562751286
Pp3c7_24490	protein_coding	218.191221450777	1.51206034458347	0.264116023338794	9.78680251511609e-09	2.05923862444303e-07	5.73438287790582		Pp3c1_1650	protein_coding	52.8595839436748	-3.29244476420158	0.276489939121879	1.23101161734689e-28	4.25258558719836e-26	-11.1016847979284
Pp3c8_6080	protein_coding	439.430301657666	1.51505052405235	0.208722324282873	3.89208709813778e-13	1.77763593424562e-11	7.25926173776331		Pp3c19_16810	protein_coding	131.813985210572	-3.29597268409859	0.282011529577726	2.29031341279925e-30	9.6702121873746e-28	-11.4522835444039
Pp3c21_1850	protein_coding	1.24650996978495	1.51638049809363	0.401133332660341	0.0132131102699383	0.0484837958920099	2.47797311053044		Pp3c11_6580	protein_coding	146.20494317763	-3.30072132706934	0.428532037295885	2.86720241758112e-13	1.34843678054558e-11	-7.30049063905759
Pp3c15_22510	protein_coding	1.42547602419265	1.51651042782849	0.392444205504872	0.00326281140124245	0.015475141443736	2.94182796053449		Pp3c16_16420	protein_coding	75.91701057637	-3.40166550179104	0.306891167859405	1.41930692712016e-26	4.28044946274333e-24	-10.6691421221486
Pp3c21_16620	protein_coding	30.5392339847639	1.51659398898417	0.438772802048133	0.000755043056358845	0.00459507305279246	3.36877036479128		Pp3c4_5790	protein_coding	47.1912743921902	-3.5644713022455	0.342108668316378	3.20746820078188e-22	5.69550428176222e-20	-9.69368367586851
Pp3c21_20650	protein_coding	211.287899180796	1.51671953126059	0.460927116195826	0.000984467334754918	0.00574121527327914	3.29492847584246		Pp3c13_5750	protein_coding	123.49044589446	-3.5838072353668	0.450426546547979	6.82979313175419e-13	3.060520507154e-11	-7.18280009195147
Pp3c5_1140	protein_coding	3.10251215470468	1.51852891452915	0.463212225729225	0.00507468895225083	0.0223450961976282	2.80225407928489		Pp3c25_6260	protein_coding	43.6147718319548	-3.89814620202643	0.35660761683108	6.15548908721676e-22	1.03499374032848e-19	-9.62690616017411
Pp3c22_7170	protein_coding	19.4472446410352	1.52079005809731	0.396756433062962	0.000228413807481355	0.00165013777267899	3.68532185137332		Pp3c16_25600	protein_coding	57.1424536887038	-5.82016783900593	0.413631963260149	4.95546124151523e-15	3.12803201291659e-13	-7.8280369984145
Pp3c22_2130	protein_coding	33.2764263627413	1.5212585905003	0.281215004324412	9.68109392558765e-08	1.67523483229659e-06	5.33261027852274		Pp3c20_10640	protein_coding	157.542721809188	-6.12494775621782	0.370121815691876	2.75890278594274e-38	1.80755699768663e-35	-12.9376642978972
Pp3c3_28520	protein_coding	3.361139049376	1.52228767366673	0.463780024778772	0.00619045275426158	0.0263291647758726	2.73751908767494
Pp3c21_2240	protein_coding	210.310925075831	1.52450253919714	0.249329450892963	9.50851607146807e-10	2.40241762444007e-08	6.11744902689534
Pp3c18_4480	protein_coding	53.9472401775748	1.52480305339414	0.338888855145787	6.42913303487438e-06	7.33654820796476e-05	4.51176191596452
Pp3c6_3580	protein_coding	90.5460405660257	1.52580874798131	0.232308987722826	6.70554448490236e-11	2.15575880225287e-09	6.52709963323109
Pp3c15_18180	protein_coding	948.842972284751	1.52601753078733	0.233384154539335	6.0026099539763e-11	1.946238722279e-09	6.54367268352178
Pp3c7_25050	protein_coding	1.50636471411357	1.52757525757922	0.424817396426909	0.00803170139445645	0.0325308732668243	2.6507342319413
Pp3c5_611	protein_coding	3.77133772360075	1.52815330448083	0.459734735262309	0.00406155980143525	0.0185593160719744	2.87334059864064
Pp3c12_23710	protein_coding	3.03084524158637	1.52840762364634	0.463188068663435	0.00494195726564142	0.0218568873480417	2.8107929779499
Pp3c7_15580	protein_coding	1.71005436781564	1.5295408101368	0.442045351689659	0.00568682966256659	0.0245177589264273	2.76531244746197
Pp3c3_32490	protein_coding	176.194143043635	1.53134398470051	0.18972968070116	8.04039594958499e-16	5.59587996491263e-14	8.05358432403819
Pp3c13_14480	protein_coding	633.76809916077	1.53143492065001	0.253674815820343	1.46709780133429e-09	3.59675590004536e-08	6.04793976839379
Pp3c27_600	protein_coding	2.80817990908382	1.53258191747879	0.463597224436982	0.00571445842973295	0.0246256997425552	2.76373124845542
Pp3c1_13780	protein_coding	10.4647189167351	1.53321933261138	0.377413499103841	0.000177271559527719	0.00132866257634188	3.74938104431249
Pp3c27_5490	protein_coding	62.6475488564327	1.53511249378845	0.241862479731049	3.01972293355073e-10	8.46235040375573e-09	6.29776271302228
Pp3c26_8580	protein_coding	29.4029850492519	1.53888668669647	0.373156460068894	6.70748453928269e-05	0.000577518386578675	3.98643020934714
Pp3c1_470	protein_coding	132.07624801361	1.53950888370526	0.422430869774056	0.000496548939361034	0.0032171219378088	3.48261120486339
Pp3c14_6250	protein_coding	94.9464315463708	1.54273785217582	0.178168913361972	7.12482418486551e-18	6.35547697241525e-16	8.61287906515087
Pp3c26_11650	protein_coding	2.67520158633326	1.54365540997131	0.461992888104283	0.00630203683737649	0.0267440707214582	2.7316378638536
Pp3c3_8250	protein_coding	2.8536963078646	1.54370279734283	0.459548449626934	0.00813352028034543	0.0328522290235041	2.64647630643124
Pp3c18_17830	protein_coding	23.0010766737828	1.54686632489779	0.307963267731864	9.1865281374286e-07	1.27684004836243e-05	4.90830847516275
Pp3c25_4050	protein_coding	797.61112729246	1.54724975888801	0.191978599792274	7.97840719039698e-16	5.57315208152731e-14	8.05453109634034
Pp3c11_4640	protein_coding	911.237467701929	1.54749925377199	0.158692809022129	1.81586224264745e-22	3.38248849120604e-20	9.75159845527989
Pp3c5_23290	protein_coding	46.7281094023433	1.54840815537061	0.270416669829489	1.47669897001902e-08	3.00077865565363e-07	5.66424893712539
Pp3c3_31530	protein_coding	6.36005051391283	1.55172770006711	0.424504341629663	0.000782918327532592	0.00473589564569222	3.35876423165242
Pp3c9_11080	protein_coding	21.7000342054162	1.55298099338285	0.340941376405494	1.04899736625447e-05	0.000112477144237217	4.40681907734286
Pp3c11_15280	protein_coding	46.0089971852334	1.55306211165971	0.249729353896987	7.76388102402884e-10	1.99073872410996e-08	6.14968126509445
Pp3c14_24300	protein_coding	39.069993337271	1.5536268138056	0.306627836151086	5.54998701436742e-07	8.13655503649544e-06	5.00625275522468
Pp3c17_10200	protein_coding	41.2254168045406	1.55362921073762	0.376327195921444	5.80182719970641e-05	0.000509873805709629	4.02072918877901
Pp3c22_2500	protein_coding	1.16293483173544	1.55551160041005	0.391736846252076	0.00369435755092356	0.0171578571174646	2.90314482254681
Pp3c3_7820	protein_coding	150.678935317967	1.5560608740611	0.211009689358113	1.86582457283596e-13	9.08991458561109e-12	7.35807411043112
Pp3c8_24200	protein_coding	4.16256059330162	1.55616626918697	0.464608386534281	0.00512141400786893	0.0225091062108512	2.79929616388612
Pp3c2_5910	protein_coding	23.5409859135631	1.55640994975817	0.290364981681035	1.65930019512943e-07	2.73195006130495e-06	5.23394480589351
Pp3c9_23810	protein_coding	1.38560721340157	1.55671766666741	0.426518597985604	0.00168020532134005	0.00892227532293485	3.14161200055699
Pp3c7_7840	protein_coding	6.51017705182247	1.56343062444256	0.430778688916498	0.00100051587012636	0.00581517330449702	3.2903816297067
Pp3c21_5150	protein_coding	658.80744090118	1.56356488814365	0.17481777729408	4.06578263248336e-19	4.26794861973391e-17	8.93516303169887
Pp3c9_5113	protein_coding	6.58211477590771	1.56522031207724	0.421866683610705	0.000678223778122205	0.00420158193163413	3.39823401670734
Pp3c22_17260	protein_coding	6.50372848545445	1.5653991666673	0.4146676814079	0.000701113362527364	0.00431244865264484	3.38914339451991
Pp3c1_9620	protein_coding	7.73021818072607	1.56643875422641	0.456365972026942	0.00178301026617465	0.00939206960280522	3.1241805265019
Pp3c25_8550	protein_coding	9.22387421670903	1.56647869661054	0.396970651936974	0.000206375629301774	0.00151103543612089	3.71108151346976
Pp3c3_21440	protein_coding	61.9546250146212	1.56760080671367	0.330671328029917	2.50587779588547e-06	3.16146601074528e-05	4.70765089167127
Pp3c5_18850	protein_coding	1.95703393827781	1.56761836336347	0.43893503032322	0.000795429266987599	0.00480392755014761	3.3543804131512
Pp3c3_31500	protein_coding	17.3980995440525	1.57293335337659	0.331668137711508	4.34404731503426e-06	5.18447857950069e-05	4.59420377282813
Pp3c2_12290	protein_coding	73.2771917441021	1.57299932300343	0.382598842821697	4.25374489950228e-05	0.000386149799763704	4.09324682552319
Pp3c2_3980	protein_coding	38.2823780768199	1.57583751141005	0.261906445530573	3.00438530623785e-09	6.96988044182164e-08	5.93135843788982
Pp3c24_20470	protein_coding	32.4091489629694	1.57750542497938	0.289439474855891	8.73847979019537e-08	1.53306662985884e-06	5.35117534414061
Pp3c5_22091	protein_coding	9.77317773343819	1.57877504616287	0.389531243062843	0.000125027842477411	0.000987745948885993	3.83605220445352
Pp3c1_9896	protein_coding	21.7871040629555	1.57989366232271	0.356309359873332	1.53117058665705e-05	0.000157510780435755	4.32415580386474
Pp3c1_4330	protein_coding	4.59728440924455	1.5810913512922	0.452870273546771	0.00210059585670621	0.0107237602074029	3.0756282241406
Pp3c17_2028	protein_coding	12.6068783100554	1.58255530444457	0.43626965279489	0.000492237647160864	0.00319525633619966	3.48494530558031
Pp3c21_10290	protein_coding	32.8078170485404	1.58372120563351	0.330791360811576	2.09670204532922e-06	2.68807954529387e-05	4.74387311893373
Pp3c20_20430	protein_coding	5.42627894893069	1.58377376210049	0.439479237731439	0.000982176462387144	0.00572961399611782	3.29558311176756
Pp3c15_3050	protein_coding	1.89790612134974	1.58461223859511	0.448318355648209	0.00408340438249031	0.0186322486232747	2.87164574464224
Pp3c16_16200	protein_coding	2.74818354601688	1.58479798582633	0.461316484609963	0.00245412472500379	0.0121895671110785	3.02894116370886
Pp3c2_31440	protein_coding	4.47242299671463	1.58517043971618	0.457575640712112	0.00184607648181418	0.0096653218943151	3.11393900639065
Pp3c4_32070	protein_coding	8.01609260842033	1.58705833749178	0.425951178007689	0.000653401136655897	0.00407170272104363	3.40842053170477
Pp3c13_2427	protein_coding	3.09145349553153	1.58926747150668	0.462330911537159	0.00183806077439964	0.00962845873217099	3.11522270502996
Pp3c16_22860	protein_coding	2.81563807246921	1.58977967347158	0.460364493094082	0.00561325718516388	0.0242832164203356	2.76955705615672
Pp3c9_19170	protein_coding	746.01222262084	1.58984625772616	0.251195642717272	2.53656698067575e-10	7.21478632228132e-09	6.32474159555191
Pp3c4_4240	protein_coding	6.17514438951891	1.59030396432661	0.448449426408587	0.00112291972259344	0.0064051260069875	3.25776849877676
Pp3c24_4180	protein_coding	262.857902954412	1.59105394942152	0.167012975926589	1.85298908489599e-21	2.83925746879225e-19	9.5129679182332
Pp3c14_16990	protein_coding	9.37016566427167	1.59117100464756	0.413044861777217	0.000268281150032715	0.00189351480335126	3.64414595756267
Pp3c17_11070	protein_coding	145.238461229027	1.59292598167398	0.229306278471122	4.22516108026823e-12	1.69721058192593e-10	6.92943787933004
Pp3c16_21270	protein_coding	44.8621548631765	1.5933215793222	0.42685633784426	0.00018786708828953	0.00139705466829788	3.73479643245174
Pp3c18_19000	protein_coding	80.4053996452563	1.59536479699734	0.241307614548304	4.68970338941358e-11	1.55234084318568e-09	6.58046781685316
Pp3c16_6080	protein_coding	4.28741469444354	1.59731682618306	0.454885249801074	0.0025062384939651	0.0124168269583669	3.02258721783461
Pp3c18_9170	protein_coding	4.36808871653621	1.59792904139493	0.464774586204426	0.00649915085892438	0.0274104031785934	2.7214739430127
Pp3c22_15350	protein_coding	9.74190790149462	1.59906222511966	0.462296146271463	0.00114459350354113	0.00650337217921097	3.25233917114606
Pp3c5_8550	protein_coding	31.5338484037246	1.59975042031717	0.295848679122192	1.0434597518962e-07	1.792561960762e-06	5.31898807245971
Pp3c26_3790	protein_coding	1.46189586387485	1.60090605219547	0.362934912483552	0.00463746530799233	0.020727320830829	2.83119352168047
Pp3c3_14907	protein_coding	30.6432987129419	1.60127081342498	0.420283000006541	0.000282809638370365	0.0019842626030417	3.63055754651378
Pp3c4_21490	protein_coding	2.87969760949765	1.60155275665512	0.46141702418005	0.00428891767296654	0.0194207425610973	2.8560913119994
Pp3c13_24240	protein_coding	46.8346788392964	1.60217734413178	0.266329660227054	2.66204537025505e-09	6.19838995525072e-08	5.95118711032545
Pp3c5_20140	protein_coding	221.78814312446	1.60286840934607	0.185420874977141	6.51642565128813e-18	5.86787143954855e-16	8.62310218697386
Pp3c14_18590	protein_coding	67.2426100696039	1.60320284560269	0.27446706563871	8.09054325914558e-09	1.73723811686759e-07	5.76656100387642
Pp3c15_23240	protein_coding	14.8498293247106	1.60729913974065	0.368018789267966	2.51840165677145e-05	0.000243633561500293	4.21314420089222
Pp3c6_18850	protein_coding	1.68350666825244	1.60771907833598	0.43971539730963	0.000908197895725471	0.00535394353669996	3.31752191831218
Pp3c20_14660	protein_coding	5.18646410661351	1.60839840404503	0.447554585180451	0.00125779677606745	0.00705422563102517	3.22543890628057
Pp3c19_6330	protein_coding	15.8297084848436	1.61247568532506	0.457594003742669	0.000596754156311202	0.0037681385742482	3.43308537546138
Pp3c9_4760	protein_coding	826.295721054365	1.61355934702103	0.158670227983321	2.95071401469453e-24	6.51901933479024e-22	10.1613143729396
Pp3c1_13870	protein_coding	2.76522833322822	1.6140476248813	0.457035368651217	0.00530246843695229	0.0231761905456852	2.78806023123714
Pp3c10_23600	protein_coding	9.54030053319433	1.61459222611523	0.407509946131483	0.000208594124037786	0.00152393456277964	3.70837434902277
Pp3c9_5910	protein_coding	160.64497560276	1.61662872340418	0.38834806590573	4.86045297747063e-05	0.000433969015845592	4.06223778577512
Pp3c5_19200	protein_coding	56.6154627865696	1.61772033521296	0.217063231404208	1.88566976803576e-13	9.1631011745983e-12	7.35666131196339
Pp3c3_14800	protein_coding	2.31008039997189	1.61891102849539	0.457219446301387	0.00860474271712219	0.0344481339355284	2.62737113346559
Pp3c1_14030	protein_coding	23.2353262784654	1.62075149281805	0.31675077837399	5.86517273803609e-07	8.55243914218616e-06	4.99560458442128
Pp3c5_3040	protein_coding	149.924273499803	1.62204388581095	0.180096308397889	2.73566217241527e-19	2.97014750147943e-17	8.97886821142049
Pp3c10_15500	protein_coding	112.055164886989	1.62494248130641	0.195028129560459	1.11568353297536e-16	8.68769964202128e-15	8.29177764072902
Pp3c20_5461	protein_coding	4.00184942440678	1.62575443014611	0.458751767651647	0.00190210757428247	0.00988783691145471	3.10510613663141
Pp3c16_10460	protein_coding	218.155509368673	1.62579235551411	0.295419958331757	3.45509882771629e-08	6.56468777266096e-07	5.51665646549923
Pp3c20_22670	protein_coding	74.0439512878011	1.62736693528591	0.209967013953455	1.42751856278537e-14	8.29445036480795e-13	7.6938684240312
Pp3c14_6730	protein_coding	4.71493008398422	1.62738626959909	0.452219967612758	0.0020040283487228	0.0103300430346536	3.0896346639707
Pp3c1_670	protein_coding	1.79235053298141	1.62908751161674	0.443914817256309	0.00397684689572471	0.0182047784366254	2.87999245369977
Pp3c20_12760	protein_coding	120.524934917309	1.62931735400433	0.249025066421897	6.62162610406585e-11	2.13238806741104e-09	6.52898640375941
Pp3c5_14800	protein_coding	47.3550263753104	1.63008715605613	0.2483936918977	8.82702954599404e-11	2.74490280480993e-09	6.48578614864596
Pp3c7_720	protein_coding	7.51123934090294	1.63149248830303	0.429459055386235	0.000542297680889136	0.00347158218898032	3.45894398131292
Pp3c17_9670	protein_coding	215.59389463714	1.63221886996171	0.188742696166797	5.65833777836721e-18	5.14394343487928e-16	8.63924971511908
Pp3c12_19290	protein_coding	542.394436349132	1.63268746647558	0.176346656089772	2.20510380045432e-20	2.88944635921601e-18	9.25191289299994
Pp3c9_25400	protein_coding	7.85160239028579	1.63434993669665	0.442014638082548	0.00107115812138102	0.00616727403219377	3.2711375102973
Pp3c6_16130	protein_coding	63.3837932634618	1.63523735242953	0.244224527425993	3.03127749427144e-11	1.05099037210141e-09	6.64504339692802
Pp3c21_16590	protein_coding	46.7849169687695	1.64189823985974	0.232731174709416	3.33400291546977e-12	1.35644658231104e-10	6.96287387509941
Pp3c12_12000	protein_coding	32.9356074233184	1.6426579116123	0.289553568453751	2.40100439835011e-08	4.65500852741347e-07	5.58030264717602
Pp3c23_20370	protein_coding	20.1267716280801	1.64351694498623	0.37493743769707	3.29321157412107e-05	0.000308535601125742	4.15218132665971
Pp3c3_12462	protein_coding	37.4683890111336	1.64684957652415	0.359385996073052	8.5045574636373e-06	9.37277214670003e-05	4.45207215890111
Pp3c6_28410	protein_coding	41.2514086091766	1.64696889175373	0.242006066774232	2.02109464207616e-11	7.23178873812562e-10	6.70449110550461
Pp3c10_2740	protein_coding	20.7115531873577	1.64734649529379	0.31208892866288	3.01573080095275e-07	4.71207937648868e-06	5.12246125266741
Pp3c13_5190	protein_coding	33.0581440745444	1.64790194163445	0.315003058821913	2.5915090568545e-07	4.09980616821278e-06	5.15096402119362
Pp3c1_21570	protein_coding	1.43460252135848	1.648101716971	0.396287733401575	0.00218084451597251	0.0110702767308249	3.06443103167298
Pp3c3_1460	protein_coding	15.1893966434363	1.64957770605949	0.38915378507367	3.91853535171009e-05	0.000360194347762418	4.11223122880382
Pp3c23_10130	protein_coding	26.3565915289194	1.65151857281442	0.341873240882575	1.96854581149055e-06	2.54092190341851e-05	4.75662682815882
Pp3c6_15040	protein_coding	4.01504191151641	1.65426016589497	0.446681248470395	0.00600676033799041	0.025704605049959	2.74741212280053
Pp3c3_10620	protein_coding	84.7781418899535	1.65563849216476	0.238067520304318	4.42414664211883e-12	1.77339211392949e-10	6.92292415613398
Pp3c11_14810	protein_coding	445.936490148557	1.65640478979931	0.30089374343792	3.42111359011743e-08	6.50662244366678e-07	5.51839418915876
Pp3c25_14440	protein_coding	1.63749769273691	1.6568670073239	0.42229052587818	0.00551497984487876	0.0239288917681426	2.77530595642738
Pp3c3_28010	protein_coding	4.08676112127385	1.65832746393307	0.456325055288297	0.00171174380250092	0.00906189251811576	3.13616241265427
Pp3c12_8390	protein_coding	966.140304869548	1.66113864823961	0.127422613602485	8.07456641327245e-39	5.90064468662218e-36	13.0317394172089
Pp3c4_9670	protein_coding	35.573316715086	1.66115525891981	0.258913065711464	2.94492087981681e-10	8.27714448469222e-09	6.30165078719882
Pp3c15_13650	protein_coding	493.774343539132	1.66501846725733	0.180835408903433	3.49814742655617e-20	4.43098674030449e-18	9.20246994028806
Pp3c1_23380	protein_coding	4.54886966238105	1.66799064107211	0.452579299144585	0.0012117481976587	0.00682371539878934	3.2361002482464
Pp3c3_27000	protein_coding	8.10655911276885	1.6689250174685	0.441421160924472	0.000422722581277549	0.00280437466629659	3.52547593546341
Pp3c3_6830	protein_coding	2.32538273175069	1.67029461833652	0.454922816155987	0.00503879470532238	0.0222257336372493	2.80454312145199
Pp3c16_14658	protein_coding	2.25971038809998	1.67083522033691	0.454803154894768	0.0056171244484812	0.0242944148693701	2.76933269638128
Pp3c6_10250	protein_coding	14.0956869337105	1.6708457004581	0.383382078879365	2.75004012780749e-05	0.000263493506950794	4.19323523083605
Pp3c11_14310	protein_coding	49.5727075131611	1.67084811992725	0.460142088400802	0.000168642950546422	0.00127151430967541	3.76187704798667
Pp3c21_20640	protein_coding	36.4803629778393	1.67156532701015	0.293386202696511	2.01763544080371e-08	3.9725464637586e-07	5.61048226993432
Pp3c8_6040	protein_coding	12.9178999179889	1.67169371731958	0.371930391088107	1.80919693638398e-05	0.000182747165291311	4.2872241716354
Pp3c1_15010	protein_coding	19.8776367122151	1.67230971087671	0.346852946816884	3.45697668869807e-06	4.20772306760175e-05	4.64161432124829
Pp3c27_1180	protein_coding	7.46216906767825	1.6725865889371	0.458472301232977	5.24726784541337e-05	0.000465443926530598	4.04433128656011
Pp3c13_21340	protein_coding	34.8724422366254	1.67283239914797	0.322616978091349	3.7757911064357e-07	5.74839992165692e-06	5.079927412616
Pp3c7_5550	protein_coding	2.72193902106744	1.67327352863114	0.461611770629997	0.00407247950601186	0.0185961108959017	2.8724923408629
Pp3c1_3300	protein_coding	3732.37883094084	1.67467336250572	0.234251694536893	8.80779543349666e-13	3.86485249968676e-11	7.1479584602838
Pp3c1_25090	protein_coding	5.19944993062959	1.6762737577648	0.447175710724584	0.000750885111031496	0.00457269779153796	3.37029221474775
Pp3c6_22190	protein_coding	7.31403725802387	1.67791970896763	0.412884732729644	0.000187110192133078	0.00139306177528545	3.73581231290924
Pp3c20_9340	protein_coding	2.39491934347442	1.67823286296678	0.462311859915838	0.00614939016110921	0.026185211353894	2.73970740652377
Pp3c12_22160	protein_coding	6.90242456536453	1.67871486582135	0.444626403196426	0.000473260465008339	0.00309367021435417	3.49545149341349
Pp3c1_23600	protein_coding	782.943279240334	1.6793377895646	0.18189615900713	2.68992563559532e-20	3.47677463104156e-18	9.23065078170591
Pp3c8_3600	protein_coding	2.3349745530725	1.68054124150129	0.443600555336615	0.000438408996127269	0.00289630421641798	3.51581339865622
Pp3c10_1200	protein_coding	91.5930371805265	1.68062884428481	0.253945881929177	4.44850993836045e-11	1.48805790191635e-09	6.58831336090112
Pp3c11_25880	protein_coding	55.2398258903083	1.68412622726826	0.292174271265303	1.06317377635823e-08	2.21494536741299e-07	5.72032996594832
Pp3c24_9260	protein_coding	4.07391230985648	1.68426040567442	0.45878923488768	0.00208737530193302	0.0106728015976123	3.07751043493805
Pp3c16_13700	protein_coding	302.070109035311	1.68462432911619	0.205297416213401	2.43517561203489e-16	1.80032438243825e-14	8.19844444369692
Pp3c10_5080	protein_coding	95.2104221556559	1.6871982323785	0.2131225443919	3.65951705994487e-15	2.33324913217962e-13	7.86607140736717
Pp3c27_5920	protein_coding	3.27601795200859	1.69024858452306	0.463746732361923	0.00347283713755428	0.0163043997068276	2.92245507777746
Pp3c2_1670	protein_coding	4.0245537552365	1.69047232513195	0.462129349110249	0.00203380534679901	0.0104466887237581	3.08525085986637
Pp3c6_260	protein_coding	94.5396416515394	1.69057300974919	0.215231815636258	5.75063080441663e-15	3.59414425276039e-13	7.80930035991407
Pp3c13_1140	protein_coding	15.2833758865357	1.690591476203	0.335918672457056	1.36446834843138e-06	1.83085442233024e-05	4.83012577210174
Pp3c5_2690	protein_coding	46.8362696869347	1.69198777121829	0.253166191613349	4.30366533736019e-11	1.44725029043971e-09	6.59322742474404
Pp3c18_21960	protein_coding	120.009946965477	1.69494626554941	0.330506236913068	2.28923397941599e-07	3.65201054650746e-06	5.17417238588812
Pp3c5_5560	protein_coding	3.49222538613022	1.69621835798308	0.462837417316625	0.00246957830078487	0.0122543713018836	3.02704421787807
Pp3c7_4540	protein_coding	9.78884995615097	1.6973162988569	0.443340344972118	0.000344306973963388	0.00235741711902861	3.57945845809881
Pp3c14_7680	protein_coding	19.9812614699139	1.69808615544153	0.32519742384373	4.07433566756685e-07	6.15850260014083e-06	5.06545147118552
Pp3c10_4820	protein_coding	87.508581748686	1.6989550945014	0.341815875890545	9.53105096827918e-07	1.31989772884333e-05	4.90108148740986
Pp3c5_5200	protein_coding	3.78738966440955	1.70050564377147	0.457485365767776	0.00146327707512597	0.00797311856248735	3.18186955551867
Pp3c5_9550	protein_coding	9.28253235274846	1.70058485819289	0.403190847037091	8.9981014824247e-05	0.000743321426808997	3.91613194444973
Pp3c7_11340	protein_coding	1.93581015373656	1.70127563076248	0.432591530021276	0.00850582326929533	0.0341275244432369	2.63130272561227
Pp3c26_15370	protein_coding	24.6673271803364	1.70143804205101	0.290022401928097	1.12252951419817e-08	2.33093560325304e-07	5.71109288999094
Pp3c18_8480	protein_coding	18.3122023889642	1.70229511302496	0.340282523629669	1.31420093945199e-06	1.77847705481394e-05	4.83759421832824
Pp3c14_14180	protein_coding	97.9846427172672	1.70280151959645	0.268135609897612	2.58898665330589e-10	7.34190244967343e-09	6.32158215737402
Pp3c10_13170	protein_coding	510.447857079179	1.70359608263735	0.178339173461214	1.45525972583356e-21	2.28511857775517e-19	9.53806223976664
Pp3c8_19160	protein_coding	96.8788743852639	1.70368851733075	0.276378842584064	7.93853045878868e-10	2.02731288598098e-08	6.14615181893844
Pp3c5_20380	protein_coding	12.7187341240119	1.70445099356842	0.384054638531461	2.54406776247995e-05	0.000245866162192874	4.21085431410125
Pp3c12_20050	protein_coding	6.24720736472082	1.7088034460723	0.435612968313588	0.000361278608316371	0.00245943875242245	3.56686417998048
Pp3c5_3730	protein_coding	11.5549015280193	1.71111356032237	0.390999748717784	3.18656105027213e-05	0.000299429574456828	4.15970700384819
Pp3c12_20160	protein_coding	275.31914361722	1.7115575743289	0.224551862709414	2.58786879958509e-14	1.42934613930572e-12	7.61742465087833
Pp3c11_13350	protein_coding	4.4033387247602	1.7117655851992	0.452679373938911	0.00119773141646451	0.00675278840143194	3.23941980739306
Pp3c27_2380	protein_coding	26.1846705560628	1.71221527690898	0.285717183450015	5.14608931674978e-09	1.14357540372217e-07	5.84237793204643
Pp3c5_13280	protein_coding	88.4332779712016	1.71225406098525	0.252199678247541	1.56531068005989e-11	5.73042445493988e-10	6.74171205321527
Pp3c12_22640	protein_coding	22.0229001092457	1.71443922948831	0.300609646612708	3.08360292298767e-08	5.8942108185881e-07	5.53662244118399
Pp3c11_15160	protein_coding	97.6187238798684	1.71571008040853	0.322224440738766	1.24451396029397e-07	2.09625578418311e-06	5.28683412149755
Pp3c2_20630	protein_coding	21.7651526005094	1.71599985749263	0.331080208477855	4.67482390231442e-07	6.97734910793197e-06	5.03919974754761
Pp3c11_5280	protein_coding	75.3959233698519	1.71605789972807	0.222359229253124	1.96126173528041e-14	1.11903822733717e-12	7.65314262702502
Pp3c3_19970	protein_coding	1900.29357908941	1.71789650750886	0.161673080880539	2.2811718223997e-26	6.6680407116299e-24	10.6249570373008
Pp3c3_1210	protein_coding	272.965131713122	1.71910299902722	0.241815834967319	1.25217409225247e-12	5.3343739356047e-11	7.09949076823268
Pp3c25_9310	protein_coding	22.6582340301918	1.72173949988804	0.335796853595236	5.65674110658128e-07	8.28028359206813e-06	5.00258232948775
Pp3c3_11770	protein_coding	28.7482820286243	1.72219957319616	0.309128631355587	5.17656328777975e-08	9.50286980365365e-07	5.44513663926349
Pp3c7_23130	protein_coding	6.25336781559009	1.72539131385917	0.447164924934707	0.000687722799399944	0.00424934412637364	3.39442736659679
Pp3c1_40230	protein_coding	46.0374018981474	1.72572499961864	0.308296649967519	3.07613681002372e-08	5.88586096580571e-07	5.53704719514133
Pp3c11_6300	protein_coding	6.31539662098615	1.7261403888566	0.445651619140929	0.000591676267912002	0.00373980342326282	3.43540161122498
Pp3c5_2760	protein_coding	121.483605234278	1.72766421175481	0.221462743855635	8.60026716226643e-15	5.22060945952276e-13	7.75840715135833
Pp3c1_32230	protein_coding	118.541913614518	1.7286071711724	0.267065559409772	1.21397815274758e-10	3.66120395273078e-09	6.43757440936962
Pp3c2_14400	protein_coding	756.329297468952	1.72978436764014	0.249491257711087	4.08444210122991e-12	1.65115744517805e-10	6.934228430811
Pp3c3_14470	protein_coding	12.5933456417831	1.73091027141639	0.398807911845109	3.40682485563585e-05	0.000317769623255185	4.1444148693044
Pp3c9_9590	protein_coding	12.8357411653501	1.73176559897426	0.406830030448882	4.15315828826545e-05	0.000378646868891763	4.09878989302688
Pp3c10_11440	protein_coding	43.8278139656134	1.73349733173262	0.244679919444852	3.07560928663579e-12	1.2567005687329e-10	6.97422526946334
Pp3c8_16640	protein_coding	77.3954256589842	1.73404016036281	0.215623936070971	1.45244264204364e-15	9.71704584465815e-14	7.98092197312604
Pp3c8_16620	protein_coding	17.6379659430372	1.73810977809813	0.389457638771313	1.28981291579201e-05	0.000134798929593224	4.36182623713142
Pp3c17_13250	protein_coding	151.510493583823	1.73856037355353	0.207489788599706	7.24019630016538e-17	5.8043767807233e-15	8.3430444051877
Pp3c19_13170	protein_coding	97.4077365853007	1.74103008432588	0.34776242731823	4.40331930765509e-07	6.6136811735531e-06	5.05064013710563
Pp3c11_3960	protein_coding	311.882530960621	1.74158173784415	0.178621036758958	2.09015880136662e-22	3.78219211675865e-20	9.73730903605046
Pp3c23_940	protein_coding	18.8099552303669	1.74167862918792	0.4537352549208	8.71484653364695e-05	0.000723697920189213	3.92384044410772
Pp3c16_7610	protein_coding	7.86504165276693	1.7448413305767	0.429357139223851	0.00018769358994225	0.00139685789616246	3.73502895577484
Pp3c26_12810	protein_coding	71.1083383613112	1.7457418372997	0.296541747405811	6.16039755381315e-09	1.34692236504545e-07	5.81234429278433
Pp3c2_30610	protein_coding	57.7726781769827	1.74817902124796	0.466359137432853	0.000355429454929536	0.00242309280361004	3.57114101747491
Pp3c2_1951	protein_coding	359.748389441968	1.75044526207774	0.266722893277457	5.44837962129205e-11	1.78789659420637e-09	6.55813795254003
Pp3c16_23620	protein_coding	5.86305936014253	1.75072848016523	0.455592368905894	0.000716380107553503	0.00439496998499081	3.38323229515696
Pp3c9_23820	protein_coding	1.55809489502616	1.751478796745	0.422902129860397	0.00482228139700948	0.0213923293353211	2.81867168819236
Pp3c1_33480	protein_coding	92.6476677825735	1.75462407664197	0.189372311140172	3.46079669561942e-20	4.41309645750127e-18	9.20362305851215
Pp3c12_24670	protein_coding	115.155595237235	1.75482978006465	0.310368316788352	1.34187991589883e-08	2.7414750969976e-07	5.68064467398696
Pp3c20_13850	protein_coding	27.1725095150796	1.75760721011108	0.309277686057175	3.02071140781391e-08	5.78563676899843e-07	5.54023203006355
Pp3c17_5610	protein_coding	3.14598397294269	1.75761964570657	0.462467533823176	0.00181614594531018	0.0095322577240037	3.11875875641167
Pp3c1_23490	protein_coding	4.03695190372823	1.75774791361252	0.457954278490837	0.000996989075557517	0.00579999768389248	3.29137501681175
Pp3c6_16730	protein_coding	131.557031781939	1.75786542323841	0.336445252559992	1.84433952062089e-07	3.00278071052245e-06	5.21437909135329
Pp3c23_21390	protein_coding	58.4317198098963	1.75795598542333	0.223083382557356	6.58985218743131e-15	4.10505897206994e-13	7.79211153515935
Pp3c4_14550	protein_coding	8.84550759880835	1.75862504524878	0.422078608595084	0.000134143233955206	0.00105015304703293	3.81872493842129
Pp3c25_40	protein_coding	15.1602457610365	1.76582336688295	0.436330255704473	0.000136217302861434	0.00106266731584969	3.8149376855132
Pp3c5_4170	protein_coding	3.82949395367247	1.76605047796146	0.464472161903856	0.00278577281476084	0.0135266249630606	2.99043843216433
Pp3c14_5560	protein_coding	559.435178207724	1.76618673497188	0.190863631369497	2.23400903057863e-20	2.90727202609548e-18	9.25052107188331
Pp3c11_4830	protein_coding	95.4605616698268	1.76638437180434	0.263799069324415	2.97264285392954e-11	1.03327964278905e-09	6.6479197545186
Pp3c23_21090	protein_coding	98.583248628281	1.76715578947625	0.218652465705139	9.36806621157309e-16	6.44903108767712e-14	8.03486674286421
Pp3c14_7890	protein_coding	3.78267183131975	1.76774343990449	0.456611578322189	0.0010040558789429	0.00583039783004738	3.2893877751808
Pp3c22_21630	protein_coding	28.4170842126926	1.7679902717671	0.30885957729972	2.31024970692428e-08	4.49741233929931e-07	5.58700056699386
Pp3c16_19220	protein_coding	735.088663745795	1.76925178359506	0.2349418012354	5.02283684563573e-14	2.62903305969914e-12	7.53132403203629
Pp3c1_38950	protein_coding	782.840499844312	1.76963499366848	0.195647243690451	1.49798011725553e-19	1.70428875615898e-17	9.04490307012467
Pp3c2_30620	protein_coding	94.4375433802333	1.76999057789483	0.452388647942557	8.70970324592463e-05	0.000723587064593651	3.923982590074
Pp3c27_1870	protein_coding	18.7062351900121	1.77211840345857	0.395616495451338	1.15624789150616e-05	0.000122593247425319	4.38567850995167
Pp3c6_270	protein_coding	292.49248703684	1.77355105792282	0.225831942515727	4.12019556716585e-15	2.60945719253837e-13	7.85121693570205
Pp3c10_22480	protein_coding	142.586012841327	1.77368229346504	0.187501893812732	4.51569674577691e-21	6.35542504961194e-19	9.41988794648564
Pp3c11_21340	protein_coding	2.77467880509635	1.77386048674649	0.460557458841056	0.00109127526357256	0.00626033514730633	3.26587210029396
Pp3c1_13840	protein_coding	2.34250379392616	1.77390781385894	0.38465472894188	0.0125029813509658	0.0464794845760811	2.49762092563427
Pp3c1_14250	protein_coding	182.289868701739	1.77501565285577	0.461086111235171	0.000124252231791412	0.000982026790364737	3.83758104719252
Pp3c6_2440	protein_coding	9.62563207409275	1.77695840490174	0.41009249285406	5.85929069953372e-05	0.000513735686622708	4.0184070783656
Pp3c13_23600	protein_coding	226.284695387798	1.77806221579169	0.294277834458516	1.6639682415773e-09	4.03257609565927e-08	6.027615022905
Pp3c20_5780	protein_coding	1.65712093610727	1.78185978364307	0.37600094162086	0.00218604961682903	0.0110872729988488	3.06371787126184
Pp3c10_2120	protein_coding	86.4687435455862	1.78269748166285	0.266754275311251	3.30515787635084e-11	1.13558769711873e-09	6.63229116162924
Pp3c6_21940	protein_coding	1.85847892637267	1.78461157218398	0.449168986148285	0.00551210585117767	0.0239218846898985	2.77547546283618
Pp3c17_20330	protein_coding	52.3634905451075	1.7847743590662	0.382060022468368	2.77377765943663e-06	3.45812175389081e-05	4.68689752321382
Pp3c9_24510	protein_coding	1.81964167417868	1.7850463984646	0.443086862085841	0.00256390491058524	0.0126431853882999	3.0156956235918
Pp3c8_6640	protein_coding	7.27935865684808	1.78707340016909	0.457080998991093	0.00099977605675242	0.00581265149274663	3.29058974288096
Pp3c23_21230	protein_coding	14.5631665894678	1.78716099219363	0.426392790665233	9.52110269437172e-05	0.000777399876205684	3.90248274647452
Pp3c11_21650	protein_coding	177.74498778574	1.78737311553474	0.185755189218802	8.37005451561844e-22	1.34772064234534e-19	9.59526646144091
Pp3c1_33080	protein_coding	58.1419269310266	1.78885938733293	0.233215410023827	3.34934517201892e-14	1.82342573834841e-12	7.58404902115794
Pp3c4_24640	protein_coding	2.48324261762917	1.78915143695945	0.447410883863323	0.000235698998242363	0.00169696133634138	3.67731814556086
Pp3c18_7110	protein_coding	46.0940011389849	1.78985590900892	0.255092409371275	4.96565580499127e-12	1.98626232199651e-10	6.90655468258461
Pp3c1_40050	protein_coding	57.2187654168635	1.79072144881709	0.352077042627629	3.87969774269563e-07	5.89242662759528e-06	5.07476765313307
Pp3c23_800	protein_coding	16.8899326567646	1.79096859101498	0.403127590252004	3.13057500620853e-05	0.000295337264736654	4.16375392926143
Pp3c16_13060	protein_coding	92.0070544664453	1.79181673092383	0.277551164878869	1.29095734401551e-10	3.86270701358971e-09	6.42823303043333
Pp3c22_5030	protein_coding	4.50287071269077	1.79221853160874	0.46124023552381	6.98780227694821e-05	0.000596979511070216	3.97670070660045
Pp3c8_8150	protein_coding	610.235669098143	1.79522543798084	0.237906574183206	4.73786030214697e-14	2.49361068534051e-12	7.53894574242339
Pp3c17_7570	protein_coding	84.6823934499984	1.79770213545748	0.443320816169194	5.69248587768262e-05	0.000500901646372462	4.02520848847435
Pp3c11_10560	protein_coding	2.57399761452291	1.79933551194276	0.461180924936066	0.00275527714938126	0.0134231450867292	2.99379864245215
Pp3c7_14010	protein_coding	66.1861964135646	1.80089740523234	0.320267270750427	2.01238902766474e-08	3.96969136444844e-07	5.61093280224177
Pp3c24_1450	protein_coding	30.3861731727614	1.80313522639911	0.314330527797168	1.90098790476533e-08	3.76237189484806e-07	5.62077857529836
Pp3c18_19660	protein_coding	8.19836350157497	1.80322846566183	0.443611894553175	0.00026428054226536	0.00187058229008265	3.64800884494127
Pp3c7_13340	protein_coding	476.599562184109	1.8072886323165	0.278007833424398	1.14161714980851e-10	3.45944590851065e-09	6.44689912522729
Pp3c8_24350	protein_coding	12.9679781244429	1.80904554298396	0.423897092602178	7.5217927214061e-05	0.000637158484392149	3.95914701248467
Pp3c2_37560	protein_coding	7.35045989771223	1.80942546096207	0.4359057338662	0.00014192844914047	0.00109932349517689	3.80478319474216
Pp3c10_16280	protein_coding	5.03105700484316	1.80960859069064	0.452745761774442	0.000446051536401643	0.00293905062369246	3.51122211491383
Pp3c11_4150	protein_coding	3.44798679428286	1.8100266761469	0.459033558746875	8.64137618867555e-05	0.000719263675569992	3.92587852011027
Pp3c21_13220	protein_coding	15.843059778257	1.81040433156844	0.396814608153849	1.09684343690501e-05	0.000117276450766434	4.3971444668793
Pp3c19_14950	protein_coding	35.5666559838512	1.81098994743694	0.356804519349849	5.0983470840838e-07	7.55152847820006e-06	5.02257427423561
Pp3c1_42450	protein_coding	745.834081969145	1.81205710455526	0.190647627456549	2.01001292313522e-21	3.05521964316553e-19	9.50450519780163
Pp3c5_18730	protein_coding	2307.84207020367	1.81214208056894	0.240948647085568	4.66424788795345e-14	2.46168638530877e-12	7.54098779088206
Pp3c5_14440	protein_coding	30.273881127139	1.81265078713078	0.326727943811144	5.39491904931384e-08	9.86558825187324e-07	5.43777781552415
Pp3c2_32410	protein_coding	69.214060280661	1.81503562733808	0.459517861215209	0.000220162745419	0.00159660006219885	3.69468131319602
Pp3c10_5660	protein_coding	1881.16935940423	1.81627610539449	0.310273092921019	4.60047042768914e-09	1.03162455786978e-07	5.86101477283064
Pp3c20_11890	protein_coding	7.74419985058055	1.82292796516006	0.399782580190398	3.39394953877379e-05	0.000316724171103645	4.14528254508373
Pp3c19_8310	protein_coding	5.01498993341187	1.82339836113699	0.455622600112295	0.00107780181851602	0.00619801287887541	3.26938856379184
Pp3c3_9730	protein_coding	8.30850510128849	1.82371018526894	0.449746425343794	0.000169864311317089	0.00127970734140551	3.76007222049952
Pp3c15_22540	protein_coding	47.190239801988	1.82495288992501	0.251229896237329	8.48929814592465e-13	3.7337190919576e-11	7.15301393702211
Pp3c3_18330	protein_coding	6.52614805970431	1.82773612781559	0.451328707683394	0.000253283664752664	0.00180737237339049	3.65891667960867
Pp3c10_9790	protein_coding	49.9977724829396	1.82839745103426	0.293950713470332	7.75901736317725e-10	1.99073872410996e-08	6.14978065818034
Pp3c18_16800	protein_coding	153.710124084138	1.83094234067534	0.278437495005665	4.33905413396745e-11	1.45657294249791e-09	6.59201203420684
Pp3c21_5760	protein_coding	23.6913558421591	1.83332694233339	0.309558471226844	9.63200395948711e-09	2.03568493025868e-07	5.7370847955682
Pp3c14_22090	protein_coding	6.47330408694177	1.83739509564336	0.454767202364833	0.000249488628732505	0.00178609040916262	3.66278428429742
Pp3c5_1920	protein_coding	3.23655696463399	1.83830236965059	0.46006132087937	8.48697943651957e-05	0.000708180102300711	3.93021540643682
Pp3c8_18470	protein_coding	264.801410071451	1.83944134103573	0.272674011678046	1.32832236795482e-11	4.97545233994083e-10	6.76551891761106
Pp3c15_22000	protein_coding	567.8829187917	1.83964589855058	0.202073373642167	9.53474694915803e-20	1.12521858406213e-17	9.09412917431903
Pp3c2_25590	protein_coding	9.13111516606109	1.84419319412226	0.41317432141582	4.03567703742265e-05	0.000369176040977517	4.10542758049546
Pp3c6_19970	protein_coding	2.19600059852976	1.84423135849895	0.451052324433763	0.00153651813294763	0.00829370583125139	3.16769653852515
Pp3c10_23170	protein_coding	190.99118356572	1.84481017364056	0.194682456765813	3.62859383645709e-21	5.30332945328343e-19	9.44282569174605
Pp3c3_1820	protein_coding	53.9760727154523	1.8453083665533	0.249462721091633	2.79663584095503e-13	1.32179305915785e-11	7.30384256743122
Pp3c3_3450	protein_coding	44.1109237943423	1.84664390223115	0.268377753674706	1.24877600998177e-11	4.69836518607002e-10	6.77445325511619
Pp3c18_7090	protein_coding	788.256368384425	1.84788617186296	0.187839918317568	7.96445072370369e-23	1.5132456375037e-20	9.83490276445414
Pp3c11_11630	protein_coding	1.6161211176709	1.84924269541836	0.412338119783903	0.000812946267904386	0.00489106367643551	3.34834879807947
Pp3c14_20010	protein_coding	84.9600646781957	1.85136119589777	0.224003757160867	2.71743196577378e-16	1.95572755112507e-14	8.18524811457502
Pp3c21_8960	protein_coding	55.4663158600997	1.85200301990359	0.324533114535841	1.9466217953821e-08	3.84467922164864e-07	5.61667935229184
Pp3c9_15970	protein_coding	62.4085763816448	1.85263357792171	0.237072593132885	1.07223968449389e-14	6.40646352370561e-13	7.73038244061881
Pp3c18_17330	protein_coding	10.1880941021889	1.85324255196725	0.442431123063734	7.19954054507421e-05	0.000612864114500045	3.96959332224585
Pp3c7_250	protein_coding	319.116925627832	1.85330831705883	0.174475226530969	2.82111161468278e-26	8.1213819210565e-24	10.6051168373908
Pp3c1_36480	protein_coding	77.0431443749485	1.85349061560172	0.245019967618786	6.21140815071267e-14	3.23333574968605e-12	7.50354619042809
Pp3c21_2960	protein_coding	43.448445971749	1.85473327076388	0.452236838360787	4.71958290351938e-05	0.000423380902582003	4.06909634780499
Pp3c17_5320	protein_coding	447.907147134455	1.85512140361137	0.275291492444821	1.60986796745471e-11	5.87091965098647e-10	6.73763369106972
Pp3c16_17390	protein_coding	4.07815076915341	1.8554979679134	0.457971655015683	0.000890210181118452	0.00527244184577637	3.32310619418058
Pp3c14_12080	protein_coding	7.57894263831923	1.85916443323021	0.415682886124891	4.85265641487286e-05	0.000433680488629277	4.06261242102301
Pp3c13_12570	protein_coding	20.8388056496221	1.85940040223604	0.344337232377216	2.08809699666324e-07	3.35083132910485e-06	5.1913188357253
Pp3c5_21380	protein_coding	33.8815514349471	1.85968330380356	0.29909340089081	1.20650034658637e-09	2.98130674710976e-08	6.07937747163547
Pp3c17_11650	protein_coding	179.712143541104	1.8620153420985	0.193067571457498	7.04027724875937e-22	1.16317624109937e-19	9.6130915244825
Pp3c3_33250	protein_coding	1.69764501185894	1.86391706526383	0.382671939121324	0.00154214694876402	0.00831464018913632	3.16663321286856
Pp3c1_19610	protein_coding	16.7263119296145	1.86426899445125	0.450283093203935	3.07544787856335e-05	0.000290858684383792	4.16780653103997
Pp3c6_8480	protein_coding	7.78239968577278	1.86591283294096	0.444874317208406	0.00015396773722179	0.00117296993071933	3.78458103124806
Pp3c5_9700	protein_coding	29.2916741686037	1.87068159978874	0.310633315646648	5.73038911102739e-09	1.26307880637495e-07	5.82444154224243
Pp3c9_3830	protein_coding	8.93910110582714	1.87242590500666	0.415708761440313	4.15109438108149e-05	0.000378640390017035	4.09890495802209
Pp3c5_3010	protein_coding	17.0202315085084	1.87486718955404	0.330205385340491	5.61610628977082e-08	1.02111023450379e-06	5.43061217974409
Pp3c7_18360	protein_coding	6.04095374698902	1.8786135297145	0.447755772147358	0.000454196873909064	0.0029840592922165	3.50640890609172
Pp3c2_1870	protein_coding	158.349946787846	1.87866527615204	0.271969147064297	5.03029548936202e-12	2.00456171134345e-10	6.90471884328212
Pp3c4_24280	protein_coding	2.05335037162407	1.88082708468742	0.444924743151699	0.000235868335225035	0.00169753726108927	3.67713488221199
Pp3c1_14380	protein_coding	252.705932187644	1.88098236284745	0.283593713811186	3.6870547455833e-11	1.25320286522509e-09	6.61613748836996
Pp3c12_11150	protein_coding	3.23777677610694	1.88195916967986	0.450847594407248	8.79923482582484e-05	0.000729748850679494	3.92151943907865
Pp3c23_14870	protein_coding	1869.88859383802	1.8832011434512	0.437590062018389	1.82825264649807e-06	2.38432042228967e-05	4.77153713422962
Pp3c26_8190	protein_coding	8.20175170100477	1.88423285659778	0.429474508287814	8.08911418362135e-05	0.000679156736583322	3.94174443390349
Pp3c13_24280	protein_coding	6.94601258243123	1.88552187252454	0.464930658183285	0.000310982152989599	0.00216117809319765	3.60597577165018
Pp3c17_6440	protein_coding	7.02227562369117	1.88605220589636	0.424738828568631	9.50677410696069e-05	0.000776669963238308	3.90284715465249
Pp3c27_2390	protein_coding	5983.23334403162	1.88610046239992	0.342346892436037	3.35245462782386e-08	6.38242865016566e-07	5.52195651859899
Pp3c19_16780	protein_coding	283.434202985056	1.88662801471484	0.312517211396899	1.28584377403593e-09	3.16874600605482e-08	6.06915577714688
Pp3c10_9270	protein_coding	4640.29452394638	1.88765971358707	0.39020727410197	8.42740095881037e-07	1.1843240992411e-05	4.92520024033095
Pp3c7_21360	protein_coding	40.3270864703772	1.89119622000529	0.279787346383479	3.3387501311511e-11	1.14505870923955e-09	6.63079882756875
Pp3c9_24500	protein_coding	1.79619991806459	1.89800994405385	0.421136922526572	0.0029990879461101	0.0143931980237666	2.96783139230502
Pp3c7_20170	protein_coding	69.9013286117885	1.89856977619774	0.330229821977638	8.86570614673997e-09	1.89055462163928e-07	5.75111446450649
Pp3c13_13940	protein_coding	19.7757742736375	1.90094327425782	0.30837536651695	3.31077340755246e-09	7.63406489605543e-08	5.91539635373911
Pp3c10_12560	protein_coding	79.2625790666004	1.90416693960654	0.251983763636577	7.23177203434719e-14	3.73379534382056e-12	7.4835929353805
Pp3c12_23630	protein_coding	2.23083457863833	1.90445782469044	0.449319270550531	0.000169029901500645	0.00127392627073076	3.761303916407
Pp3c13_17670	protein_coding	38.4786456314812	1.91013273090092	0.264779499234057	1.68995033654636e-12	7.05693547129251e-11	7.05793502991309
Pp3c17_4820	protein_coding	264.194331868878	1.91087819006866	0.200124704107831	1.56610131571327e-21	2.41918089419122e-19	9.53044521231638
Pp3c8_4130	protein_coding	11.9037922773697	1.91110675416625	0.448327566826188	0.000102248568637895	0.000827394720664401	3.88519313946471
Pp3c4_22690	protein_coding	3.17521636423653	1.91239782304507	0.463329939204816	0.00125787981252175	0.00705422563102517	3.22542000908768
Pp3c3_7860	protein_coding	696.563064540147	1.91441658650139	0.249277779136858	1.71954872415015e-14	9.90043204813722e-13	7.67003093543574
Pp3c13_20650	protein_coding	45.4821848150384	1.91490482373795	0.351030076540669	6.19996293040029e-08	1.11658100168347e-06	5.41293607368641
Pp3c12_13740	protein_coding	47.7867386007992	1.91579200249289	0.272624675468544	5.03250492795172e-12	2.00456171134345e-10	6.90465650224636
Pp3c1_41310	protein_coding	27.3074914427797	1.91580178243273	0.289556375972704	1.33997843147028e-10	3.99679594944039e-09	6.42256404467373
Pp3c10_1710	protein_coding	317.276466669551	1.91707300630289	0.230362939667457	9.41198410991392e-17	7.42023643520185e-15	8.31197804619037
Pp3c16_25110	protein_coding	29.8404070475354	1.91894896367696	0.42415514954679	2.15981414994518e-05	0.000213954477836071	4.24769472814546
Pp3c18_11000	protein_coding	22.2217441616022	1.92113039140388	0.322968329553315	9.52799212497741e-09	2.01819231186813e-07	5.73892407364957
Pp3c14_12090	protein_coding	215.843233411704	1.92822996650609	0.312976122263657	5.81431944843844e-10	1.53220623467865e-08	6.19538374603484
Pp3c14_6460	protein_coding	41.4087875688569	1.93202440808157	0.28824717626324	4.55595311229403e-11	1.51613974655935e-09	6.58476830018915
Pp3c17_7350	protein_coding	21.9767342640964	1.9327320881773	0.310581263981039	2.06498744555647e-09	4.91048328730575e-08	5.99261072450791
Pp3c9_14900	protein_coding	16.6874683823996	1.93372081128641	0.414948502516292	2.12477494170797e-05	0.000210703151839517	4.25135875501101
Pp3c3_2599	protein_coding	2.10319129812336	1.93381304714805	0.425077419109409	0.00774214803729048	0.0315599254899204	2.66311269513131
Pp3c2_6410	protein_coding	178.819896267602	1.93524676850364	0.248732354253901	8.64325157832959e-15	5.22999299325676e-13	7.75777470569395
Pp3c9_19000	protein_coding	2.96106385005777	1.93615028890081	0.462527878090351	0.00119570528222078	0.00674536827856141	3.23990261744551
Pp3c24_7810	protein_coding	19.8590842682877	1.94000930175585	0.395458706075056	2.5192391315775e-06	3.17456191755505e-05	4.70656643306974
Pp3c3_34630	protein_coding	20.3791996601518	1.9425810651921	0.447771728371993	3.85497544310763e-05	0.000354866925479869	4.11600404342882
Pp3c26_14860	protein_coding	2.02857850805815	1.94284313381184	0.407166007764612	0.00309306620403206	0.0147881876891316	2.95833416335603
Pp3c18_21950	protein_coding	4.46540914171584	1.94341897407077	0.462352936644615	0.000406803731585321	0.00271202487723547	3.53563019436414
Pp3c17_6970	protein_coding	56.2091812469856	1.94511590681859	0.247572841866372	9.07750677816893e-15	5.47532154873682e-13	7.75155352477774
Pp3c10_25070	protein_coding	18.8620198424414	1.94619240918068	0.402059089738226	8.90948323836012e-06	9.728746064876e-05	4.44207659225458
Pp3c20_20860	protein_coding	12.4157116970701	1.95129486796847	0.38464949210923	2.7448600242577e-06	3.43559555078369e-05	4.68904278260275
Pp3c26_2960	protein_coding	29.3042321533818	1.95149621696142	0.321825616529527	3.81170767055484e-09	8.66297197853373e-08	5.8921639241987
Pp3c1_29610	protein_coding	8.25334642034339	1.95478824013019	0.461927240918747	0.00014538324558044	0.00112014666100096	3.79882576952771
Pp3c20_4730	protein_coding	98.5030065074309	1.95602051167366	0.244920459874069	2.22549387656453e-15	1.45808219499055e-13	7.92808588311744
Pp3c4_28300	protein_coding	6.05667471417547	1.95611163290797	0.439658520814719	9.67414886783107e-05	0.000788879092226568	3.89862241925896
Pp3c3_2060	protein_coding	6.27200499828823	1.96460345228388	0.450674960154568	0.000199761397213776	0.00147111106475262	3.71931803633904
Pp3c14_16980	protein_coding	1012.08380802658	1.96482740344141	0.215562300174365	7.795454097128e-20	9.49446332342512e-18	9.11599125533339
Pp3c7_11070	protein_coding	4.4636363384258	1.96543752115278	0.452637692082975	0.000267351860637415	0.00188976389587459	3.64503841781398
Pp3c24_16930	protein_coding	56.2682908094648	1.9676333794841	0.255649667246922	3.57817263825901e-14	1.92592861549352e-12	7.57547454616877
Pp3c3_35020	protein_coding	103.788354556034	1.97104516793731	0.196038686072308	1.8689967913144e-23	3.94565989277485e-21	9.97976990991783
Pp3c14_13470	protein_coding	12.9966496699251	1.97226439470007	0.361531708663659	2.95798315027288e-07	4.62946292052592e-06	5.12610459741887
Pp3c4_2660	protein_coding	10.8715663176781	1.98086707320812	0.388672754700117	2.49852158022306e-06	3.15427973582978e-05	4.70825032265257
Pp3c24_11190	protein_coding	40.5561360589594	1.98180638311102	0.457607096498114	2.56884553671293e-05	0.000247882504812319	4.20866443444236
Pp3c15_15270	protein_coding	100.451578218676	1.98730666707568	0.321759903956888	9.02674338703339e-10	2.28982809550914e-08	6.12573235504295
Pp3c17_15290	protein_coding	8.3158847935826	1.99155709942499	0.414688429678021	1.27283086537337e-05	0.00013331745557935	4.36472447353774
Pp3c3_18090	protein_coding	12.3136628133331	1.99399725866563	0.3861107645967	1.28242585168343e-06	1.74043508442751e-05	4.84245825287736
Pp3c10_12760	protein_coding	50.387911538957	1.99576688577367	0.257611266175356	2.39304972474152e-14	1.32947206930084e-12	7.62752415890871
Pp3c3_14420	protein_coding	6.76819257440531	1.99743577360855	0.432836327434715	4.1634684691573e-05	0.000379222919050761	4.09821590083627
Pp3c23_21700	protein_coding	13.4208602690349	1.99869110800713	0.452191564807683	5.62262196282988e-05	0.00049527036297528	4.02811341770921
Pp3c27_8050	protein_coding	2.41641132076075	2.00108127725922	0.452829365829815	9.25380825755887e-05	0.000759163889868819	3.90936753310257
Pp3c8_24610	protein_coding	54.4548673596356	2.0054179148008	0.296968671068746	2.78622923284417e-11	9.73131533530131e-10	6.65744800454195
Pp3c14_22890	protein_coding	55.3871209216351	2.01217235531795	0.44913624260377	8.21085383378277e-06	9.09657276045905e-05	4.45961100739089
Pp3c25_4070	protein_coding	515.893308199898	2.01272312716191	0.214551249573226	7.05776606353844e-21	9.71721414545148e-19	9.37288327257234
Pp3c1_7800	protein_coding	103.682653627774	2.01288370608088	0.298145831427666	1.65323067791614e-11	6.01750629892847e-10	6.73376944957923
Pp3c16_13280	protein_coding	7.51469179792576	2.01407269989773	0.459004144580873	0.000158708599691189	0.00120425854398266	3.77703160337369
Pp3c7_2800	protein_coding	177.027559897529	2.01847839941132	0.225969666918935	5.42035272022558e-19	5.56684873969114e-17	8.90331407776345
Pp3c22_22180	protein_coding	6.03901095957337	2.02289156704275	0.448928088639631	8.36944815263205e-05	0.000699909836707786	3.93356704034234
Pp3c22_16960	protein_coding	37.7423557560188	2.02430877489734	0.313062217841534	2.5599978701206e-10	7.2705470152902e-09	6.32332156261453
Pp3c2_37160	protein_coding	11.0368035250425	2.03480828520503	0.375008246911846	5.56845392222529e-07	8.15733419601238e-06	5.00561298257382
Pp3c23_21120	protein_coding	5.14957344422033	2.03562618129341	0.464939773613347	0.000586175252602558	0.00370996995318075	3.43793182789019
Pp3c14_11460	protein_coding	259.588172331466	2.03983483643992	0.292715657092326	3.3509533181984e-12	1.36042976593525e-10	6.96215969434423
Pp3c5_27410	protein_coding	3.92217086472105	2.04578823689245	0.462943836743087	0.000391061885388168	0.00262643189196719	3.54604333969388
Pp3c23_1080	protein_coding	154.247702413175	2.04640480241874	0.19746403521682	6.35637602142654e-25	1.52874866338107e-22	10.3099055485245
Pp3c11_2920	protein_coding	109.842208250026	2.05424600776161	0.315849699612418	1.15135381695666e-10	3.48339530607906e-09	6.44561131961544
Pp3c19_20160	protein_coding	725.639301802002	2.05514212525268	0.240394319461977	1.17721225358051e-17	1.01668330991044e-15	8.55514445075012
Pp3c4_1550	protein_coding	17.5287586738895	2.05585274571257	0.324395895480633	1.65750631150342e-09	4.02204596661111e-08	6.02824405074017
Pp3c16_3330	protein_coding	52.755816123727	2.05689532439106	0.312547265757635	8.47133060648387e-11	2.6504621897775e-09	6.49198391344804
Pp3c3_37540	protein_coding	16.853359710613	2.0583087161632	0.393765585991224	1.56898002195692e-06	2.0832019858268e-05	4.80224315670545
Pp3c19_17300	protein_coding	1113.93789585252	2.05884158286962	0.217119867194806	2.15607828413116e-21	3.25122915861048e-19	9.49720088885283
Pp3c15_22650	protein_coding	15.8154240018251	2.06190904274833	0.38548879617552	5.25952245498972e-07	7.76464076494209e-06	5.01659518578375
Pp3c20_1460	protein_coding	179.625046779146	2.0622394722265	0.315748304055039	6.42872172068318e-11	2.07730803899627e-09	6.53341376262962
Pp3c8_15410	protein_coding	3.58703769266639	2.06878263697079	0.463217627504184	0.000615737102921016	0.00386999833129319	3.42458592355073
Pp3c24_1420	protein_coding	145.306674255127	2.0704339195511	0.247378511963227	7.9211663417352e-17	6.2709233538737e-15	8.33241210453916
Pp3c12_4260	protein_coding	9.15497872472985	2.0715605754543	0.404138599261012	3.33840007238715e-06	4.08169893020308e-05	4.64881961445308
Pp3c24_17550	protein_coding	6.90928443768244	2.07263844651939	0.447449889042407	4.29005772707339e-05	0.000389260252217738	4.09127622841416
Pp3c15_22920	protein_coding	142.71069511948	2.0735532837269	0.402972480842095	6.71571696910514e-07	9.66656230401497e-06	4.96940931624502
Pp3c17_490	protein_coding	4.12738540109249	2.07482322368812	0.457231030592148	0.000416752183457713	0.00277251102440355	3.52924178371943
Pp3c10_25890	protein_coding	17.0368840299489	2.08028348578511	0.340880512664749	6.37685253297232e-09	1.38806928800899e-07	5.80656236891501
Pp3c8_2950	protein_coding	152.036191295947	2.08106379754127	0.313662774605967	3.69930134672432e-11	1.25512009978147e-09	6.61564701363984
Pp3c24_4420	protein_coding	8.83247171478691	2.0830099035482	0.426602189893872	2.45462435667264e-05	0.000239291240517086	4.21893186135041
Pp3c25_1920	protein_coding	24.5505047485513	2.08394613128917	0.304765690965027	4.43440565277452e-11	1.48595603884861e-09	6.58878493622862
Pp3c22_8523	protein_coding	30.252872021311	2.08912098325502	0.298654130124712	1.80670052777383e-11	6.50138447494372e-10	6.72084794745477
Pp3c11_2950	protein_coding	39.3086323983432	2.09601923997105	0.388687088870911	9.46616545436814e-08	1.63953640504097e-06	5.33668428830713
Pp3c12_19130	protein_coding	10.4902376127523	2.10321120571884	0.426076626897113	6.20966931894168e-06	7.12691394347094e-05	4.51912170540246
Pp3c27_70	protein_coding	12.9584704921202	2.10909332293689	0.442664348027537	6.98685082329702e-06	7.87367530502036e-05	4.49408868443533
Pp3c18_10340	protein_coding	33.8680388851145	2.11245994584329	0.318252893000402	1.02356453810471e-10	3.12162539710906e-09	6.46342917527957
Pp3c24_14851	protein_coding	29.3370375889423	2.11311537895408	0.314760392887709	8.2322838046057e-11	2.60233434593074e-09	6.49629376058849
Pp3c19_6520	protein_coding	1.83825509849889	2.11622004943121	0.417500713620522	0.000307926999355848	0.00214229695633874	3.60853835128577
Pp3c4_11750	protein_coding	145.651299993451	2.11739460598124	0.390605335777679	8.32053560299157e-08	1.46379793015593e-06	5.36003602925345
Pp3c13_15520	protein_coding	351.719523978528	2.12386537589067	0.188738552224111	2.84228155152338e-29	1.08006698957888e-26	11.2319218246695
Pp3c22_16400	protein_coding	3.44756136844455	2.12437401177855	0.462305930469832	0.000392531422467966	0.0026325792541092	3.54505483095881
Pp3c18_21350	protein_coding	8.9288653313328	2.12784571492293	0.414210514201483	3.43836083693311e-06	4.19043334841111e-05	4.64272967723883
Pp3c3_14480	protein_coding	25.1267874943651	2.1309147485068	0.313481546249052	6.94442853324609e-11	2.22502769193382e-09	6.52185251021501
Pp3c10_20210	protein_coding	30.2602788973063	2.14234872474958	0.330360426373495	6.87040579908544e-10	1.77844291801939e-08	6.16904411858084
Pp3c1_37760	protein_coding	7.46944930480527	2.15026847894455	0.449167854360896	2.49290504285443e-05	0.000241659162317522	4.21544105183538
Pp3c1_13930	protein_coding	6.41081812549987	2.15470066942141	0.438235029387911	2.31575368810348e-05	0.000227504240299721	4.23204567082222
Pp3c20_18130	protein_coding	245.223821762186	2.1550928103502	0.217507461340849	4.99439092476045e-23	9.78282758458233e-21	9.88176785685512
Pp3c26_2600	protein_coding	15.0471036092072	2.15639628183854	0.358779715727869	1.7005283018803e-08	3.41183080630683e-07	5.639997300621
Pp3c27_4100	protein_coding	239.527679832663	2.15689021992498	0.320145533423334	1.15541121883035e-11	4.39936135426387e-10	6.78567984081801
Pp3c27_1590	protein_coding	527.207157514293	2.15950268386176	0.448177939538628	7.95654072016867e-07	1.12732493425209e-05	4.93643041605256
Pp3c1_9560	protein_coding	431.09267728567	2.1656732126693	0.28721236152977	4.35367726240686e-14	2.31061083759023e-12	7.54996724378755
Pp3c13_10520	protein_coding	6.83084303416385	2.1666927427238	0.432164243273845	1.26458563081651e-05	0.000132673257788591	4.36614497498249
Pp3c13_7192	protein_coding	5.1605356766083	2.1668153108513	0.461110466430894	1.03146544498794e-05	0.000110910262901929	4.4104698982586
Pp3c22_14960	protein_coding	7.21460861991512	2.16768071225444	0.421421012475241	6.20602540309164e-06	7.12691394347094e-05	4.51924599400253
Pp3c18_14890	protein_coding	80.3053825410732	2.16961384044679	0.319198705555095	1.6688535810188e-11	6.06275679528817e-10	6.73240150421803
Pp3c17_19460	protein_coding	84.4687089939011	2.1697115474944	0.466361348962945	2.00204948229508e-05	0.000199994427779214	4.26466210390992
Pp3c6_12810	protein_coding	6.40150378180761	2.17589443095777	0.42632011312022	1.10157764695701e-05	0.00011765022648782	4.39620921208911
Pp3c26_9330	protein_coding	134.116106546485	2.18234527730018	0.238805545986253	1.02886432122201e-19	1.20669272242087e-17	9.08585539560471
Pp3c12_25130	protein_coding	23.9483485495394	2.189160382605	0.333817160761146	3.15651104084822e-10	8.79379908740707e-09	6.2908899280971
Pp3c21_6460	protein_coding	5.57892572152059	2.18916462124146	0.45831643011355	0.000157673711303249	0.00119688394517049	3.7786612938137
Pp3c26_440	protein_coding	34.1322571673005	2.18990984937091	0.340823160063307	3.99224916381322e-10	1.08827452098208e-08	6.25433044713045
Pp3c14_3060	protein_coding	6.70619220657695	2.19143687458665	0.447622871759475	2.89156406677894e-05	0.000275111253223835	4.18184238078212
Pp3c1_33130	protein_coding	2.37362187972994	2.19354405256574	0.442633634223719	0.00172813852972808	0.00914248809047409	3.13336591958013
Pp3c22_6720	protein_coding	9.01321173187088	2.19548911472908	0.421288346922518	3.62638245929578e-06	4.39141279328361e-05	4.63172121627607
Pp3c25_1480	protein_coding	294.261834221393	2.20534886891959	0.161071025693757	1.93892940750482e-42	2.02605366875682e-39	13.6529408574127
Pp3c22_9060	protein_coding	20.8101447439356	2.20677042809647	0.414515730430215	6.9026488067541e-07	9.90561384655045e-06	4.96408281283264
Pp3c6_6560	protein_coding	112.698320790296	2.21700427191739	0.465460431600354	1.32699086433957e-05	0.000138304039618496	4.35560632064891
Pp3c14_3310	protein_coding	83.534938734925	2.21724839319085	0.252744491139177	4.04052194016297e-18	3.76323121877923e-16	8.67764379490688
Pp3c8_24170	protein_coding	25.3489349061501	2.21774647315607	0.336908385997133	2.67400101537478e-10	7.54918563032999e-09	6.31658864110662
Pp3c1_6450	protein_coding	24.6492353706835	2.22807840900105	0.321801395244457	3.36944757433216e-11	1.15299246477614e-09	6.62944788938172
Pp3c23_21770	protein_coding	154.707947852508	2.22950655258951	0.214485382080624	4.77103153666319e-25	1.20866132262134e-22	10.3374419109515
Pp3c12_23490	protein_coding	305.351868134616	2.23064124126794	0.242966962025478	5.29101000047542e-20	6.61376250059427e-18	9.15791411447417
Pp3c6_19010	protein_coding	33.7936801750856	2.23151676204217	0.33051707752268	8.48356012437365e-11	2.6504621897775e-09	6.49176663377482
Pp3c3_27210	protein_coding	6.97160697989811	2.24226538822363	0.449445123441771	1.60803292999535e-05	0.000164526794129842	4.31334444514916
Pp3c5_13920	protein_coding	3.31065948344135	2.2457167359216	0.458161217147947	0.000209825624508028	0.0015309857394979	3.70688323450035
Pp3c10_21810	protein_coding	10.6873856208242	2.25555578391562	0.455219715944183	7.51719122094629e-06	8.41641916311016e-05	4.47849278084142
Pp3c21_880	protein_coding	2173.97736058228	2.25918329239008	0.249407169937912	1.22389955767988e-19	1.40084889132034e-17	9.06695453729905
Pp3c22_1800	protein_coding	69.2534436178795	2.26095482570916	0.30885598140863	7.22609871253995e-13	3.22290787648496e-11	7.17508743866874
Pp3c1_33180	protein_coding	2.37765036181109	2.26166947321916	0.398084157225137	0.000299040359245754	0.00208428717009146	3.6161298959873
Pp3c20_19470	protein_coding	10.4823242580449	2.26381194893729	0.455968220817014	7.09645838245928e-06	7.98299048352435e-05	4.49077470528996
Pp3c2_26340	protein_coding	23.995184887694	2.26604409777192	0.338773300104188	2.60224576828883e-10	7.36850515610847e-09	6.3207929052389
Pp3c8_22560	protein_coding	30.1130686335188	2.26649945005393	0.389916526377032	1.58782505515607e-08	3.2060229594012e-07	5.65179325446186
Pp3c26_10501	protein_coding	21.104292913031	2.26863446054115	0.383183421823721	1.69249823521652e-08	3.39930935191478e-07	5.64081226215424
Pp3c13_7510	protein_coding	12.4496908366581	2.26964792219819	0.37236662318436	1.7837189255464e-08	3.55994323375858e-07	5.63176764582692
Pp3c3_33560	protein_coding	5.89147326500694	2.27427941111567	0.44743008461919	1.98965459627765e-05	0.000198965459627765	4.26604859562414
Pp3c23_7040	protein_coding	17.7891829895212	2.2809399375246	0.367118993522057	5.62963259328462e-09	1.24375603805125e-07	5.82740366887285
Pp3c6_15090	protein_coding	9.42998568559455	2.28248017877097	0.430204753961178	5.3806668539468e-06	6.26959118752227e-05	4.54937036707946
Pp3c9_7690	protein_coding	398.859092266982	2.28469669078463	0.193333786341973	4.56305719864409e-32	2.06424016129137e-29	11.786847059094
Pp3c20_3140	protein_coding	269.037188320914	2.28839586740349	0.220957484684654	5.51695093270242e-25	1.36793897232641e-22	10.3235085529941
Pp3c9_19350	protein_coding	17.6944899900439	2.29242220910081	0.349088801887759	6.3039133760257e-10	1.64525211736935e-08	6.18263806764582
Pp3c8_1990	protein_coding	15.5635350023423	2.29261350373195	0.437263368950027	1.44160655508398e-06	1.9248436083342e-05	4.81916450021786
Pp3c23_1100	protein_coding	98.8701081989525	2.29276516663962	0.22858746291328	4.23681784487288e-23	8.38536865131091e-21	9.89823603175821
Pp3c6_8320	protein_coding	139.971387021374	2.29453279442947	0.238808761566824	1.35697116161684e-21	2.14853767255999e-19	9.54531307388039
Pp3c20_16830	protein_coding	76.7876865802837	2.29733101260173	0.337580786885856	1.69431861003124e-11	6.13181973154162e-10	6.73019843364046
Pp3c5_880	protein_coding	4.16923267669187	2.30423091054362	0.45874462094628	6.04263002530999e-06	6.97477438453751e-05	4.5248921914149
Pp3c13_4710	protein_coding	65.1840215887792	2.30460612406601	0.251904040262139	2.6630810165619e-19	2.90796202957908e-17	8.98182667768169
Pp3c14_6190	protein_coding	5.70786001868809	2.30493060695758	0.443586101473143	0.000101293242931875	0.000821764139925547	3.88747301870487
Pp3c1_6260	protein_coding	18.0109548195363	2.30595723140751	0.352186942843729	1.20664467817232e-09	2.98130674710976e-08	6.0793582891862
Pp3c4_11210	protein_coding	5.82122007920148	2.30715787215963	0.447976806581231	4.51713233436521e-05	0.000407528558181097	4.07930097564198
Pp3c4_17790	protein_coding	96.0216653798713	2.30763725035267	0.297190551286428	1.38340372496921e-14	8.08759100751231e-13	7.69788168282843
Pp3c23_12620	protein_coding	29.0501177884449	2.30864798358675	0.35531186278211	3.96601203056745e-10	1.08423350475945e-08	6.25535951903092
Pp3c17_22930	protein_coding	255.658449536229	2.31657732783086	0.122398735769147	4.13583849323277e-79	3.92904656857113e-75	18.8319084571236
Pp3c15_19310	protein_coding	268.587653878052	2.3171077017738	0.353361607527962	5.10262228426178e-11	1.67733258479194e-09	6.56791041348354
Pp3c14_17020	protein_coding	39.0658083589052	2.31851084638909	0.363422637232236	7.38372125930695e-10	1.90095804778905e-08	6.15763946374743
Pp3c16_23390	protein_coding	105.760978916181	2.31998409674545	0.311088670563071	1.20450099085409e-13	6.03839546866165e-12	7.41628616769208
Pp3c7_6750	protein_coding	14.8339770180608	2.32359515810199	0.426817616765754	5.47135909361716e-07	8.03989348636705e-06	5.00899993762734
Pp3c12_17180	protein_coding	9.68657603963701	2.32560155189856	0.388492777825774	6.95843805028769e-08	1.23908456378131e-06	5.39224093325163
Pp3c3_36450	protein_coding	100.454243653554	2.32637697365866	0.412730363440582	1.21745088683813e-08	2.506128586124e-07	5.69726434306729
Pp3c7_2650	protein_coding	3.80302581243207	2.32987026844864	0.456816472693148	0.000192408179942065	0.00142747185431442	3.72878112319877
Pp3c10_17030	protein_coding	13.6832532197693	2.33510843169444	0.384141738446493	3.23285457617135e-08	6.16709206297747e-07	5.52833436129112
Pp3c10_21250	protein_coding	36.96701299905	2.34030346891485	0.296138486036425	5.4822896873015e-14	2.86163472688815e-12	7.51988868937461
Pp3c6_13990	protein_coding	9.34073679145546	2.34065533857479	0.41881152980863	9.32639247671745e-07	1.29438609976356e-05	4.90534361133019
Pp3c16_16260	protein_coding	9.92190681677133	2.34100119315386	0.404245075195403	1.82676466985476e-07	2.97671772960896e-06	5.21615384812751
Pp3c7_22100	protein_coding	2.29649766372021	2.35108587661763	0.43412706936137	6.82788581748348e-05	0.000586217038102965	3.98220495998482
Pp3c25_13450	protein_coding	11.0774411329506	2.35339077091486	0.424017090661266	4.85299925626772e-07	7.20930303902163e-06	5.03203528045608
Pp3c25_7460	protein_coding	131.571681121386	2.35782359448319	0.235768330496478	3.32875410227006e-23	6.65750820454011e-21	9.92233521854649
Pp3c24_13090	protein_coding	215.184721771395	2.35965660752898	0.443431298278267	6.38914624978835e-08	1.14730596303868e-06	5.40755349651572
Pp3c26_8290	protein_coding	10.8846974664977	2.36492008098974	0.41975351534497	3.76958727972639e-07	5.74355720247004e-06	5.0802397993382
Pp3c23_5980	protein_coding	31.6878112874636	2.36792360703747	0.355753603226234	1.22201395222109e-10	3.67377612218367e-09	6.43657260485055
Pp3c9_24460	protein_coding	52.0072296789108	2.37711754616198	0.343186052093027	9.92942072227582e-12	3.81129280248971e-10	6.80752188881956
Pp3c26_13490	protein_coding	240.534989176661	2.37719596886709	0.2760247873024	7.20182583410524e-18	6.39414443214951e-16	8.61164708895192
Pp3c2_32400	protein_coding	25.8435442053239	2.39278615423666	0.403503377318539	1.27265701377103e-08	2.6141062985567e-07	5.68969604708637
Pp3c5_12030	protein_coding	107.65641742555	2.39823315927324	0.255706330081439	1.98776400492786e-20	2.6227441731687e-18	9.26299515253314
Pp3c8_20410	protein_coding	2.69493683556499	2.40203814266852	0.45196558267835	0.000234451273774478	0.00168955742547309	3.67867230513573
Pp3c12_24560	protein_coding	2352.84379413676	2.40800949366466	0.19691562404512	1.76568147454441e-34	1.01660448534375e-31	12.2459632633758
Pp3c6_25220	protein_coding	10.3639135499828	2.41389879434024	0.441340154485431	1.34018464032433e-06	1.80592256497605e-05	4.8337000593628
Pp3c24_13310	protein_coding	54.8408796197412	2.4174230521801	0.367541560545531	1.06528759242484e-10	3.2384742809715e-09	6.4573834166417
Pp3c11_8560	protein_coding	25.0495451484771	2.41805331516188	0.428648862158239	9.15850770950654e-08	1.59261076069251e-06	5.34267461374474
Pp3c1_8210	protein_coding	17.6003822052023	2.42350271175152	0.396692257420035	3.76951703906145e-08	7.12645012359876e-07	5.50132309842827
Pp3c1_41710	protein_coding	39.1088630555968	2.42735509514673	0.288037399491671	4.80485923653904e-16	3.40643005575529e-14	8.11633179046996
Pp3c3_19730	protein_coding	20.9624632571443	2.42793796497751	0.372927293382746	1.08568498548524e-09	2.71421246371309e-08	6.09627512018479
Pp3c11_3620	protein_coding	46.6725180774537	2.4307250235467	0.459103382011219	1.2753720961558e-08	2.61685419297627e-07	5.68933211282715
Pp3c24_8200	protein_coding	7.43035634418328	2.43678956086115	0.442623378021181	2.81729111734465e-06	3.50547028353296e-05	4.68370957706708
Pp3c3_6500	protein_coding	406.785545535276	2.44310320624764	0.466173806146721	1.061911161511e-08	2.21474336648837e-07	5.72053185445121
Pp3c7_6890	protein_coding	142.132926963337	2.44515012717	0.238266075342441	2.21975573360945e-24	4.96180693395054e-22	10.1890266102654
Pp3c3_10280	protein_coding	10.8150195574069	2.44738302077797	0.449494469996811	1.34432344148518e-06	1.80765360143089e-05	4.8330864937682
Pp3c17_10120	protein_coding	329.936976548383	2.448945011595	0.3576744694469	6.24925042935195e-12	2.45829727034549e-10	6.87384866491818
Pp3c27_870	protein_coding	2.35990400590617	2.45154676121486	0.44551822756273	3.00831675744149e-05	0.00028507739846079	4.17283585603621
Pp3c22_8950	protein_coding	62.1963032165365	2.45828592289658	0.466378732154302	3.53674330837671e-05	0.000327795721264183	4.13582975619326
Pp3c9_18550	protein_coding	4.7222200202509	2.45856657123692	0.461485609797918	4.67221253069482e-05	0.000419329419382152	4.0714463439968
Pp3c23_11590	protein_coding	146.033017020495	2.46030640908832	0.25728161498453	2.17789900086879e-21	3.25827409578795e-19	9.49615193683901
Pp3c4_16190	protein_coding	3.63467209052254	2.46402744578498	0.457432158545598	0.000129863242853059	0.00102043077510675	3.8267178102283
Pp3c25_3170	protein_coding	3.57172722236297	2.46443748428443	0.457728437697357	9.02981100818002e-05	0.000745292828650827	3.91528331639452
Pp3c9_6250	protein_coding	17.9669613146384	2.46494381486356	0.448104102216255	6.52549248826607e-07	9.42846823399661e-06	4.97497837309705
Pp3c2_37680	protein_coding	12.669669165541	2.46830435755954	0.404587154558358	1.17442943004394e-07	1.99055835600667e-06	5.29743149568661
Pp3c4_12390	protein_coding	57.1414838774605	2.46929464380376	0.250459158705101	5.22250464510402e-22	8.85960609437289e-20	9.64378682122886
Pp3c16_13150	protein_coding	6.12241815233097	2.47045214959979	0.437325771106981	1.17090405785021e-05	0.000123939705287766	4.38293621032077
Pp3c6_2730	protein_coding	19.3237396502089	2.48255314825188	0.432558809424379	6.97125531235274e-08	1.24020459676687e-06	5.3919103368014
Pp3c5_28420	protein_coding	108.748503339091	2.48719321077166	0.315307821477893	5.41409740113094e-15	3.39497856836594e-13	7.81689791913827
Pp3c5_5670	protein_coding	14.5032716175805	2.49026231370387	0.415982988425559	2.69690271993516e-07	4.24885171465738e-06	5.14348355484772
Pp3c20_4880	protein_coding	11.2166133686192	2.49397896855531	0.424814721941456	1.46945297003145e-07	2.44694184317244e-06	5.25634652306119
Pp3c21_16540	protein_coding	157.763530967366	2.50590095530056	0.263132286971561	3.01228466986136e-21	4.47136005682546e-19	9.4623049941821
Pp3c11_5910	protein_coding	15.367688321763	2.50805939079468	0.37280119492765	5.60234880102924e-10	1.48045378608561e-08	6.20123022553281
Pp3c10_25030	protein_coding	114.923717005811	2.50995593843772	0.36266261729978	7.30625207158031e-12	2.83883004826229e-10	6.85153342752814
Pp3c7_26189	protein_coding	5.71401148640136	2.51338002867455	0.45533116675701	8.6013799854705e-06	9.45206591809945e-05	4.44964136296942
Pp3c25_5510	protein_coding	16.0703836310938	2.52194041891159	0.359548824292709	4.79192355183426e-10	1.28596818481428e-08	6.22577139656594
Pp3c4_410	protein_coding	7.12395949638041	2.52816786453587	0.459713234160042	7.97435707286445e-06	8.88117141760988e-05	4.46587121615658
Pp3c18_19100	protein_coding	9.06321347757197	2.53251969794849	0.408831548418642	1.22196518363936e-07	2.06193059406287e-06	5.29017928481391
Pp3c4_13110	protein_coding	67.8116065763424	2.53562500765676	0.233345726504645	1.74010753093086e-26	5.16594423245099e-24	10.6501893469617
Pp3c14_1230	protein_coding	19.8733173779923	2.53850690292424	0.40408488798236	5.09029024821165e-09	1.13250017231875e-07	5.84419326963122
Pp3c12_7878	protein_coding	3.86133539084002	2.54182555790093	0.459843980816789	0.000100818497374728	0.00081826204618532	3.88861355584015
Pp3c8_5640	protein_coding	256.804865024943	2.55456348402263	0.168034438120128	8.91458943120507e-52	1.69377199192896e-48	15.1393086547777
Pp3c3_36100	protein_coding	6.38775275702823	2.56648770189066	0.453333554786799	4.9725236613644e-06	5.84279218094765e-05	4.56594363902767
Pp3c1_28460	protein_coding	16.6895347029527	2.56824748351933	0.419142131720621	1.63535638199062e-08	3.29499164982203e-07	5.6467223292321
Pp3c9_7820	protein_coding	7.06870205495471	2.57310930477965	0.458317244488111	5.04221295778103e-06	5.91005837124242e-05	4.56302366131357
Pp3c6_130	protein_coding	14.9214646074029	2.58288059280701	0.384840564216883	1.02932703027726e-09	2.58351566383989e-08	6.1047950101594
Pp3c1_1880	protein_coding	3.2705094212732	2.58304046394947	0.459434406734614	0.000141780677430293	0.00109907501883948	3.80504104595966
Pp3c1_38210	protein_coding	122.018052333092	2.5847467411745	0.296189679010761	5.56099716065084e-18	5.07975702174836e-16	8.64123218964568
Pp3c1_23000	protein_coding	262.304381376317	2.59187039446219	0.232569543081956	1.19083073544848e-28	4.22912959555412e-26	11.1046499192768
Pp3c8_18180	protein_coding	9.14434364850226	2.5953943732857	0.416614208017433	1.18851584618678e-07	2.01263824220578e-06	5.29525324407481
Pp3c23_11030	protein_coding	12.2344228124375	2.60600591869458	0.384208282840619	5.50063281650334e-09	1.21808885213943e-07	5.83127232175674
Pp3c10_4870	protein_coding	8.43720078297819	2.60748733895488	0.407691785349938	2.27602673207109e-07	3.63399226128998e-06	5.17525273605007
Pp3c16_20970	protein_coding	37.0229079677983	2.60859679255737	0.311433894768272	1.90122296728175e-15	1.24993897502953e-13	7.94762424170887
Pp3c20_4410	protein_coding	5.42492888612077	2.61181821775832	0.458166588895449	1.64469540547742e-06	2.16707439001879e-05	4.79280003067855
Pp3c22_8470	protein_coding	351.901602726441	2.61921695618173	0.433115804110243	1.94634839315309e-10	5.62870920394348e-09	6.36551556105187
Pp3c12_7720	protein_coding	70.2444377089423	2.61991660163335	0.28800698071868	8.36908218273918e-19	8.36908218273918e-17	8.85499065711092
Pp3c10_24460	protein_coding	2.88735608470065	2.62217564772454	0.43517482577009	0.000233970555021289	0.00168707421077969	3.67919583614599
Pp3c12_4160	protein_coding	151.991919947094	2.62634384035553	0.393982499048561	9.64731559322684e-11	2.9708103123389e-09	6.4723768294748
Pp3c16_1550	protein_coding	2.83332032248936	2.6275760854776	0.451259536866278	0.000122352835728803	0.000968626616186356	3.84136336602438
Pp3c25_1860	protein_coding	34.944128693191	2.64619370413205	0.314420371143949	6.69855544948754e-16	4.71379827926901e-14	8.07589126280508
Pp3c12_15120	protein_coding	5.30723063784839	2.64703007824787	0.452588277804451	6.09569795290968e-06	7.02780710590315e-05	4.52304255117765
Pp3c15_2240	protein_coding	11.9659220755988	2.6476769787716	0.4619219911582	2.56119250445332e-06	3.22055973425633e-05	4.7031968625716
Pp3c3_26700	protein_coding	10.0409413047459	2.64939967163799	0.436197297339787	1.57041821500226e-07	2.60821207037089e-06	5.24410609362573
Pp3c9_4620	protein_coding	312.09199427701	2.64952797735292	0.234045822697743	1.58949394586252e-29	6.5653010807365e-27	11.2831506100887
Pp3c8_17790	protein_coding	3.39936165498882	2.649580667184	0.456559550248577	3.96767109767385e-06	4.78335982587583e-05	4.61306868827186
Pp3c13_19630	protein_coding	10.5876826897313	2.65197900465277	0.422602303392571	2.38548603110863e-07	3.79918144099447e-06	5.16647616781508
Pp3c9_2550	protein_coding	10.193663760108	2.6543947619767	0.413278273270875	2.03897488866236e-08	3.99798997776933e-07	5.60866140455667
Pp3c27_6140	protein_coding	5.76915047351757	2.66077635197954	0.437399265484786	8.93712357955223e-07	1.247651344684e-05	4.91370490347124
Pp3c5_14790	protein_coding	585.294544374648	2.66254618418258	0.192387747876564	2.14325468846192e-43	2.39540229886921e-40	13.812479506022
Pp3c8_19960	protein_coding	21.557513812786	2.66636357510388	0.360930302023735	7.12324648247644e-12	2.77909000343024e-10	6.85516056682116
Pp3c9_14080	protein_coding	100.889550488445	2.66741870020896	0.298423042735558	1.14466009154511e-18	1.12105885254418e-16	8.81999384882537
Pp3c3_6540	protein_coding	34.2084528657021	2.66804683112443	0.312531957609839	7.67199125950246e-16	5.37888686090578e-14	8.05932017265788
Pp3c17_17370	protein_coding	18.6414999240823	2.68387192413996	0.377770931032948	4.97773832676676e-11	1.63911660673429e-09	6.5716001632948
Pp3c2_7810	protein_coding	4.99053241608702	2.69153975557312	0.457898970459313	1.1669437940399e-05	0.000123589365032097	4.38367396631887
Pp3c16_25090	protein_coding	221.320093462219	2.70137653134404	0.26147955662097	8.78018801318107e-25	2.0852946531305e-22	10.2788134160587
Pp3c16_23100	protein_coding	101.57100457555	2.70265376785259	0.366650798453273	1.70594515711186e-13	8.35385515080551e-12	7.37002619296639
Pp3c17_6070	protein_coding	12.9904442768827	2.7054010400319	0.392435217613018	2.63384983632907e-09	6.14026342211686e-08	5.95292937082023
Pp3c1_9600	protein_coding	53.807760153227	2.70626811697907	0.301482690370456	2.62714947402403e-18	2.48337512469933e-16	8.72648294558898
Pp3c2_37800	protein_coding	3.14618639024422	2.70912874546194	0.427275853513546	2.27198244263542e-05	0.000223666665337166	4.23633449602718
Pp3c3_15190	protein_coding	15.0154085030603	2.73376356807738	0.383553647524055	8.46860306283728e-11	2.6504621897775e-09	6.4920324150607
Pp3c11_22890	protein_coding	9.91398617281758	2.73856973147305	0.464879128223989	4.52791617019376e-06	5.37354198836236e-05	4.58555058992766
Pp3c21_1680	protein_coding	11.7932711529571	2.75185883326936	0.430127213360303	2.04678568137856e-08	4.0091678295044e-07	5.60799954251306
Pp3c4_30040	protein_coding	226.129632812064	2.75739373026498	0.28634787926516	9.6203216235089e-22	1.5360177382073e-19	9.58089968412139
Pp3c17_12980	protein_coding	5.5734876205239	2.7595974494917	0.458542693191919	9.58646397556878e-06	0.000103785080077383	4.4262967134017
Pp3c7_13100	protein_coding	93.2646504835337	2.77485081594667	0.337102599950878	4.35062359209217e-16	3.09594937264986e-14	8.12838088113096
Pp3c17_13282	protein_coding	16.0621041589724	2.77651684501275	0.412824699514585	1.19719604536678e-09	2.96567468865305e-08	6.08061880821671
Pp3c3_23550	protein_coding	23.8391745418454	2.78343846185133	0.385644410760874	2.07885566783119e-11	7.41055491346952e-10	6.70037485571098
Pp3c21_16960	protein_coding	7.66022748416921	2.7845946556806	0.428563142716127	6.2442036613213e-08	1.12242071490165e-06	5.41166323657356
Pp3c8_21770	protein_coding	8.31617592066332	2.79362040876502	0.451596493665442	2.75342027808773e-06	3.44404116416503e-05	4.68840548765864
Pp3c14_11510	protein_coding	7.07067221852056	2.79746564625569	0.440332220269232	2.25588039404451e-07	3.60485512925532e-06	5.1769124258545
Pp3c13_4300	protein_coding	595.200235149581	2.79861516205712	0.169601197505571	6.70725850717126e-61	2.12396519393757e-57	16.4635297215065
Pp3c6_1770	protein_coding	216.599551481348	2.81661198663467	0.406893849763898	6.00800112146399e-12	2.37322289621239e-10	6.87945965166204
Pp3c21_7640	protein_coding	4.23447383877818	2.81818361684161	0.458774133352379	9.0084928580629e-07	1.2557693639266e-05	4.91214600553035
Pp3c14_23970	protein_coding	23.1773596750714	2.82603394270084	0.431883034781282	1.40763536537448e-09	3.45990581398643e-08	6.05460396898828
Pp3c17_21430	protein_coding	25.6297412074812	2.84017959852152	0.318052595664976	7.81460329194007e-17	6.21244613166783e-15	8.33401497848807
Pp3c14_1980	protein_coding	17.6343395023404	2.84725883755453	0.419819501800593	8.08098388561128e-10	2.06092206478677e-08	6.14332865107446
Pp3c11_24520	protein_coding	3.89490350787279	2.85716963459895	0.456381513513583	1.52581147125866e-06	2.0273019548192e-05	4.80782512187485
Pp3c5_4430	protein_coding	8.33391065881237	2.86597681437866	0.422064699685875	2.18893622055161e-08	4.27878479325931e-07	5.59636420589612
Pp3c9_21290	protein_coding	16.0655115652968	2.86720234215621	0.347862683367511	1.32918379104765e-13	6.61112356803803e-12	7.40322287962404
Pp3c2_27810	protein_coding	3.31365800618375	2.86742921349898	0.429525170063959	1.26061568062125e-05	0.000132329822827645	4.36683207879336
Pp3c4_16940	protein_coding	7.18039253490438	2.87073013581568	0.439944255215957	1.15262363480986e-07	1.95884159761962e-06	5.3008538019271
Pp3c8_3500	protein_coding	3.22370701736715	2.88803490200779	0.455234889013387	1.83204196830266e-06	2.3874346637689e-05	4.77112016537998
Pp3c26_10830	protein_coding	20.6086568158629	2.89449992081528	0.342474882090351	2.60507207944569e-13	1.2374092377367e-11	7.31337883769813
Pp3c3_8110	protein_coding	100.050357777927	2.90611226304181	0.302559569718798	4.39792167750951e-21	6.23585909497617e-19	9.42266243374791
Pp3c13_12560	protein_coding	78.7881890096155	2.90812634294997	0.315501266599906	2.32505609971371e-19	2.55352982049482e-17	8.99674650161506
Pp3c11_9470	protein_coding	9.2288558871694	2.91114325425245	0.442084919173502	5.60959614605045e-08	1.0209035131701e-06	5.43081914763805
Pp3c1_7740	protein_coding	141.823088838797	2.93194391073624	0.300812994467714	5.0292504896803e-22	8.60862696431763e-20	9.6476551981062
Pp3c3_31900	protein_coding	34.5988756907028	2.94030645003726	0.30573471279478	6.40703318194057e-20	7.8537826101207e-18	9.13723349926542
Pp3c13_17480	protein_coding	53.9387654470905	2.94171196393862	0.407140740285381	2.86548675213408e-12	1.17844693269583e-10	6.98416816199727
Pp3c21_20770	protein_coding	9.97416804929313	2.94476387570793	0.43434681780495	1.90093920384089e-07	3.07967420073938e-06	5.20877259376216
Pp3c3_31590	protein_coding	49.9460587150638	2.94605510907846	0.388550871457193	3.46262606382558e-13	1.59297567100935e-11	7.27506152372838
Pp3c19_4690	protein_coding	34.6008100746601	2.95250324661088	0.416200430124422	1.74667889397886e-10	5.08222036532901e-09	6.38210696066074
Pp3c3_23480	protein_coding	4.8433014588571	2.95498243962764	0.453708209422189	2.68825893347281e-07	4.24226908106175e-06	5.14408633534382
Pp3c24_16760	protein_coding	3.98358561129905	2.98009628397153	0.457005480614912	1.17897562130013e-05	0.0001247245924538	4.38143990719945
Pp3c1_6200	protein_coding	3.74783539478247	2.98374307076201	0.458162677088895	3.22436381131561e-05	0.000302532900814798	4.15701248143333
Pp3c26_2880	protein_coding	4.88144963162099	3.03110864327897	0.425938796618942	5.38194906676253e-06	6.26959118752227e-05	4.54932022328703
Pp3c22_7720	protein_coding	7.6442753857712	3.04013529581847	0.446803164895824	1.43615790352942e-06	1.91891703003227e-05	4.81992001359276
Pp3c21_18220	protein_coding	11.3133802602596	3.04235259883577	0.425313947063894	6.75824200953582e-07	9.7204086435413e-06	4.96818514964907
Pp3c13_10510	protein_coding	4.7689159010276	3.04904773535682	0.452923426523595	1.52458039862687e-06	2.02708380503223e-05	4.80798652435131
Pp3c24_10380	protein_coding	12.0514978344802	3.05444850230341	0.408075263080382	1.49593478518775e-10	4.42722132687963e-09	6.40578925642078
Pp3c5_1510	protein_coding	3.91137885505485	3.05962565290096	0.454437054835427	1.81460403295405e-05	0.000183195943815765	4.28656098456575
Pp3c12_11190	protein_coding	4.54439799693904	3.07512774030987	0.451141354217047	4.7871895371667e-06	5.64597152117736e-05	4.57390413035151
Pp3c3_1650	protein_coding	108.780242658608	3.10344518650189	0.184118860829381	1.02578943696434e-60	2.78428561461748e-57	16.437797965604
Pp3c10_24760	protein_coding	5.95384423034712	3.10399776244139	0.450432310797635	8.6971958258009e-07	1.21863363340868e-05	4.91903491104442
Pp3c14_9730	protein_coding	4.31758314309007	3.10880263749449	0.458999362461025	8.07454429462968e-06	8.97696557038993e-05	4.46319781891383
Pp3c13_7700	protein_coding	7.46527929139165	3.11311860363679	0.446707835596525	3.02103605005294e-07	4.71649013566195e-06	5.12212992638239
Pp3c19_3000	protein_coding	14.8313881152049	3.1226035155959	0.440805071784075	2.54803927235983e-09	5.95482732777821e-08	5.95834579037421
Pp3c18_10540	protein_coding	24.8833774335049	3.13474605741443	0.358701901427084	1.10203388590883e-14	6.52294200382174e-13	7.72689278272203
Pp3c21_14670	protein_coding	46.0763654053998	3.1423782445811	0.341745519919517	9.76557142529404e-18	8.55050032629432e-16	8.57667421312548
Pp3c7_13780	protein_coding	52.2148652956071	3.14295796831029	0.385575095291546	2.0186096233043e-14	1.14488306993378e-12	7.64943711483778
Pp3c15_5450	protein_coding	450.519442990248	3.15268213285095	0.402648582245877	1.08785978500783e-15	7.32955174296055e-14	8.01651688427528
Pp3c21_15340	protein_coding	7.06089589943176	3.15400146652978	0.454090661325166	4.6932168491348e-07	6.99381334380872e-06	5.038448082435
Pp3c24_20430	protein_coding	43.3957651197983	3.15524936069212	0.3570562451666	3.67503584757415e-17	3.06252987297845e-15	8.42282806922157
Pp3c4_11080	protein_coding	5.65817431833407	3.1552978366325	0.449798824328182	2.0964512963767e-06	2.68807954529387e-05	4.74389733355326
Pp3c20_16410	protein_coding	28.8021771923903	3.1634869398997	0.381771960463042	3.36912379168845e-14	1.828456109456e-12	7.58328548536726
Pp3c2_4420	protein_coding	6.80052571513053	3.16868542929208	0.449567404089919	1.54174685620552e-07	2.56283379421739e-06	5.24750282578936
Pp3c7_26350	protein_coding	18.0413143194441	3.17371333030246	0.38009507352045	2.0492593253022e-13	9.85719675461817e-12	7.34554267390818
Pp3c8_16270	protein_coding	38.4168455869786	3.18740134311484	0.357390400419685	2.70760917349829e-16	1.95572755112507e-14	8.18568419126345
Pp3c8_22100	protein_coding	15.5024717371864	3.19176213494431	0.437159791458957	3.61186834657364e-10	9.94572443259408e-09	6.26994018169169
Pp3c17_10250	protein_coding	4.32964137567673	3.21693400743623	0.455116048077587	8.08970043231975e-06	8.98855603591083e-05	4.46279615625465
Pp3c16_21640	protein_coding	7.38791691262052	3.22825493063322	0.462025781770598	6.47983023874922e-07	9.36961754461455e-06	4.97633846753219
Pp3c21_14740	protein_coding	20.3904357646664	3.25830231454532	0.382360110163901	5.43843278799413e-08	9.93559836268157e-07	5.43634591050387
Pp3c2_9700	protein_coding	33.618449031584	3.26386849328927	0.425301187048046	1.4912378255471e-12	6.2963374856433e-11	7.07530186917964
Pp3c8_7570	protein_coding	59.0833487720984	3.30538446527054	0.373438133936572	3.46278196086761e-17	2.91118837418073e-15	8.42979266546579
Pp3c4_5010	protein_coding	5.75016892859632	3.32212790208768	0.457354423198339	3.63815312085846e-07	5.5700974453111e-06	5.08697732505639
Pp3c27_3700	protein_coding	20.0721064330554	3.33111363424018	0.387282743026554	9.82398314621904e-14	4.97748479408431e-12	7.44324743332636
Pp3c15_14780	protein_coding	36.6961441711763	3.3319043339001	0.34298508031119	1.9377590547888e-19	2.15306561643201e-17	9.01673643575801
Pp3c3_11040	protein_coding	11.8120335196676	3.33517512909672	0.383415120656001	1.16457056282218e-13	5.85366155915912e-12	7.42075216336389
Pp3c3_35160	protein_coding	16.1641947632463	3.36016051409342	0.427515123495633	5.9519790850443e-10	1.56198346154478e-08	6.19169725352827
Pp3c22_15320	protein_coding	44.5320092747926	3.37041750441083	0.413910220158209	2.00900121540453e-14	1.14284500277503e-12	7.65005067836481
Pp3c26_14690	protein_coding	5.8959798829003	3.3802577086827	0.45074467890118	3.1152298991556e-07	4.85158754786528e-06	5.11633897812693
Pp3c6_520	protein_coding	269.416014784345	3.39072066946725	0.277985704488874	1.0289191691049e-33	5.43040672583143e-31	12.1021411744427
Pp3c16_10020	protein_coding	48.5092759580461	3.3974236903233	0.390687722516756	4.11192117889045e-14	2.18841743414338e-12	7.55740437216047
Pp3c1_42420	protein_coding	40.8789130427958	3.40269903774373	0.421858590036254	2.13492606446477e-13	1.02433321274825e-11	7.34006345790562
Pp3c6_26340	protein_coding	68.3365452593157	3.41204746310911	0.261346566278205	1.0163419458809e-34	6.03453030366784e-32	12.2906904729159
Pp3c18_3460	protein_coding	162.111457830993	3.4512117045309	0.307618251228035	2.6912436348812e-28	9.1310051897755e-26	11.0315703113086
Pp3c17_21150	protein_coding	16.297117866425	3.49361341950992	0.406965621145839	1.86019333360771e-08	3.68931872009881e-07	5.62452479671839
Pp3c12_11940	protein_coding	26.6984881715429	3.52476246780503	0.421692665380901	2.14270858713929e-13	1.0254776613513e-11	7.33957644097767
Pp3c17_3860	protein_coding	145.601702719824	3.52684249636858	0.307549345721156	2.44233503871538e-29	9.47027872154944e-27	11.245311311163
Pp3c16_8540	protein_coding	6.32263208086886	3.52872913570974	0.459500581866136	3.65844296289733e-07	5.59665187560783e-06	5.08592205139109
Pp3c9_7920	protein_coding	4.48561313510402	3.53410977304925	0.442647032078228	4.88528967399636e-07	7.25160185983834e-06	5.03076408727076
Pp3c4_31690	protein_coding	38.0669739931893	3.60720295598578	0.408405132193238	6.34468801076178e-16	4.4813781488652e-14	8.08251048783946
Pp3c3_11850	protein_coding	49.1489638284937	3.61008912669212	0.285263171895332	6.68635183115082e-33	3.34317591557541e-30	11.9475549602777
Pp3c20_18520	protein_coding	116.37621091865	3.62819661008329	0.32004204876523	3.57980168697598e-28	1.19326722899199e-25	11.0058858655823
Pp3c12_25330	protein_coding	68.5930455839699	3.70043369187284	0.376936163798379	2.4247468900602e-18	2.30350954555719e-16	8.7355494109561
Pp3c4_18280	protein_coding	33.6440352130588	3.70830585236586	0.331655085274984	5.54375267732283e-25	1.36793897232641e-22	10.32304338496
Pp3c4_23930	protein_coding	53.5883480813943	3.74114272335343	0.383486930692038	1.00822873868389e-17	8.75318627118659e-16	8.5730007199103
Pp3c7_5230	protein_coding	41.1907580249228	3.75611471374737	0.284205312288011	6.62438303482088e-33	3.34317591557541e-30	11.9483289234731
Pp3c27_1960	protein_coding	20.2072231200358	3.76934234628807	0.436295267331373	1.3302788361526e-11	4.97545233994083e-10	6.76530584057723
Pp3c20_16210	protein_coding	878.475560041841	3.7710646325687	0.45920352205	1.44954139458836e-11	5.37915751898024e-10	6.75286466808562
Pp3c25_10500	protein_coding	6.3084930469169	3.80001780629595	0.456613661704351	1.30483025336218e-06	1.76705451274993e-05	4.83901678861012
Pp3c7_24580	protein_coding	8.65279815444928	3.81422206896681	0.439391220382247	5.50821657941729e-08	1.00341433373853e-06	5.43407255726582
Pp3c15_23190	protein_coding	205.933440598245	3.81458788127772	0.247731649461119	4.48352499629607e-51	7.09891457746878e-48	15.032699942944
Pp3c13_4530	protein_coding	4.91027202828417	3.85705332789263	0.451926125963144	2.35761285896133e-08	4.58022948059972e-07	5.58347381705692
Pp3c3_1750	protein_coding	204.71097546688	3.86566993381396	0.225671348617384	1.35970140263127e-63	5.16686532999881e-60	16.8346586954174
Pp3c4_26880	protein_coding	55.3229764906729	3.87167411855525	0.383378731214165	4.24168343287998e-21	6.05954776125711e-19	9.42645864835109
Pp3c21_6830	protein_coding	9.58838674452169	3.89563058388965	0.425264906783808	2.20470232831353e-08	4.30517412517544e-07	5.59511920800735
Pp3c12_15510	protein_coding	58.9323875918979	3.94745060503075	0.416250160669335	3.60010925797326e-15	2.30310019870343e-13	7.86811974030403
Pp3c15_8180	protein_coding	214.008064769489	3.97109510010036	0.291499531201648	3.02502086974171e-40	2.49893028369967e-37	13.279973280775
Pp3c12_22760	protein_coding	15.4582411689563	3.97268878018213	0.421797808225598	1.11132474873123e-13	5.61573676220571e-12	7.4269474626246
Pp3c6_560	protein_coding	21.990469000133	3.98257881761132	0.416420067153267	1.29055029943835e-13	6.43581514155605e-12	7.40713709802652
Pp3c7_12870	protein_coding	44.5151153750006	3.99279092747713	0.32280819185904	1.45158018592739e-25	3.77808541542746e-23	10.4508890633461
Pp3c5_2280	protein_coding	56.9010533435225	3.9960684778833	0.327801972848304	1.72126360501776e-29	6.95829967985902e-27	11.2761440773701
Pp3c11_12000	protein_coding	45.6605905113123	4.00501069921913	0.372865812589109	3.22515843633279e-21	4.75023335583899e-19	9.45516404891528
Pp3c3_1170	protein_coding	8.77319676815269	4.05218223695232	0.448670562970813	9.37691236975509e-10	2.37232137184217e-08	6.1196703754908
Pp3c22_5530	protein_coding	21.9908921226711	4.12255781126894	0.388305421576189	4.77254428165702e-18	4.40186123065453e-16	8.65868098292971
Pp3c8_1870	protein_coding	70.5226872781797	4.14828069687638	0.283461122725601	7.68806175650495e-40	5.84292693494376e-37	13.2099449662837
Pp3c3_15710	protein_coding	7.23948814515527	4.14916723605953	0.452102750595005	1.52878130621582e-09	3.73352761158105e-08	6.04129925490233
Pp3c13_11580	protein_coding	73.6891954837713	4.21337981101601	0.290881613731098	3.85835114604502e-42	3.66543358874277e-39	13.6027158966545
Pp3c8_4810	protein_coding	577.214917972939	4.24855070436228	0.418170819555333	1.48557051285364e-25	3.81430266813772e-23	10.4486938287523
Pp3c5_23400	protein_coding	5.88361548635204	4.25793013150659	0.450131478686165	5.84743180783273e-09	1.28515731049551e-07	5.82106358092673
Pp3c27_7650	protein_coding	1920.79592170969	4.27510665384575	0.369931115423614	4.16060361845487e-32	1.92808460367421e-29	11.7946228553323
Pp3c17_12970	protein_coding	18.8573246451812	4.36615235269082	0.447805547472256	3.33984796329555e-10	9.22341734049642e-09	6.28212097033764
Pp3c6_25090	protein_coding	17.6535467174953	4.41863574884961	0.393178395680818	9.75126711408608e-13	4.23968135395047e-11	7.13397271198222
Pp3c15_12280	protein_coding	8.30748095473276	4.43698874270216	0.447961359075108	1.70549873662083e-08	3.41819367044259e-07	5.6394947278611
Pp3c11_8670	protein_coding	36.2977536621309	4.76295439263386	0.353129465929487	1.56088432840917e-20	2.07390225452966e-18	9.28876529763328
Pp3c6_14050	protein_coding	24.1807448181714	4.87272588153007	0.365529960650114	1.92246746208343e-22	3.51220017111395e-20	9.7458062161375
Pp3c9_18809	protein_coding	25.7049556950344	4.92991938780569	0.377969429864583	1.86422028094285e-19	2.10834436535203e-17	9.02097535383171
Pp3c2_27820	protein_coding	8.79934389787359	4.98264872027769	0.446938561103484	8.80943762794984e-11	2.74392319559093e-09	6.48608688569775
Pp3c9_17830	protein_coding	15.3040796139382	5.1209094232768	0.420033599517994	2.56706333552688e-11	9.03225988426123e-10	6.66948287387499
Pp3c9_5820	protein_coding	39.4192117010849	5.32598382363548	0.355701387227497	8.00130445950451e-33	3.89807140334835e-30	11.93262186582
Pp3c10_15640	protein_coding	12.500186638164	5.34462673502243	0.439782761398859	2.63750869163333e-10	7.45724183646328e-09	6.31871283088277
Pp3c4_11280	protein_coding	15.595661562685	5.91117808982569	0.435395565550937	1.23248295439425e-13	6.16241477197124e-12	7.41324242100068
Pp3c6_16980	protein_coding	28.0947664927842	6.28421143697779	0.406435550111635	8.27486842814108e-14	4.23780323813155e-12	7.4658737084905

## Sheet: 2.
Supplementary Table 1. List of differentially expressed genes (DEGs) mapped to Ppatens_318_v3.3 and Ppatens_870_v6.1
pptrb2 vs WT mapped to Ppatens_318_v3.3
Gene ID	Biotype	Base Mean	log2 Fold Change	lfcSE	pvalue	padj	stat		Gene ID	Biotype	Base Mean	log2 Fold Change	lfcSE	pvalue	padj	stat
Pp3c17_22200	protein_coding	915.262207505229	1.00019176121135	0.371323203363674	0.00625275262024987	0.0378681794491127	2.73422381567354		Pp3c4_15630	protein_coding	15.5104970665861	-1.00001226317261	0.335428071659366	0.00381719498895303	0.025917307586545	-2.89288626219444
Pp3c16_18590	protein_coding	2434.60621618974	1.00036968877974	0.181908624346622	3.81602709495263e-08	1.64368386577716e-06	5.49916094516831		Pp3c1_39760	protein_coding	37.6169461378617	-1.00028712528289	0.244868573582389	5.25556472544964e-05	0.00082721277229448	-4.04396108048857
Pp3c25_8670	protein_coding	199.93058747845	1.00048853413318	0.207627531777515	1.48041180372735e-06	3.95523032584342e-05	4.8138618335336		Pp3c19_18290	protein_coding	51.3804772474166	-1.00081711162959	0.300362516821951	0.000904151223228379	0.00830765379927844	-3.31876921100492
Pp3c10_2120	protein_coding	86.4687435455862	1.00054494654144	0.270978589786219	0.000225194047821397	0.00271648011238106	3.688935779802		Pp3c14_5810	protein_coding	31.7851534709725	-1.00133931909047	0.268256963191257	0.000224821258388959	0.00271383692628094	-3.68935733506423
Pp3c6_27070	protein_coding	68.730786408765	1.0011859166054	0.207851810909556	1.58408791971243e-06	4.20044934866689e-05	4.80032443708663		Pp3c19_18340	protein_coding	298.736548271857	-1.00156636128532	0.21739119823633	4.2027704093105e-06	9.8566966040403e-05	-4.60109432468793
Pp3c3_23120	protein_coding	38.4184173407313	1.00281398490345	0.258738717663565	0.000111934809086355	0.0015347583295536	3.86314873022596		Pp3c22_9450	protein_coding	22.6736389875677	-1.00513320019579	0.306489421803903	0.00129592789750836	0.011153063679336	-3.2168800005
Pp3c7_14170	protein_coding	58.6835675631983	1.00691480281769	0.321290742870253	0.00163496829896965	0.0133644042190079	3.14959520020729		Pp3c13_24110	protein_coding	29.6379101533728	-1.00537116630894	0.329614381309992	0.00286826156287043	0.0206327898982859	-2.98151482795802
Pp3c21_16590	protein_coding	46.7849169687695	1.01195017600616	0.241317909161914	2.88965750220998e-05	0.000498840190508585	4.18199230657438		Pp3c19_10440	protein_coding	1004.44071869756	-1.00748540248777	0.244982263087365	3.49925465865066e-05	0.000584643682798209	-4.13827587616715
Pp3c1_14030	protein_coding	23.2353262784654	1.01371494033364	0.326700037736021	0.00194872477585911	0.015403814197827	3.0979375671346		Pp3c20_4670	protein_coding	1037.70845688159	-1.00864151693144	0.203695953996526	7.48542433382543e-07	2.2068880423265e-05	-4.94832657206328
Pp3c1_6450	protein_coding	24.6492353706835	1.01410211611073	0.338021222743391	0.00265399520751981	0.0195046006511859	3.00520773375766		Pp3c19_13340	protein_coding	88.7673348815168	-1.00994091071007	0.242678550149177	2.98739850815374e-05	0.00051320484099217	-4.17442481840651
Pp3c3_11770	protein_coding	28.7482820286243	1.01439294752259	0.316636821237045	0.00149941122560866	0.0125614811405355	3.17479745557659		Pp3c4_20900	protein_coding	30.5887426596856	-1.0105256300049	0.341022026649186	0.00322254531321916	0.0225654838348336	-2.94567141705392
Pp3c22_1880	protein_coding	87.8349413068552	1.0165568386243	0.212361913802971	1.74525283759157e-06	4.58588825359585e-05	4.78088488247568		Pp3c9_13210	protein_coding	104.585890295847	-1.0142141449207	0.183143026020625	3.42954208957471e-08	1.50287129781363e-06	-5.51796166929924
Pp3c17_13250	protein_coding	151.510493583823	1.01752942902993	0.211572732330679	1.52673836132881e-06	4.06669675129212e-05	4.80770368251692		Pp3c24_11420	protein_coding	44.9751495613755	-1.01654513291022	0.318080760733293	0.00133800923497278	0.011448276690707	-3.20770014502525
Pp3c8_2950	protein_coding	152.036191295947	1.01779989825975	0.316427922722537	0.00117004204899987	0.0102851879469078	3.24608425671908		Pp3c12_7440	protein_coding	36.2428824491628	-1.01929634502422	0.280019131031209	0.000309666513822823	0.00351685571325469	-3.60707639121454
Pp3c12_17320	protein_coding	58.2276974494638	1.01892350039973	0.264479864239425	0.000120175735122754	0.00162753334529741	3.84576737970512		Pp3c20_18710	protein_coding	873.009098719807	-1.02061867320806	0.143633282948187	1.23110632367852e-12	1.3338243973106e-10	-7.10183559621866
Pp3c12_18000	protein_coding	67.7048196644487	1.02180959086079	0.196860879011214	2.26456939364604e-07	7.72052036521025e-06	5.17619486191838		Pp3c19_20540	protein_coding	70.7418419517875	-1.02260878606414	0.255642629153299	7.04746684447438e-05	0.00103628863008674	-3.97467756056849
Pp3c1_540	protein_coding	446.264210607394	1.02340024544268	0.227962134115781	7.10119491816208e-06	0.000154099609802459	4.49063260235134		Pp3c20_3270	protein_coding	51.4283096481017	-1.02344515694257	0.266064077090942	0.000138864880047696	0.0018192535472124	-3.81018136987221
Pp3c10_640	protein_coding	8298.84060148441	1.02369151116911	0.134554820936181	2.7778650383376e-14	4.30325408570544e-12	7.60827118837702		Pp3c20_23370	protein_coding	55.150517791947	-1.02532941987426	0.236073388038647	1.50219340132607e-05	0.000287374241644948	-4.32836650593983
Pp3c27_8220	protein_coding	31.4942931999664	1.02526249717042	0.301381633286383	0.000660397389992782	0.00649728017118247	3.40551353846534		Pp3c5_3300	protein_coding	416.158664796591	-1.02574444333352	0.19996263341932	3.00755144493962e-07	9.89075577609566e-06	-5.1229731786049
Pp3c8_10250	protein_coding	242.264555138542	1.02574295936059	0.209247008321848	9.56388120401502e-07	2.71104561898724e-05	4.90040599288076		Pp3c5_9780	protein_coding	261.81807476784	-1.02635155648926	0.192420240959698	1.00558739169082e-07	3.81906953489461e-06	-5.32571130383884
Pp3c22_9340	protein_coding	1291.27456540665	1.02617002638716	0.115380250771467	5.92930606740698e-19	2.13697030919199e-16	8.89335116623359		Pp3c2_27270	protein_coding	54.338298800848	-1.02667501514682	0.287672187569725	0.000417839863933925	0.00447486476475022	-3.52855198822634
Pp3c21_16610	protein_coding	50.0998476276607	1.0275242885854	0.336240258368946	0.00196148843844592	0.0154435514146032	3.09600229417297		Pp3c5_20270	protein_coding	12.7302189990394	-1.02698217191475	0.381674466768147	0.00870965313557829	0.048551917416134	-2.62324533164786
Pp3c3_21670	protein_coding	228.800974221767	1.03109201576493	0.23990687283035	1.71209943387952e-05	0.000319278521671725	4.299466252154		Pp3c16_20180	protein_coding	63.0545471702366	-1.02813337530073	0.266110193216727	0.000121430047012671	0.00163823883135506	-3.84322096290509
Pp3c14_14860	protein_coding	543.399829159676	1.0316328997221	0.119439349854797	5.84864329890442e-18	1.81205334488863e-15	8.63546929092139		Pp3c20_2470	protein_coding	158.126267156953	-1.02866041184859	0.288518701839771	0.000381130590615874	0.00414967091878935	-3.55281624877746
Pp3c2_28540	protein_coding	250.009601899339	1.03193738506271	0.193281879230198	9.15134526868817e-08	3.52866282631077e-06	5.3428163802545		Pp3c1_3520	protein_coding	81.6932923822781	-1.03155419393608	0.258848888027668	6.8645527261647e-05	0.00101754315370462	-3.98093220510049
Pp3c25_10220	protein_coding	253.768494423211	1.03243303881123	0.259857987705558	7.01654567163519e-05	0.00103432551386542	3.97572402475239		Pp3c1_30410	protein_coding	2356.15935168377	-1.03232470944799	0.24095808352024	1.91090099481398e-05	0.000351160370118782	-4.27505501878316
Pp3c2_30530	protein_coding	424.116494515926	1.0332057897504	0.144563109663677	8.97606332307046e-13	1.03606064238839e-10	7.14535954079786		Pp3c25_15420	protein_coding	37.7538890584224	-1.03369061112144	0.279370856578907	0.000246679507755596	0.00291590368605343	-3.66568282414193
Pp3c24_2020	protein_coding	44.5370273901463	1.03387011647076	0.269337453178948	0.000133610972700151	0.00176482406722863	3.81970574266066		Pp3c19_1590	protein_coding	34.3552318541918	-1.03466520550839	0.369188979499308	0.00570754019668317	0.0354039901206269	-2.76412653192888
Pp3c15_22540	protein_coding	47.190239801988	1.0344693959352	0.259282879942068	7.20269448608653e-05	0.00105400887864874	3.96948895641051		Pp3c23_20580	protein_coding	1581.65891362382	-1.03588526293559	0.228936371507402	6.36902749416374e-06	0.000140420755988679	-4.51375338070764
Pp3c8_17790	protein_coding	3.39936165498882	1.03461800629312	0.453465815193524	0.00510420320540954	0.0324580787918125	2.80038283999097		Pp3c6_21520	protein_coding	61.5455615609768	-1.03672547668793	0.299593323604372	0.000714000244818501	0.00692055122035935	-3.38414600213595
Pp3c13_17670	protein_coding	38.4786456314812	1.03516606026661	0.277377862926771	0.000187039333189634	0.00233717821372311	3.73590761503275		Pp3c19_13560	protein_coding	14.8907514108954	-1.03720243537508	0.375370367351955	0.0067577165754104	0.0401417002091314	-2.70855374620231
Pp3c9_1620	protein_coding	598.683697906515	1.03709829867875	0.342824557368764	0.00240191076027336	0.0181040307411129	3.03543238037209		Pp3c21_900	protein_coding	140.14318153325	-1.03762653893133	0.178367622777214	6.33849816617652e-09	3.24368137410829e-07	-5.80757283285555
Pp3c11_2960	protein_coding	25.1194611528047	1.03736400572718	0.336166903065248	0.00195156153961819	0.015403814197827	3.09750644303729		Pp3c13_20430	protein_coding	42.5341492589239	-1.03965182306447	0.295625532035264	0.000528490184294154	0.00542939886831574	-3.46588453773372
Pp3c24_1450	protein_coding	30.3861731727614	1.03856797665784	0.324904569576247	0.00128314768728231	0.0110700479518347	3.21972243866292		Pp3c19_11400	protein_coding	154.923412035845	-1.04207938652606	0.174201392229022	2.33940352557215e-09	1.34135929420793e-07	-5.97229406744314
Pp3c5_23290	protein_coding	46.7281094023433	1.0389368946372	0.275279288291502	0.00017097449621989	0.00217067548759401	3.75844223900743		Pp3c19_19100	protein_coding	1862.61555197569	-1.04559939904776	0.221317148338267	2.3643237292589e-06	5.96665201980737e-05	-4.71949369572071
Pp3c4_17130	protein_coding	191.191334726386	1.03925043573102	0.246754203631346	2.57141470692315e-05	0.000449439283006018	4.20843851988331		Pp3c8_21100	protein_coding	57.11531295774	-1.04650019974941	0.326374042084477	0.0014809205972092	0.0124419875103304	-3.1783965398363
Pp3c15_22020	protein_coding	153.447443724123	1.0397282177866	0.247140040835168	2.538613480514e-05	0.000444355501791421	4.21133909144713		Pp3c4_11590	protein_coding	12.9209467030918	-1.05188848453527	0.382029006667309	0.00638108757946134	0.0384476310656047	-2.72752782395802
Pp3c5_12980	protein_coding	27.0743171136059	1.04030055671349	0.338439428102504	0.00203314861463985	0.0158732999710609	3.08534690775764		Pp3c24_5920	protein_coding	99.5211800240068	-1.05514218374311	0.224822297189125	2.92377478421512e-06	7.2417759732453e-05	-4.67610322288081
Pp3c9_23430	protein_coding	30.1473585224873	1.04152495346205	0.315228779730142	0.00101029456628187	0.00911225844766997	3.28764413806715		Pp3c20_7860	protein_coding	32.1262864024385	-1.05674302037581	0.370554715632518	0.00466139874668517	0.0303429052216956	-2.82954676214142
Pp3c20_11050	protein_coding	381.635083091682	1.04155210763662	0.224175026397487	3.38821028623331e-06	8.19668406231236e-05	4.64576347594903		Pp3c25_11340	protein_coding	85.5012233253803	-1.05761844244689	0.290704554867363	0.000343257859767507	0.00381559381829752	-3.58025591354013
Pp3c19_22400	protein_coding	32.9090660807314	1.04233919925291	0.308309608905149	0.00072789812496659	0.00702593947002441	3.37884962026076		Pp3c1_9330	protein_coding	471.648428033741	-1.05854323652599	0.167993481820776	3.06101051586329e-10	2.11161897305256e-08	-6.29565675223603
Pp3c2_12680	protein_coding	841.930682755877	1.04839340910992	0.176335734020592	2.76340224803861e-09	1.55915922365373e-07	5.94506911998249		Pp3c2_14029	protein_coding	10.7413586745505	-1.05908923474262	0.37976212118779	0.00715309553358507	0.0418845050142945	-2.68963151438566
Pp3c2_1630	protein_coding	140.324722235521	1.04876578426227	0.267389862739537	8.63165357423116e-05	0.00122832394940308	3.92614945230634		Pp3c8_17920	protein_coding	299.085440534205	-1.06122671719389	0.227592285569734	3.37446062286976e-06	8.19558840161748e-05	-4.64660276789238
Pp3c15_22000	protein_coding	567.8829187917	1.04938497186155	0.203175021387428	2.37873928384154e-07	8.07856456781568e-06	5.16700576531852		Pp3c2_19150	protein_coding	95.389144550145	-1.06144539981359	0.241399747096158	1.22828008179225e-05	0.000240481443951787	-4.37250676801576
Pp3c18_18780	protein_coding	97.0289967861159	1.05036965222255	0.298280973829388	0.000404588493029766	0.00436204687845279	3.53707256164434		Pp3c21_4610	protein_coding	180.506415054932	-1.06239049445489	0.13747974709747	1.20070594377109e-14	1.98172588476612e-12	-7.71596464537241
Pp3c16_17510	protein_coding	177.913265133381	1.05070404253152	0.216215594373239	1.16454373104837e-06	3.20839973327834e-05	4.86157681559552		Pp3c21_19760	protein_coding	559.141168568285	-1.06420753782214	0.134904032419022	3.22345637241878e-15	5.99223574072796e-13	-7.88193657774538
Pp3c17_7350	protein_coding	21.9767342640964	1.05257002486753	0.324690135519983	0.00125236701488559	0.0108628690976815	3.226677102611		Pp3c7_25640	protein_coding	100.552149673738	-1.06496074234769	0.36637792736646	0.00328607351116673	0.0229194542682482	-2.93962720715959
Pp3c13_12890	protein_coding	329.667631325684	1.05429265790921	0.232517565135703	5.83858081373554e-06	0.000130188557033548	4.53215201385183		Pp3c21_4900	protein_coding	16.3186180936873	-1.06618718765768	0.345451359236886	0.00228167956875259	0.017398299302319	-3.05088498788946
Pp3c5_15450	protein_coding	170.897767266032	1.0547461112995	0.144136023847207	2.59930607245677e-13	3.32635835069467e-11	7.3136764415685		Pp3c2_34670	protein_coding	38.8091945357725	-1.06770857426294	0.290254374395042	0.000278960060074604	0.00321568842096443	-3.63409316084171
Pp3c23_21770	protein_coding	154.707947852508	1.05485652109456	0.219769241829135	1.54599962085189e-06	4.11180019642234e-05	4.80519602040153		Pp3c23_16860	protein_coding	361.506139226699	-1.06809880756066	0.2170123016387	8.97177070660573e-07	2.57628407607573e-05	-4.91294662532287
Pp3c20_16650	protein_coding	63.0348405720159	1.05547098070673	0.253817669534009	3.24139593656763e-05	0.000549357507099658	4.15580825216094		Pp3c17_15920	protein_coding	108.360192406014	-1.07132557722385	0.358313481187048	0.00302538323543069	0.021500309029258	-2.96514700469436
Pp3c13_12570	protein_coding	20.8388056496221	1.05700420129778	0.356792436147494	0.00308182352501454	0.0218048892034282	2.95945635478505		Pp3c21_11530	protein_coding	41.7510828852744	-1.07186063554977	0.234173280588507	5.82092329414637e-06	0.000129958919563369	-4.5327916169667
Pp3c18_13680	protein_coding	46.9157011925128	1.05706442944842	0.260448004212983	5.41414929455282e-05	0.00084839287082345	4.0369894918012		Pp3c1_24020	protein_coding	30.6476879821328	-1.07247260730167	0.274845284957007	0.000109625819489987	0.00150778190980776	-3.8682353757996
Pp3c9_3390	protein_coding	232.241960608648	1.05829243227806	0.211586795779035	5.61417342716476e-07	1.72428352563008e-05	5.00403782253139		Pp3c4_17160	protein_coding	67.1228625545809	-1.07313315547287	0.239601540416837	7.91461488689851e-06	0.000167243461142304	-4.46748070109262
Pp3c6_6330	protein_coding	157.241091548925	1.06066672737826	0.243252944683829	1.3456232985995e-05	0.000261426924678407	4.35255136817504		Pp3c1_3380	protein_coding	36.647012511587	-1.07350447051372	0.246139797428139	1.57730698815447e-05	0.000298235989409078	-4.31760595259119
Pp3c3_1210	protein_coding	272.965131713122	1.06161776024059	0.243314260140006	1.25008782916638e-05	0.000244209635653521	4.36866424617875		Pp3c17_16470	protein_coding	123.802799246638	-1.07450083304876	0.216149872645827	6.69980858164236e-07	2.0020070990153e-05	-4.96986919110604
Pp3c11_14690	protein_coding	39.9494301424297	1.06169277151226	0.403543424462768	0.00506604987191065	0.0323216910180427	2.80280366868061		Pp3c3_16720	protein_coding	70.6780814917904	-1.07482588709042	0.200821670755382	1.00380452919628e-07	3.81906953489461e-06	-5.32603381260925
Pp3c8_3290	protein_coding	26.0097652665484	1.06180172822778	0.32969167946526	0.00140968266921336	0.0119212434510473	3.19266113901987		Pp3c18_5860	protein_coding	18.2634136814867	-1.07701620429039	0.346732182945436	0.0023845801293444	0.0180349829054485	-3.03761548662747
Pp3c1_34410	protein_coding	245.68610273928	1.06331236163837	0.17829332635579	2.48208387994924e-09	1.40944055691009e-07	5.9626310834317		Pp3c2_17740	protein_coding	22.5497954300319	-1.07867879133433	0.317765476847772	0.000841948924333522	0.0078546318033439	-3.33862251758707
Pp3c12_8440	protein_coding	568.097780020459	1.06345402319293	0.338528657695212	0.00159619005166332	0.0131538573552843	3.15660208182359		Pp3c20_14280	protein_coding	153.838195952844	-1.07914740145144	0.257130276602788	2.92398067849588e-05	0.000504235773207592	-4.17930752702069
Pp3c20_2330	protein_coding	3842.52983437668	1.06374420594552	0.223689410614353	1.9563426080196e-06	5.02896804332258e-05	4.75788255425605		Pp3c1_33460	protein_coding	85.6591313612397	-1.07987621580475	0.219347929004296	9.58825098419258e-07	2.71359795482117e-05	-4.89990601741648
Pp3c14_5560	protein_coding	559.435178207724	1.06470592164997	0.192097136774405	2.88448400266995e-08	1.27594060665182e-06	5.54830740038828		Pp3c11_8830	protein_coding	204.948926532682	-1.08021739575773	0.192015334678012	2.00765292176666e-08	9.16153762232538e-07	-5.61134049268643
Pp3c24_11870	protein_coding	974.146768538395	1.06658466812166	0.123451895809095	5.64193699153658e-18	1.779225129831e-15	8.63958136982628		Pp3c17_15140	protein_coding	47.3624605665227	-1.08060047187772	0.256979586644396	3.19068391411224e-05	0.000541802672338675	-4.15941166124282
Pp3c11_1560	protein_coding	310.271842021671	1.06837221665964	0.170953837186792	4.02565194884185e-10	2.7343466698672e-08	6.25302983545666		Pp3c21_16093	protein_coding	19.3346147386482	-1.08354303472217	0.367412542728418	0.00327893628968868	0.0228787099470178	-2.94030092346648
Pp3c22_4890	protein_coding	20.2400253337506	1.0685812359442	0.329867775032666	0.00133614687990256	0.0114421869768236	3.20810073795157		Pp3c27_4820	protein_coding	82.4536915605942	-1.08427473469586	0.209101042163803	2.31272552010258e-07	7.86950533429895e-06	-5.17226558004778
Pp3c26_3290	protein_coding	268.811391262473	1.06984343831859	0.198946411236711	7.56161321761492e-08	2.97412225886591e-06	5.37728808399513		Pp3c19_22420	protein_coding	50.5815313338437	-1.08669651036641	0.212684917673768	3.96582977021317e-07	1.26191988724261e-05	-5.07059064216073
Pp3c27_5400	protein_coding	255.401662239135	1.07082105854803	0.185530015801982	7.94667403303758e-09	3.95319051897025e-07	5.76958552429762		Pp3c5_18660	protein_coding	195.412852064205	-1.08690886398292	0.179525844896299	1.4974814108206e-09	9.02577532938289e-08	-6.04463551755641
Pp3c23_21390	protein_coding	58.4317198098963	1.07101301329004	0.23029756612718	3.55108059636858e-06	8.5329991602216e-05	4.63606283493865		Pp3c9_24800	protein_coding	37.7781622761141	-1.09089294018366	0.25493298004717	2.18363837041804e-05	0.000392684868422684	-4.24523562288229
Pp3c1_8740	protein_coding	28.2289678964712	1.07160403788468	0.281827310861595	0.000161075655533841	0.00207200245172994	3.77334136164295		Pp3c26_10480	protein_coding	46.2894830557852	-1.09375814703976	0.323148033316975	0.000713598646806726	0.00692055122035935	-3.38430046769192
Pp3c22_8440	protein_coding	1657.82319538973	1.08107995108678	0.254222832244911	2.11561842685099e-05	0.000382022713887407	4.25232572489399		Pp3c1_24530	protein_coding	167.376190851494	-1.09420088960736	0.213247352053263	3.07024342905002e-07	1.00408331401895e-05	-5.11908329785729
Pp3c24_4040	protein_coding	17.4326903311349	1.08262176513801	0.374687984647023	0.00398421511175642	0.0267953895430759	2.87940880181308		Pp3c15_17540	protein_coding	33.9035103611335	-1.09804287173262	0.28150501835561	0.000116217014337039	0.001584859052658	-3.85397174255535
Pp3c15_15270	protein_coding	100.451578218676	1.0838660084745	0.324756946412986	0.000814584940671594	0.00766412895698474	3.34779073978077		Pp3c3_11320	protein_coding	29.2300338906081	-1.09829872032287	0.381071249660623	0.00511367379973345	0.0324847047853571	-2.79978446529159
Pp3c16_21550	protein_coding	447.304166582877	1.0839048367349	0.123010006148451	1.26790537473742e-18	4.39043312114956e-16	8.8085362741255		Pp3c10_3810	protein_coding	48.1609673732982	-1.10305073136566	0.222546408365095	8.89401243770549e-07	2.5622880856424e-05	-4.91465238502059
Pp3c3_23960	protein_coding	259.576001807048	1.08509614542169	0.163426581074316	3.1438558488079e-11	2.64383306142608e-09	6.6396702961843		Pp3c14_25010	protein_coding	42.2624613089064	-1.10315981265714	0.280778344266901	0.000103192567521202	0.00142931822935249	-3.88295995592204
Pp3c14_4830	protein_coding	65.7598364062599	1.08605224853438	0.228199164957831	2.05691003207831e-06	5.26449727050768e-05	4.747751041852		Pp3c6_12940	protein_coding	34.0103146553989	-1.10328062691123	0.307424576239147	0.000420358615350542	0.00449558659996212	-3.52696103844529
Pp3c14_12830	protein_coding	206.305569854982	1.08696418856002	0.202586840845148	8.10800048971223e-08	3.17488444896492e-06	5.36470860753598		Pp3c17_13010	protein_coding	128.614927856502	-1.1032996686919	0.158724839121183	4.20477392966411e-12	4.08001690098177e-10	-6.93012215095925
Pp3c22_5000	protein_coding	10.9765488267396	1.08705670988866	0.393893334823833	0.00697837697163893	0.0410520110989818	2.69787437368147		Pp3c11_17290	protein_coding	14.688234345122	-1.10433964618983	0.410656816612435	0.00790870255753026	0.0451825574338448	-2.65594280950525
Pp3c12_8390	protein_coding	966.140304869548	1.08722848858627	0.128315965200869	2.37590324937919e-17	6.2624554304532e-15	8.47376311836125		Pp3c14_22870	protein_coding	13104.2434105815	-1.10485178051977	0.178852277318843	6.73873707884754e-10	4.32749442954354e-08	-6.17210347794638
Pp3c23_14490	protein_coding	29.8021651516645	1.08737057493272	0.346265292604088	0.00138060477304494	0.0117162327207946	3.19867549022841		Pp3c25_8630	protein_coding	24.656147412162	-1.10529862796541	0.307761696356629	0.000366686371011943	0.00402198019914558	-3.56296729995593
Pp3c4_17010	protein_coding	80.8424701410037	1.08746435419392	0.195079798466529	2.63380121915276e-08	1.18958899054317e-06	5.56418519615374		Pp3c5_13510	protein_coding	15.5714330050775	-1.10908808313049	0.342469883368829	0.00154126992601062	0.0127968156527257	-3.16679865374702
Pp3c3_19750	protein_coding	79.8669543883638	1.08854206080032	0.298815652695117	0.000271439132305485	0.00315784919401506	3.64113463639967		Pp3c23_18320	protein_coding	14.198346100247	-1.10988042062683	0.372546829224322	0.00329658606391542	0.0229746290010838	-2.93863730086468
Pp3c18_10880	protein_coding	685.19961587025	1.08885537975461	0.153119423904341	1.14138838653779e-12	1.25198254076133e-10	7.11228308923517		Pp3c16_25220	protein_coding	8.49953783179694	-1.11372834685586	0.413639790408866	0.00827654047754079	0.0467125934270918	-2.64057527269743
Pp3c4_1850	protein_coding	19.5693331498541	1.08970558089418	0.326366300992546	0.000905374229322483	0.00831337064828626	3.31839170319466		Pp3c17_13350	protein_coding	68.6044626440147	-1.11495247443338	0.327392854716414	0.000666479773151563	0.00654616520657998	-3.40300944184266
Pp3c3_22320	protein_coding	93.8658864890907	1.09031198686023	0.257784428977772	2.3974667636044e-05	0.000424666630343568	4.22424166989878		Pp3c1_21890	protein_coding	16.7991413095911	-1.11899092826017	0.390685651137156	0.0049126383899444	0.0315366026777238	-2.81270705515177
Pp3c20_5060	protein_coding	35.1363123369459	1.09069291080277	0.276693971249762	9.96782199845816e-05	0.00138498612504147	3.8913738261208		Pp3c19_9770	protein_coding	40.4873596326645	-1.11986167936993	0.248072435427146	8.24689546098072e-06	0.000172969327602042	-4.45867213297015
Pp3c13_19480	protein_coding	343.322044653023	1.09155212927236	0.127081955922887	8.90634101565886e-18	2.53687068284735e-15	8.58726582037229		Pp3c20_1980	protein_coding	9.21658184162292	-1.12097398161665	0.38191582858425	0.00512864504561724	0.0325543647790028	-2.79884058643508
Pp3c10_3550	protein_coding	107.834643949038	1.09185279892297	0.229329603336352	1.92651600447475e-06	4.97386781617414e-05	4.7609837095531		Pp3c20_10410	protein_coding	136.163819813751	-1.12201952750299	0.192797872648998	6.50825781751757e-09	3.31227184603344e-07	-5.80314470172999
Pp3c5_8550	protein_coding	31.5338484037246	1.09338040670134	0.302093798990232	0.000318113113893655	0.00359199334486058	3.60008504823112		Pp3c6_1600	protein_coding	1452.32686044968	-1.12266578713203	0.416015282774943	0.0080469363431054	0.0457654886464905	-2.65009406379578
Pp3c18_5720	protein_coding	518.161877158274	1.09475647875145	0.127867428806604	1.10492817122561e-17	3.04891117247567e-15	8.56245119716966		Pp3c2_19140	protein_coding	74.8450700776256	-1.12320596036001	0.329920896416625	0.000716471091106961	0.0069406908770976	-3.38319741959974
Pp3c25_12800	protein_coding	517.202857192799	1.09487124141043	0.329948649889663	0.000841349140728208	0.00785318489707196	3.33882049157184		Pp3c9_13000	protein_coding	52.8709469627024	-1.12688665651887	0.37793270707272	0.00314145838656071	0.0221381305293943	-2.95354594797091
Pp3c9_14900	protein_coding	16.6874683823996	1.09497474650423	0.428841189825392	0.00540794102368495	0.0339389617904322	2.7816735328829		Pp3c1_40040	protein_coding	210.995760519749	-1.13312653852562	0.15721721621423	6.03014562133872e-13	7.14713903844576e-11	-7.19979883914418
Pp3c5_880	protein_coding	4.16923267669187	1.09721347494536	0.463725109879765	0.00210294142705813	0.0163119605319063	3.07529542051049		Pp3c3_10750	protein_coding	76.7291851783824	-1.13695181867806	0.336108850588109	0.000755091228205597	0.00722367881371118	-3.36875277905568
Pp3c3_4150	protein_coding	729.974332557772	1.09820727988943	0.166297564173924	3.95536896957179e-11	3.21483405521546e-09	6.60573986924126		Pp3c25_8540	protein_coding	30.3791590760741	-1.13791655445367	0.297599132477094	0.000148666267591762	0.00192622618170984	-3.79328681942961
Pp3c26_4770	protein_coding	56.6454774226532	1.09950785118108	0.269647813183563	4.66263793774588e-05	0.000747885431249703	4.07192407329962		Pp3c20_5410	protein_coding	16.5992973171482	-1.1383600255161	0.355977148781167	0.00171651449227763	0.0138853380827338	-3.13534613101971
Pp3c25_6990	protein_coding	15.0659910804874	1.10220274879245	0.358052762957307	0.00229642587406396	0.0174880900974427	3.0489501453961		Pp3c2_24761	protein_coding	10.006189722085	-1.13941413439433	0.429679663087055	0.00841456267873368	0.0472645555298702	-2.63496634124523
Pp3c11_24520	protein_coding	3.89490350787279	1.10358822140278	0.453390622147508	0.00367163706189338	0.0251517108274	2.90507619518175		Pp3c25_15300	protein_coding	48.2053171055856	-1.14269653473629	0.256704278071742	9.7295732185874e-06	0.000198824015231368	-4.42309766383876
Pp3c10_12560	protein_coding	79.2625790666004	1.10583954673809	0.256570630621887	1.74737715386212e-05	0.000324145803962237	4.29494364876866		Pp3c13_4580	protein_coding	35.5164275832419	-1.14415963088858	0.285558502493935	6.43333118487734e-05	0.000975414679063599	-3.99632532080719
Pp3c15_20900	protein_coding	25.8964179316903	1.1062336680757	0.309389781350102	0.000370666614178495	0.00405653753660901	3.56013328245577		Pp3c24_20500	protein_coding	10.6503334873609	-1.14468040253818	0.396036194496247	0.00484484701452318	0.0312376773554142	-2.81717267722337
Pp3c4_17500	protein_coding	488.263345214226	1.10740837110245	0.210037891916775	1.31649137533986e-07	4.89457635547408e-06	5.27653533557677		Pp3c4_1960	protein_coding	85.8964720668477	-1.14480686540864	0.451411343727857	0.00400116202251396	0.0268875651893442	-2.87807011181734
Pp3c4_28050	protein_coding	70.8743179658366	1.10788057156716	0.244371636641703	5.97368635772007e-06	0.000132698491921178	4.52731852335545		Pp3c2_27650	protein_coding	160.698836519988	-1.147553420409	0.195796448898504	4.90923852021616e-09	2.58027238889933e-07	-5.85021979233827
Pp3c14_3630	protein_coding	277.912212821392	1.10832684532475	0.186724294089739	2.94345308302133e-09	1.64498042551129e-07	5.93472116469838		Pp3c2_11680	protein_coding	9.348011589492	-1.14994784586204	0.425224858270336	0.00823469288577142	0.0465210097129633	-2.64229240554959
Pp3c12_13740	protein_coding	47.7867386007992	1.11031263953815	0.281393898053379	8.24338727019597e-05	0.00118260129318977	3.93721171693091		Pp3c14_15610	protein_coding	2.23114078513935	-1.15149723052877	0.439538679380784	0.00476190094919844	0.0308040918545218	-2.8227141381494
Pp3c3_18090	protein_coding	12.3136628133331	1.11133529106569	0.398170762815112	0.00567327495230365	0.0352474799678764	2.76609072089518		Pp3c16_17730	protein_coding	16.6338592776521	-1.15162057805935	0.3786133616278	0.00273539410036508	0.0199040213483507	-2.99600782975218
Pp3c20_21960	protein_coding	5613.09075987467	1.11182429403699	0.186843425776154	2.64771139693697e-09	1.49867254070215e-07	5.95207057835215		Pp3c9_5610	protein_coding	427.266455324696	-1.15690830267649	0.224031816663057	2.54504204158153e-07	8.57737451418509e-06	-5.15435588122368
Pp3c11_15160	protein_coding	97.6187238798684	1.11236782227775	0.324305759490921	0.000602505132119492	0.00603188244514186	3.43048416749301		Pp3c13_15800	protein_coding	227.145762566459	-1.15923213709706	0.428959274499172	0.00198538648770365	0.0155830779434873	-3.09240966741295
Pp3c17_21630	protein_coding	118.995877479975	1.11272874591795	0.169030269331964	4.87430387469319e-11	3.87748677599467e-09	6.57472540222018		Pp3c18_13590	protein_coding	54.2255956734072	-1.15940511113371	0.329128990803568	0.000481932423305188	0.00504010219204915	-3.49060265676453
Pp3c4_18780	protein_coding	18.2134726669199	1.11585168999357	0.317574936543774	0.000544984030923321	0.00557053266653494	3.45761280447244		Pp3c11_5230	protein_coding	225.825425456684	-1.15966149280257	0.267551817287874	1.47082110093343e-05	0.000282027151384195	-4.33301346546058
Pp3c7_200	protein_coding	616.088081317118	1.11765519717053	0.266236191176728	2.731505732583e-05	0.000473854530819409	4.19476837099437		Pp3c20_22930	protein_coding	65.3739067283014	-1.1599302756483	0.315823102317902	0.000310722739557163	0.00352431829195857	-3.60619244272026
Pp3c1_6990	protein_coding	40.4317440177134	1.11826312991284	0.287410465746724	9.34464531241924e-05	0.00130869497396767	3.90700698533799		Pp3c1_15410	protein_coding	29.0569672219079	-1.16104011795424	0.285784978753993	5.94842300713657e-05	0.000917459828000278	-4.01484755281839
Pp3c22_2130	protein_coding	33.2764263627413	1.11894300415398	0.288159742532112	0.000106276004566466	0.001468571393305	3.87579758709352		Pp3c6_5330	protein_coding	95.8799045831953	-1.16111088397221	0.301246647858695	0.000127251953146529	0.00169605244722091	-3.83171721805078
Pp3c3_25940	protein_coding	163.295230732168	1.12201421423268	0.189373451448346	3.24222416080925e-09	1.79491155736337e-07	5.91883886610341		Pp3c25_5720	protein_coding	546.22686009232	-1.16122995791128	0.166734179745479	3.44316282213101e-12	3.43538166321094e-10	-6.95833557539221
Pp3c11_8560	protein_coding	25.0495451484771	1.12236400082742	0.433690561748018	0.00808270867007668	0.0459033537091192	2.6485951756874		Pp3c8_2060	protein_coding	18.116716106467	-1.16211366596844	0.39117223986389	0.00478802177883007	0.0309414997285607	-2.8209596975797
Pp3c3_3880	protein_coding	3.02418079677699	1.12253957563697	0.459287573241568	0.00227263654762449	0.0173518207656932	3.05207718427131		Pp3c11_24300	protein_coding	57.6973013515436	-1.1623906074343	0.353220763471184	0.00109853039233162	0.00978811641199616	-3.26399516721092
Pp3c12_19290	protein_coding	542.394436349132	1.12299440850253	0.177241068549368	2.35323715610702e-10	1.662326727074e-08	6.33631612548329		Pp3c15_13960	protein_coding	58.35367660592	-1.16430017554392	0.227736101292541	3.80569122522446e-07	1.21534370772991e-05	-5.07842873849806
Pp3c5_2360	protein_coding	72.9479864197969	1.12409361607643	0.211519154773167	1.15784529411279e-07	4.35981831429252e-06	5.30002861993975		Pp3c14_21880	protein_coding	36.3374977031527	-1.16573378231915	0.396577269183989	0.0041203271151496	0.0275052620804639	-2.86879964301066
Pp3c5_1920	protein_coding	3.23655696463399	1.12667178328268	0.459221653879508	0.00231040052950311	0.0175717800822674	3.04712702434405		Pp3c22_1560	protein_coding	19.374695707879	-1.16812425415249	0.331397083568033	0.000606659300520316	0.0060631597324215	-3.42861954289961
Pp3c1_22090	protein_coding	441.507268883	1.12829496437508	0.160137001399601	1.86597890865904e-12	1.96149925755468e-10	7.04414937048278		Pp3c16_8630	protein_coding	1275.66744314054	-1.17016449832211	0.181552477457528	1.18227072531958e-10	8.66344440213433e-09	-6.44159158370443
Pp3c3_10620	protein_coding	84.7781418899535	1.12899935038119	0.24330890562536	3.25649842504527e-06	7.94333731854966e-05	4.65394111253303		Pp3c13_21490	protein_coding	1048.81349718063	-1.1726958330744	0.130342819439206	2.3827070555319e-19	1.00187158573079e-16	-8.99405612894906
Pp3c4_25770	protein_coding	184.171943821584	1.13212993732558	0.408314661352733	0.00552057195942263	0.0345149294695981	2.7749763652461		Pp3c1_22120	protein_coding	302.027941631049	-1.17766942933079	0.280307765721695	2.7763778331247e-05	0.000480694436597864	-4.19107342654536
Pp3c12_2240	protein_coding	65.1555344062525	1.13251263905845	0.338856403740726	0.000801650840086867	0.00755876439703981	3.35222415372002		Pp3c1_30130	protein_coding	36.3614928780193	-1.18026019470179	0.317190095793514	0.000230757792027948	0.002777422537439	-3.68272086307112
Pp3c14_11460	protein_coding	259.588172331466	1.13401776929291	0.294344491634858	0.000106435987357391	0.001469632163199	3.87543134448019		Pp3c18_13350	protein_coding	118.015589914629	-1.18129102710184	0.195367762771597	1.6435734834742e-09	9.83915515869642e-08	-6.02960849410925
Pp3c2_2760	protein_coding	185.325851411475	1.13830094743903	0.152980180823141	1.06730381472668e-13	1.44989118215947e-11	7.43229383014593		Pp3c3_37490	protein_coding	67.7841462114797	-1.18153423720778	0.307516271399378	0.000135964724296806	0.00179323153926931	-3.815395977854
Pp3c2_20630	protein_coding	21.7651526005094	1.13925342900151	0.340395409382699	0.000839881237184389	0.00784777917919381	3.33930556361692		Pp3c7_22090	protein_coding	484.247631552084	-1.18216767355021	0.261595183397667	6.76564249494683e-06	0.000148056067485454	-4.5009311347392
Pp3c16_2800	protein_coding	238.90778983412	1.13927913958304	0.310299460386758	0.000248522720029746	0.00293376419500356	3.66377747061348		Pp3c1_30080	protein_coding	19.2240324622307	-1.18389727207198	0.422308319951825	0.00628867237114395	0.0380335459158912	-2.7323372959398
Pp3c22_14770	protein_coding	122.794897583933	1.1402823616213	0.256337312002362	8.52036868739135e-06	0.000177860178509848	4.45167340611673		Pp3c13_22430	protein_coding	23.9669432541133	-1.18840438469841	0.298540100411683	9.17749273322637e-05	0.00129040224258581	-3.9113676933935
Pp3c14_8460	protein_coding	20.5277548457305	1.14043850231208	0.401027872550039	0.00425248461830842	0.0282114494212347	2.8587987597709		Pp3c3_30300	protein_coding	45.1529950653588	-1.18863792266735	0.234859399118994	5.20865408874963e-07	1.61660511787906e-05	-5.01846293178609
Pp3c15_3560	protein_coding	121.145950648018	1.14129623069055	0.222609383958603	3.04097080727278e-07	9.97053476604991e-06	5.12088995175761		Pp3c20_1440	protein_coding	36.0663343358516	-1.18921319471885	0.315206166282214	0.00019997117098729	0.00246784827367962	-3.71905290217043
Pp3c16_15090	protein_coding	9.28461061294869	1.14437042640706	0.426827695110075	0.00684775128034515	0.0405670772024623	2.70415900516759		Pp3c9_21880	protein_coding	15.4632044115072	-1.1899286932056	0.411608233428306	0.0043936927274975	0.0288770426377394	-2.84841978905979
Pp3c10_16280	protein_coding	5.03105700484316	1.14481958936497	0.46052450248832	0.00671154483680547	0.0400019850887562	2.71082791540161		Pp3c19_13990	protein_coding	132.428011845754	-1.1926947710632	0.234457929367082	3.77260577856072e-07	1.2069604719091e-05	-5.08008774429766
Pp3c10_10820	protein_coding	677.035866276695	1.14774112389026	0.170581248271271	1.72467705031028e-11	1.52288983542398e-09	6.72761399838083		Pp3c4_26850	protein_coding	32.4679227369466	-1.19314776971272	0.315890533139024	0.000173903975694354	0.00220240499864696	-3.75418847823266
Pp3c6_17060	protein_coding	272.828612977914	1.14782495429934	0.202183662938956	1.38603912675205e-08	6.56231929716921e-07	5.67510462981822		Pp3c5_19220	protein_coding	669.891121875821	-1.19336200493594	0.15589045359811	2.00370828605913e-14	3.18788183169407e-12	-7.65038990287003
Pp3c26_2450	protein_coding	155.81877563378	1.14993920605696	0.26727707126412	1.64399810495867e-05	0.00030910908546499	4.30845379580325		Pp3c11_9120	protein_coding	826.239613416935	-1.19972351340215	0.196721906149188	1.12440473003584e-09	6.94300263371779e-08	-6.09066806380111
Pp3c6_16980	protein_coding	28.0947664927842	1.15169863399761	0.456402083147515	0.00733388837956384	0.0426198427046065	2.6812902070298		Pp3c4_6930	protein_coding	12.2445242297303	-1.20383004077039	0.370835628292087	0.00158333086005116	0.0130913962746362	-3.15896024686559
Pp3c10_2580	protein_coding	415.761018991787	1.15229432360533	0.21363595533628	6.96905771987296e-08	2.79712634847628e-06	5.39196697760059		Pp3c16_21350	protein_coding	31.697130307088	-1.20446493353432	0.291140991107468	4.4110276148547e-05	0.000715323670140808	-4.08482379881739
Pp3c3_2100	protein_coding	129.461751617004	1.15250861038469	0.173415880772175	3.21326436929621e-11	2.68939567591332e-09	6.63645065537548		Pp3c24_12090	protein_coding	308.032707314521	-1.20919696125017	0.241871024571984	6.04633843428768e-07	1.82215591722731e-05	-4.989731149742
Pp3c10_2210	protein_coding	195.755701691351	1.15262516016722	0.238094343752947	1.29899430886892e-06	3.54016041583721e-05	4.83990772132686		Pp3c1_33890	protein_coding	71.9476918616221	-1.20927429844321	0.282929581728459	2.0364442870963e-05	0.000369615684585002	-4.26085708583843
Pp3c2_4670	protein_coding	274.96499098725	1.15466347233611	0.166953268936521	4.67605521415657e-12	4.47148355685395e-10	6.91507814944265		Pp3c5_10280	protein_coding	40.5101802907366	-1.2101650663626	0.424821893430881	0.00382525082524474	0.0259523356026977	-2.8922240237497
Pp3c8_24610	protein_coding	54.4548673596356	1.15513132058509	0.302197220479316	0.000138268017237373	0.00181412569421397	3.81124611671132		Pp3c14_15830	protein_coding	291.64207824708	-1.21079203644777	0.233128724008949	2.14570409933519e-07	7.40509731321628e-06	-5.1862502774648
Pp3c2_23100	protein_coding	132.794129258805	1.15749413813041	0.180796897581939	1.65218773776535e-10	1.19580473151377e-08	6.39061603562153		Pp3c18_17950	protein_coding	37.3269412285337	-1.21178288890027	0.344148157187459	0.000603589347681961	0.00603589347681961	-3.42999635937879
Pp3c1_10690	protein_coding	305.124436285203	1.15756976178919	0.216524016673555	8.91309202199495e-08	3.45945505732815e-06	5.34759441307593		Pp3c12_18380	protein_coding	167.285260352713	-1.21178932822635	0.217313929910218	2.70321067284442e-08	1.21627279390384e-06	-5.55964684883898
Pp3c5_14800	protein_coding	47.3550263753104	1.15784563105369	0.254370944129768	5.72767349097216e-06	0.000128526955337444	4.53620048571501		Pp3c18_18430	protein_coding	404.80430937545	-1.2124140182224	0.37726786884293	0.00154863185747399	0.0128398303300425	-3.16541258697409
Pp3c1_33830	protein_coding	71.7760700884544	1.15785493214936	0.196873651463022	4.57708732568464e-09	2.44203511092419e-07	5.86186077321029		Pp3c9_1880	protein_coding	23.3058850578137	-1.21519034306825	0.319150690803309	0.000173972535283834	0.00220240499864696	-3.75408973532585
Pp3c5_23269	protein_coding	48.5828167183041	1.1595518516596	0.259997618299794	8.69642498055156e-06	0.000181320974210792	4.44728049540769		Pp3c17_15630	protein_coding	15.0023216915658	-1.21568536057023	0.39589911219156	0.00239484135545538	0.0180661675939095	-3.03632115282601
Pp3c9_16870	protein_coding	112.509500289716	1.15970160972019	0.202375878716292	1.01711941704305e-08	4.93470574312647e-07	5.72784915927827		Pp3c17_19720	protein_coding	18.5403410076262	-1.21670551926645	0.347727549901088	0.000577495181653237	0.00583441928375067	-3.44196958289165
Pp3c17_2028	protein_coding	12.6068783100554	1.16105244334229	0.442534348611514	0.00510764444860967	0.0324580787918125	2.80016529807012		Pp3c8_7340	protein_coding	34.329216230886	-1.22043098483017	0.361423010275978	0.000763737088775614	0.00727878952389495	-3.36561324872646
Pp3c1_20380	protein_coding	55.9564448557064	1.16325711601353	0.309469317413149	0.000132115993794881	0.00174900183689475	3.82248037957874		Pp3c13_11140	protein_coding	10.118925767187	-1.2220245588658	0.433181311482702	0.0070565452175175	0.0414499573275204	-2.69416391466611
Pp3c22_13240	protein_coding	254.669979898466	1.16830126138894	0.127385868100802	5.01630629783271e-20	2.5310848348493e-17	9.16366705008717		Pp3c9_11060	protein_coding	67.4454987208339	-1.22230619441529	0.315304156494668	0.000101744854512094	0.00141148007123612	-3.8863927323249
Pp3c7_10780	protein_coding	8.57863781432299	1.17024061518721	0.453476053286824	0.00738952051622988	0.0428009630473519	2.67876060107802		Pp3c10_2820	protein_coding	25.3801492975955	-1.22321439656045	0.306545126458953	8.78888996105979e-05	0.00124768325331444	-3.92180282917551
Pp3c5_23340	protein_coding	229.279383806908	1.17113610329848	0.169182515228286	4.63878678205088e-12	4.47148355685395e-10	6.916212419384		Pp3c12_9990	protein_coding	21.3789397028832	-1.22433722502682	0.329903526270224	0.000335037210893542	0.00374478300277212	-3.58658474800303
Pp3c8_25400	protein_coding	181.972027316617	1.17222706612665	0.198034784245471	3.29287831364401e-09	1.81725721934229e-07	5.91628829605858		Pp3c16_14640	protein_coding	2.18668329313007	-1.22673053529787	0.361187107626408	0.0065195274440006	0.0391481994767258	-2.72043912614594
Pp3c18_5000	protein_coding	21.6214114604527	1.17302369907663	0.339436596248143	0.000591614440296375	0.00594644906979738	3.43542992722302		Pp3c9_19810	protein_coding	20.2462457336024	-1.22674677258955	0.463658793832496	0.00678921724883417	0.0402746310427986	-2.70701019464252
Pp3c13_20650	protein_coding	45.4821848150384	1.1742904374265	0.358767451500893	0.00075461283441565	0.00722367881371118	3.3689274689156		Pp3c16_11920	protein_coding	33.9757068187491	-1.22680467645436	0.300033651695019	4.38146273610154e-05	0.000711836540198282	-4.08638512148273
Pp3c20_16830	protein_coding	76.7876865802837	1.17589825732005	0.341928077288175	0.000516565307461613	0.00533482066068543	3.47201612529633		Pp3c10_8860	protein_coding	21.802131806477	-1.22826225633427	0.336302501502118	0.0003157255054628	0.00356731441233081	-3.60204350800964
Pp3c22_6720	protein_coding	9.01321173187088	1.17625139796169	0.434501026205077	0.00655649823010986	0.0393033804289681	2.71856898420756		Pp3c14_7160	protein_coding	28.0048322223953	-1.23022530886279	0.363221017245452	0.000910083703836312	0.00834046611818852	-3.31694242027238
Pp3c4_24420	protein_coding	63.7849010366035	1.1763960918679	0.322052205316616	0.000218014752916905	0.00264251237921246	3.69717186217205		Pp3c13_4170	protein_coding	15.2000899055457	-1.23316813569883	0.375568018518461	0.00142728836386638	0.0120372075004204	-3.18907501091132
Pp3c24_11190	protein_coding	40.5561360589594	1.17647827628954	0.458217301095081	0.00747674890279572	0.0431836786134671	2.67482849007166		Pp3c11_15500	protein_coding	53.2017187719867	-1.23433907791631	0.214506291734544	1.21574937530721e-08	5.78709810456208e-07	-5.69750286774573
Pp3c3_19970	protein_coding	1900.29357908941	1.17668849681385	0.162002926102429	3.71592553077753e-13	4.62135527278388e-11	7.26552486985987		Pp3c13_19300	protein_coding	23.2611698767039	-1.23473927835385	0.342442900882334	0.00035717002674183	0.00394226417016295	-3.56986149292198
Pp3c18_22120	protein_coding	72.4019666828033	1.17789781299522	0.388753671521256	0.00198466898727677	0.0155830779434873	3.09251695084943		Pp3c3_30010	protein_coding	90.9527906448734	-1.23481485261134	0.22696028723493	6.52010813272175e-08	2.64701401434175e-06	-5.40391711726848
Pp3c11_6920	protein_coding	40.909031314179	1.17910915575467	0.308362424637318	0.000136849159634806	0.00180220444381109	3.81379470705163		Pp3c26_3400	protein_coding	28.1213453382169	-1.23603330539833	0.327659100845246	0.00021288642314721	0.00258677654552402	-3.70321248952097
Pp3c13_1400	protein_coding	37.7396836429004	1.18067202426624	0.299722033543506	9.19949071781082e-05	0.0012924662376813	3.91078953967674		Pp3c2_18330	protein_coding	25.4374875465415	-1.23703661625095	0.342180980142136	0.000321006489896158	0.00361772470425409	-3.59773008494984
Pp3c6_28410	protein_coding	41.2514086091766	1.18240927041915	0.24813244283624	2.23500567824066e-06	5.66286948030562e-05	4.73092365712356		Pp3c1_20930	protein_coding	86.5212844689101	-1.23837832806869	0.253609097518169	1.13462978580027e-06	3.13576870379229e-05	-4.86672457491294
Pp3c13_8480	protein_coding	403.167707032318	1.18299577911596	0.21005151671407	1.74758649382135e-08	8.03707746898046e-07	5.63529526735442		Pp3c10_9020	protein_coding	77.793561545049	-1.24090836232616	0.260494428626055	2.14007357785858e-06	5.45363627488925e-05	-4.73972605600232
Pp3c15_22650	protein_coding	15.8154240018251	1.18314369919814	0.399063715021477	0.00245461041150639	0.018350220686459	3.02888137892509		Pp3c11_11079	protein_coding	8.85930543431612	-1.24333851709863	0.424882231047697	0.0046043214030897	0.0300267045711094	-2.8334867686857
Pp3c24_14900	protein_coding	1466.2048507915	1.18340138305017	0.199559356087076	3.02459040406401e-09	1.68466907377006e-07	5.9302580070042		Pp3c16_22268	protein_coding	34.2853058256862	-1.24403575510274	0.299881427911913	3.85285660514291e-05	0.000637092206430934	-4.11613082865641
Pp3c22_16090	protein_coding	13.9794111706962	1.18365926294826	0.356482744459322	0.00109680101567782	0.00977764055369529	3.26444152149704		Pp3c12_25380	protein_coding	101.783146593004	-1.25182294307648	0.445323258942804	0.00619546634527646	0.0376255489539414	-2.73725279801558
Pp3c3_7820	protein_coding	150.678935317967	1.18400293295444	0.213002904090956	2.74099486836626e-08	1.22857790292762e-06	5.55722363336565		Pp3c2_3490	protein_coding	161.525035191017	-1.25262078355763	0.268529299272141	3.39817186272173e-06	8.20953694879149e-05	-4.64515745015071
Pp3c16_25520	protein_coding	458.980896672384	1.18842913094688	0.287240343031438	3.41813564213453e-05	0.000572573187179209	4.14365519425301		Pp3c7_23210	protein_coding	58.4559176589452	-1.2578439978448	0.217832035610597	1.01611367670093e-08	4.93470574312647e-07	-5.72801703073531
Pp3c1_40330	protein_coding	32.7438382883804	1.18874784291976	0.316077908631368	0.000168642975815241	0.00214879866731397	3.76187701051944		Pp3c20_6430	protein_coding	693.158760873093	-1.25962097556306	0.19897915046557	2.45274828177127e-10	1.72571851219445e-08	-6.32992850060253
Pp3c14_15640	protein_coding	1052.34737394285	1.18909146502643	0.121041352362233	8.87703288620277e-23	7.73561114658594e-20	9.82397744252082		Pp3c4_18160	protein_coding	39.6708456811104	-1.26165839710956	0.33513692872261	0.000196769435622118	0.00243343713801583	-3.72312833864113
Pp3c13_12610	protein_coding	158.874092399804	1.18957950273887	0.20318292435413	4.84668165998323e-09	2.55499695866579e-07	5.85235245177945		Pp3c12_13870	protein_coding	107.117105463994	-1.26284370902206	0.302512101313591	3.62406853149868e-05	0.000602079494508624	-4.13022596238457
Pp3c24_1610	protein_coding	336.380556075427	1.19124865679999	0.167273014850173	1.0755722481921e-12	1.2021902470299e-10	7.12047309957331		Pp3c23_20910	protein_coding	61.5719353826438	-1.26295408672515	0.268352109851286	3.07008204068531e-06	7.54070220285154e-05	-4.66607464921519
Pp3c11_21650	protein_coding	177.74498778574	1.19349254472716	0.189060465653727	2.70189008058906e-10	1.89346741361916e-08	6.31498424068232		Pp3c6_12160	protein_coding	54.3886861415247	-1.26517798328937	0.236951131655525	1.16045666261768e-07	4.36035418336772e-06	-5.29961729360899
Pp3c11_1840	protein_coding	204.13427797621	1.19406803714361	0.228700649153299	1.74751693861355e-07	6.2598679788875e-06	5.22436719633491		Pp3c19_22060	protein_coding	1102.18305594267	-1.26726185446354	0.251263695220759	4.72646181328555e-07	1.4740059921967e-05	-5.03709664021918
Pp3c6_8320	protein_coding	139.971387021374	1.19585638138921	0.24491299272132	9.29700693310068e-07	2.65242556443551e-05	4.90596296132619		Pp3c2_6160	protein_coding	54.8537111109602	-1.26759789127568	0.233477564268703	9.0492608763229e-08	3.50460410254084e-06	-5.34484870194058
Pp3c14_7600	protein_coding	367.550016861222	1.19614503001221	0.162066259135165	1.59994621350795e-13	2.09296667633707e-11	7.37857336442985		Pp3c24_12430	protein_coding	10.275218187707	-1.27405052895028	0.403392929575567	0.00281548557017008	0.0203227431466553	-2.98719664694728
Pp3c2_3980	protein_coding	38.2823780768199	1.20036561845996	0.26692649472659	8.0183320871946e-06	0.000168776811275157	4.46469385529079		Pp3c11_1440	protein_coding	13.6473789958092	-1.27734633938443	0.344410954131759	0.000343317020230734	0.00381559381829752	-3.58021088371122
Pp3c17_7570	protein_coding	84.6823934499984	1.20041767731888	0.443744150932838	0.00538673955383789	0.0338299503985694	2.78294826122751		Pp3c16_7480	protein_coding	70.0564796206358	-1.28315396579795	0.192720567714474	3.9047215935158e-11	3.19247145099487e-09	-6.60764860410571
Pp3c17_20330	protein_coding	52.3634905451075	1.20237386173404	0.384855528386211	0.00136280529921078	0.0115874538199626	3.20241496235064		Pp3c11_26420	protein_coding	429.888851353126	-1.28542665968984	0.266293701792061	1.42824904130221e-06	3.82164819233289e-05	-4.82102157975695
Pp3c1_3300	protein_coding	3732.37883094084	1.20260627489479	0.23433083016148	2.81089407510421e-07	9.34847257369873e-06	5.13570425009447		Pp3c15_330	protein_coding	172.753362817224	-1.28940947067803	0.164475025810737	5.09651887051633e-15	8.91133893597212e-13	-7.82450657702026
Pp3c3_15710	protein_coding	7.23948814515527	1.20363596983452	0.460329965556198	0.0020896098098635	0.0162423016030763	3.07719154152849		Pp3c22_10510	protein_coding	66.524843087335	-1.28948912267648	0.301176489432803	2.18578270475367e-05	0.000392684868422684	-4.2450155418277
Pp3c24_8270	protein_coding	556.273194785274	1.20643575166146	0.143292564587467	3.8655653410944e-17	9.61491322869396e-15	8.41690632254541		Pp3c13_4380	protein_coding	118.942285602224	-1.29765858947498	0.282993498896296	5.26571061718911e-06	0.000119253179102272	-4.5539131357387
Pp3c5_2760	protein_coding	121.483605234278	1.2088183126157	0.223928249207685	7.35210522220165e-08	2.90254138575668e-06	5.38234653269998		Pp3c20_7990	protein_coding	18.5476314781539	-1.29802150649086	0.346236157993801	0.000257066485313591	0.00302048844353826	-3.65511523410916
Pp3c1_17930	protein_coding	6.27950104075367	1.20995975854926	0.431606374873581	0.00734600825063268	0.042660475404858	2.68073765065725		Pp3c7_14650	protein_coding	29.4660688808912	-1.29881197510591	0.287807040253419	9.17009893069431e-06	0.000188745859109629	-4.4358704430889
Pp3c5_8220	protein_coding	337.115448625516	1.21062447473682	0.209699488323918	8.05629714305775e-09	3.98527192006723e-07	5.76727617960626		Pp3c10_4690	protein_coding	141.294439285424	-1.30264631390242	0.321915555236026	5.60088941792689e-05	0.000873754553632012	-4.02902402754025
Pp3c14_3580	protein_coding	294.92882115022	1.21515572223082	0.135756113379679	3.6886668778522e-19	1.41612732745369e-16	8.94591925224218		Pp3c22_12540	protein_coding	16.2908972018981	-1.30631658909145	0.457118920994254	0.0068837075681173	0.0406753612438731	-2.7024184151006
Pp3c23_7740	protein_coding	198.891423229933	1.21564329078991	0.202752379871115	2.0323536802222e-09	1.18063703923434e-07	5.99519983273767		Pp3c4_15350	protein_coding	70.8266631952842	-1.30881596141385	0.283324562624872	4.75539660490708e-06	0.000109921863930182	-4.57529929663272
Pp3c4_20080	protein_coding	100.62321378842	1.21668975987457	0.262300593924193	3.04937725215405e-06	7.51073950809492e-05	4.66746563947849		Pp3c6_110	protein_coding	13.7370972450081	-1.31221207806255	0.351204755849463	0.000360676612330964	0.00396897358177205	-3.56730135188255
Pp3c7_250	protein_coding	319.116925627832	1.21741548751927	0.176348921464299	5.08205132373389e-12	4.82521647188928e-10	6.90326551354108		Pp3c6_14860	protein_coding	215.577356910456	-1.31689025087957	0.224071231829706	4.59308217596588e-09	2.44318768757703e-07	-5.86128162662959
Pp3c1_36480	protein_coding	77.0431443749485	1.21871225240293	0.249965596241283	1.10390121671001e-06	3.07006228143287e-05	4.87215032572895		Pp3c19_17660	protein_coding	123.330780031606	-1.31720886285912	0.193182968688864	1.11234053562047e-11	1.00738122354141e-09	-6.79116184192774
Pp3c6_17010	protein_coding	42.2804846030914	1.21883024775018	0.329018752437128	0.000211099810966059	0.00256750872015193	3.70534906195145		Pp3c1_4470	protein_coding	28.3806171659294	-1.31758992182899	0.310822875154878	3.33890068029055e-05	0.000562642996316137	-4.14902793541859
Pp3c26_8290	protein_coding	10.8846974664977	1.21971401856196	0.431336174561312	0.00448591797559102	0.0293520976098323	2.84180315552978		Pp3c8_7810	protein_coding	15.2847650690844	-1.31847529323896	0.38512657074914	0.00070207700528077	0.00683876443092025	-3.3887667639018
Pp3c16_9070	protein_coding	106.374393104162	1.21974973444967	0.240652891760086	4.25504531186759e-07	1.34908617966933e-05	5.05717867788934		Pp3c14_12200	protein_coding	25.5362905990413	-1.32005967120511	0.299613181104801	1.46831313978145e-05	0.000281852283136308	-4.33338902150147
Pp3c10_23170	protein_coding	190.99118356572	1.22015058610288	0.197292685002196	6.50241556036195e-10	4.20632449802169e-08	6.17774370964777		Pp3c14_8940	protein_coding	158.342928397363	-1.32120537373898	0.227080971882769	5.88654423264667e-09	3.04857393397478e-07	-5.81994940847986
Pp3c22_2140	protein_coding	35.9568560376239	1.222307643094	0.260391284611165	3.16818461573282e-06	7.74840605684556e-05	4.65960389124229		Pp3c16_18880	protein_coding	23.3425670106884	-1.32436538552196	0.304288209371846	2.05541247325933e-05	0.00037267540326242	-4.25878477741219
Pp3c2_23480	protein_coding	69.8771873044033	1.22305638604594	0.234420350986117	2.00794189061958e-07	7.021832433335e-06	5.19860083694367		Pp3c18_12780	protein_coding	17.1168338819673	-1.3268336078146	0.358549120109878	0.000278600554932336	0.00321568842096443	-3.63442567593702
Pp3c14_17730	protein_coding	162.546187522058	1.22333392396934	0.163209824536207	7.16336429408888e-14	9.96102467981178e-12	7.48484130125473		Pp3c11_9750	protein_coding	77.9419355586537	-1.32686943306018	0.259826256592268	3.8547618430165e-07	1.22879231313486e-05	-5.0759936411054
Pp3c13_12530	protein_coding	32.3799364238063	1.22494100027594	0.433601620271532	0.00198450641996478	0.0155830779434873	3.09254126348887		Pp3c14_6030	protein_coding	62.9010563744801	-1.32704780797218	0.268765971424408	9.34465022453239e-07	2.65743193180744e-05	-4.9049597440542
Pp3c3_26890	protein_coding	885.534355963453	1.22604215916938	0.168657292589129	3.63928361985578e-13	4.55813820756404e-11	7.26834130040632		Pp3c27_1520	protein_coding	8.82646816596328	-1.33002311967432	0.405219984545122	0.001695968690552	0.0137578351286855	-3.13887656893141
Pp3c2_31380	protein_coding	65.6900235270372	1.22694114572084	0.32605800641541	0.00018638180703252	0.00233109257237557	3.73679358060349		Pp3c14_13110	protein_coding	10.1357789457694	-1.33134504592963	0.411504262498656	0.00216252293575496	0.0166842092815346	-3.06695377875633
Pp3c22_8940	protein_coding	2.23885667937561	1.2279691492384	0.449416782925392	0.00237803410898515	0.0180086116486612	3.03844385715164		Pp3c15_15320	protein_coding	21.1848968996972	-1.33146329665758	0.382218000636176	0.000557815529083372	0.0056810970263047	-3.45133751018463
Pp3c15_18180	protein_coding	948.842972284751	1.22919528684672	0.23362937706699	1.37137476316913e-07	5.06662726308931e-06	5.26904214811009		Pp3c14_9940	protein_coding	18.5483217866525	-1.33364183419331	0.380806266946783	0.000562037249094595	0.00571091934350435	-3.44930223622068
Pp3c9_15970	protein_coding	62.4085763816448	1.22994639126419	0.242810297955392	4.40610490080055e-07	1.38701983151761e-05	5.0505193427391		Pp3c19_20120	protein_coding	20.7027127863513	-1.33736169326233	0.369946250219998	0.000410841279183572	0.00441329500631501	-3.5330200713254
Pp3c13_24240	protein_coding	46.8346788392964	1.23095263836795	0.272080119558876	6.13231002345639e-06	0.000135710018814837	4.52177542813426		Pp3c4_15440	protein_coding	99.8129148056113	-1.34154934346304	0.182933580875297	2.8527765903641e-13	3.62446291984388e-11	-7.3011692299576
Pp3c2_37160	protein_coding	11.0368035250425	1.23277987146469	0.388840695509087	0.00195540835334338	0.0154079806710045	3.09692273230803		Pp3c3_16880	protein_coding	26.2385614108192	-1.34330191241291	0.284571012161971	4.18785917676159e-06	9.83478631138426e-05	-4.60183450052429
Pp3c6_260	protein_coding	94.5396416515394	1.23692866756124	0.218286706211398	1.59253370982128e-08	7.41359914569134e-07	5.65128437393304		Pp3c16_1220	protein_coding	145.639045581972	-1.34531584887374	0.219158206381553	9.30300782697376e-10	5.81877860213903e-08	-6.1209311839166
Pp3c9_11330	protein_coding	79.0988663358139	1.23788042264017	0.269322801794198	4.13516336314064e-06	9.73693133240849e-05	4.60447064591131		Pp3c9_15270	protein_coding	16.3065976534277	-1.34600390211057	0.398223515308747	0.0012191262378055	0.0106530278870089	-3.23436714866442
Pp3c3_2730	protein_coding	1437.37061917672	1.23808350658544	0.228797843544781	6.3394103814217e-08	2.59152748462748e-06	5.40895344785992		Pp3c17_13940	protein_coding	1015.5021134205	-1.34877684150171	0.210912897047862	1.68061040238553e-10	1.21141141657667e-08	-6.38800755317934
Pp3c3_22480	protein_coding	1467.20248323706	1.23961164537685	0.165227934385817	6.27825873672751e-14	8.86992394324863e-12	7.50214349463312		Pp3c3_10060	protein_coding	96.4676538584881	-1.3527512990363	0.236084901086818	1.1622876786523e-08	5.59291564168927e-07	-5.7051674517787
Pp3c8_21830	protein_coding	161.350594080216	1.2410658553656	0.174585621891729	1.20518940960418e-12	1.31380524528455e-10	7.10477474621158		Pp3c23_9960	protein_coding	31.0981723946005	-1.35395333394721	0.298024384815712	7.11161845917349e-06	0.000154099609802459	-4.490320199996
Pp3c5_2850	protein_coding	187.4719108877	1.24135939873065	0.187670884953321	3.96848144981297e-11	3.21483405521546e-09	6.60524959986247		Pp3c19_7045	protein_coding	25.1844109340377	-1.35524536017324	0.328158511336489	6.46828059671314e-05	0.00097883320769455	-3.99504192401661
Pp3c3_35160	protein_coding	16.1641947632463	1.24139734808914	0.443752015821973	0.00305290469056549	0.0216666707364255	2.96236014038223		Pp3c12_23260	protein_coding	7.19315310612096	-1.35560398576112	0.439503413568973	0.00469546673239481	0.0304620979442178	-2.8272158422516
Pp3c20_21850	protein_coding	58.145479540949	1.24151166566453	0.247592522606374	5.713336108534e-07	1.74969561078304e-05	5.00066347474242		Pp3c10_15970	protein_coding	21.328583476391	-1.35588735807043	0.342079039942924	8.83837302687603e-05	0.00125269396191517	-3.92045011685025
Pp3c2_23477	protein_coding	31.433778217031	1.24544201122274	0.277462686501535	8.94170913404917e-06	0.000184907006214647	4.44129985426755		Pp3c3_32390	protein_coding	101.871796628817	-1.35631013920894	0.200860312533096	1.84374864310777e-11	1.61993039986483e-09	-6.71788993902606
Pp3c13_19630	protein_coding	10.5876826897313	1.24622627811567	0.440047111325468	0.00476001667961217	0.0308031859882561	2.82284103420061		Pp3c20_3020	protein_coding	20.963051346606	-1.35825666486212	0.385419993499868	0.000472549781305469	0.00496149175853424	-3.49585253092267
Pp3c7_7110	protein_coding	146.458893709001	1.24644129975002	0.183599966586707	1.22345281651068e-11	1.10235595610095e-09	6.7774147687412		Pp3c23_9990	protein_coding	15.2809720738762	-1.3588486647142	0.355106822520977	0.000194737885581326	0.0024116907849693	-3.72574670051703
Pp3c1_9290	protein_coding	721.097365758307	1.24963936779393	0.22505329923176	2.82938988772775e-08	1.26179357114324e-06	5.55167887871866		Pp3c19_10140	protein_coding	205.150869049332	-1.36321471864513	0.180379868718798	4.58510826282024e-14	6.74775099345045e-12	-7.54321882073817
Pp3c3_23910	protein_coding	177.140474643833	1.25122990849276	0.222242049285923	1.78745692977518e-08	8.19908815060511e-07	5.63140667233487		Pp3c24_14170	protein_coding	6.47091412349875	-1.36937587288798	0.465362263743016	0.00674258138205188	0.040093468023351	-2.70929768084503
Pp3c6_4000	protein_coding	90.1774951071247	1.25247577248189	0.435141564419988	0.00281358974510715	0.0203227431466553	2.98740255401169		Pp3c19_7971	protein_coding	82.6484589145784	-1.37091807509854	0.228375114475328	2.91786909575452e-09	1.63675538158342e-07	-5.9361533435362
Pp3c17_14090	protein_coding	458.168818576641	1.25491157534827	0.194390124643862	1.07957345747975e-10	7.9438613579552e-09	6.45536645393433		Pp3c7_25280	protein_coding	52.1757461056167	-1.37445198367023	0.280045543717883	1.23270010365451e-06	3.38035463207122e-05	-4.85030783449994
Pp3c23_11380	protein_coding	93.0326230129704	1.25540762021562	0.259346481981827	1.39242264550296e-06	3.74279816127585e-05	4.8260861940404		Pp3c19_3540	protein_coding	8.09213625984526	-1.37449801026795	0.406448632807031	0.00153210712048252	0.0127447064285075	-3.16853232223442
Pp3c15_14930	protein_coding	119.688464675291	1.25607644390583	0.275067210122209	5.01944454600355e-06	0.000114971972350743	4.56397338286333		Pp3c11_8700	protein_coding	3.6941895432674	-1.37763667282115	0.463373704031885	0.00812333278004422	0.046073035922574	-2.64690017869388
Pp3c25_9310	protein_coding	22.6582340301918	1.25676970015614	0.342380724396985	0.000262066025733718	0.00306902255600627	3.65017076335952		Pp3c18_10070	protein_coding	20.067140983004	-1.38268117593792	0.342135108720746	8.31455117405663e-05	0.00119160849896479	-3.93514780209222
Pp3c20_19470	protein_coding	10.4823242580449	1.25830400475785	0.459518855860687	0.00520080179231989	0.0329079755114186	2.7943260155012		Pp3c1_37850	protein_coding	16.5965190027896	-1.38376625863977	0.46098676816257	0.00433909793914449	0.0286365366187181	-2.85239621213883
Pp3c6_12700	protein_coding	23.8939222497486	1.26005059299657	0.365546176264084	0.000559066049132721	0.00568966294820725	3.45073314833172		Pp3c13_10500	protein_coding	155.658210753165	-1.38936443603429	0.208549663713566	2.97304101978224e-11	2.53642050286736e-09	-6.64790003563078
Pp3c11_25880	protein_coding	55.2398258903083	1.2621385220797	0.295531842222823	1.97545975290891e-05	0.000360398959053423	4.26764657023733		Pp3c23_19470	protein_coding	35.4736965571489	-1.39149996925422	0.410183122554656	0.00100439615246736	0.00906832109027278	-3.28929241463014
Pp3c15_13650	protein_coding	493.774343539132	1.26262859808708	0.181625411983578	3.57096034232028e-12	3.54287413738068e-10	6.95319835421489		Pp3c10_4440	protein_coding	137.04473976161	-1.39278240406533	0.316255146540103	1.08076655598754e-05	0.000217384252605239	-4.40034951741064
Pp3c19_13000	protein_coding	31.2775935641551	1.26431006664163	0.315155988721928	7.16138596056027e-05	0.00104954419969705	3.97085931846909		Pp3c10_8570	protein_coding	105.500326752266	-1.39384235991472	0.41041585035802	0.000836843287055325	0.00783597690848199	-3.34031196393473
Pp3c14_2640	protein_coding	2.28709904012313	1.26498282209893	0.459047579283766	0.00876282134240692	0.0487868258940355	2.62117132176165		Pp3c7_12525	protein_coding	22.2643720603544	-1.39881776059315	0.373534528127976	0.000201466193009393	0.00247591716669859	-3.71717086815796
Pp3c24_4180	protein_coding	262.857902954412	1.26520060148294	0.168425276169512	5.97183775126419e-14	8.50505279736497e-12	7.50869785605157		Pp3c16_4060	protein_coding	21.6109248965902	-1.40199625973251	0.344394972891978	6.43464383413983e-05	0.000975414679063599	-3.99627699913892
Pp3c8_230	protein_coding	399.070336736818	1.26649371115894	0.162021745879949	5.42992485977112e-15	9.40122284544686e-13	7.81653030789164		Pp3c20_13770	protein_coding	220.045578066378	-1.40423584000857	0.363049588784558	0.000143891518992933	0.00187260444024701	-3.80138155748649
Pp3c2_11360	protein_coding	301.666675077434	1.26655079667863	0.176791523928558	7.97490954263619e-13	9.26558569229968e-11	7.16158576469252		Pp3c4_21070	protein_coding	21.6178982840656	-1.40490072767454	0.37914808581329	0.000248455764232535	0.00293376419500356	-3.66384645138365
Pp3c24_19270	protein_coding	8.43584403192434	1.2692079572265	0.44549772289079	0.00402497591847404	0.0270373049525491	2.87619765014188		Pp3c9_5550	protein_coding	31.5131793313034	-1.40518601211788	0.353954932852842	7.84454838346397e-05	0.0011364620545691	-3.94910028630579
Pp3c25_14501	protein_coding	4.63500685600035	1.26937750672957	0.464433547550751	0.00731160436107667	0.0425166061957899	2.68230829790579		Pp3c1_31930	protein_coding	17.3488996135305	-1.4059851533754	0.368064029094935	0.00021297695907089	0.00258677654552402	-3.70310466829759
Pp3c19_17320	protein_coding	142.103797184901	1.26944089873445	0.320018308622171	7.42673452337779e-05	0.00108125417710513	3.96218375286242		Pp3c18_10990	protein_coding	38.0494515942916	-1.40668974085723	0.328207687617949	2.60020182310948e-05	0.000453750634348946	-4.20592176134224
Pp3c11_2920	protein_coding	109.842208250026	1.2701165004246	0.317928772939645	6.56442670569314e-05	0.000988140922800392	3.99154486150076		Pp3c27_4790	protein_coding	44.7061089235465	-1.41154323076595	0.241511451504984	8.20840372304935e-09	4.03789442197915e-07	-5.76412197445172
Pp3c27_8200	protein_coding	30.5185225079503	1.27130125404874	0.351178360140149	0.000285955728085374	0.00328133733462489	3.62770137362709		Pp3c16_4070	protein_coding	13.6956088119261	-1.41547317479376	0.414066639246019	0.000852906726082076	0.00793596335765816	-3.33502845046064
Pp3c5_14440	protein_coding	30.273881127139	1.27246049840636	0.333179796211515	0.000137073855087708	0.00180381839109458	3.8133894489337		Pp3c15_11370	protein_coding	4.38555464408743	-1.43273503257872	0.44736839886307	0.00444961242299398	0.0291376405177866	-2.84439302678411
Pp3c11_10460	protein_coding	53.9189279293671	1.27332737278507	0.244688696617061	2.21136205974012e-07	7.55579145021839e-06	5.18063129986854		Pp3c7_19020	protein_coding	220.675140054098	-1.43473634620055	0.19440296676485	1.8490925382595e-13	2.40110104600462e-11	-7.35927679870965
Pp3c13_10560	protein_coding	656.098551813956	1.2742488496589	0.283142659020805	6.24342209133875e-06	0.000137996037713445	4.51797375386752		Pp3c15_12090	protein_coding	43.7999754841405	-1.43511883762354	0.281023589746943	4.98546550191134e-07	1.5500584641506e-05	-5.02687135565927
Pp3c23_940	protein_coding	18.8099552303669	1.2752467932491	0.454975889121649	0.00245318245634794	0.0183495138412133	3.02905718160941		Pp3c2_14270	protein_coding	5.21133241282079	-1.43720709388574	0.461282186617927	0.00372102949048771	0.0253817616075755	-2.90089128560426
Pp3c3_21440	protein_coding	61.9546250146212	1.27538894745	0.332226646206587	0.000127869187622539	0.00170042910648648	3.83052683285135		Pp3c22_21950	protein_coding	22.5739700106556	-1.44075004819331	0.319518381070781	1.01931093833941e-05	0.000206433843704977	-4.41303588378746
Pp3c12_19130	protein_coding	10.4902376127523	1.27569213392647	0.434434603127782	0.00358933162092903	0.0246644344068509	2.91216484105073		Pp3c11_15600	protein_coding	19.5957213666994	-1.44492222916277	0.345490127355129	4.67643387217953e-05	0.000749417624162346	-4.07123601276166
Pp3c1_30760	protein_coding	792.65089369743	1.27617088309569	0.182110021819775	2.40344653488941e-12	2.48215589509632e-10	7.00881519962332		Pp3c6_7340	protein_coding	78.9869463664242	-1.44997274068466	0.183623649776721	4.6581705797966e-15	8.30942347870788e-13	-7.83581344570039
Pp3c20_2190	protein_coding	268.330180435295	1.2768665024068	0.179897564614373	1.27524429498418e-12	1.37322038106223e-10	7.09696706873267		Pp3c19_2760	protein_coding	39.1083821592225	-1.45046835044732	0.464158846647212	0.00237167125192218	0.0179681314066691	-3.03925105237863
Pp3c6_10250	protein_coding	14.0956869337105	1.27900155058627	0.389249143750592	0.00118532894111385	0.0103988619473773	3.24238711880229		Pp3c21_6200	protein_coding	14.330636905339	-1.45325631900411	0.408416907568825	0.000731886309947062	0.00705904545803666	-3.37734709741784
Pp3c17_22930	protein_coding	255.658449536229	1.27968536037338	0.128098629592833	1.84013293416343e-23	2.03024516529718e-20	9.98131413799116		Pp3c24_8780	protein_coding	75.8468075613552	-1.45346678315646	0.312484825026366	4.6152589842661e-06	0.000107103119135531	-4.58155739411079
Pp3c8_1990	protein_coding	15.5635350023423	1.28193246225744	0.444364438641252	0.00278482058897776	0.0201474525200111	2.99054284528809		Pp3c23_17740	protein_coding	46.9718376613629	-1.45436189801141	0.265884032007246	7.15393854600737e-08	2.84546294420023e-06	-5.3872613154827
Pp3c22_3520	protein_coding	279.579477225007	1.28271154717296	0.151343165954295	2.46764414403969e-17	6.40861699760896e-15	8.46935082595261		Pp3c3_14930	protein_coding	13.780837022048	-1.45815427490221	0.427019137282934	0.00131716606608808	0.0113082900958267	-3.21221315935345
Pp3c12_12240	protein_coding	193.33498559862	1.28512188928406	0.162527879116818	2.85020530597001e-15	5.41232534445487e-13	7.89729531064284		Pp3c24_15420	protein_coding	126.715740724056	-1.46065485717559	0.426656813106934	0.000793243781330817	0.0074952836695036	-3.35514157029523
Pp3c25_6760	protein_coding	145.327829622285	1.28529025186439	0.273569929074007	2.50276907703401e-06	6.27825311085521e-05	4.70790400338851		Pp3c2_29750	protein_coding	26.9840112450864	-1.46180907377043	0.376061437672336	0.000137525241305071	0.0018070652986961	-3.81257722182605
Pp3c17_6970	protein_coding	56.2091812469856	1.28676434659982	0.25332651658917	4.33023705815896e-07	1.37046570693705e-05	5.05383589819207		Pp3c11_19940	protein_coding	39.5628355664637	-1.46199331242728	0.310718359910743	3.89152229592413e-06	9.23713491209947e-05	-4.61709335804524
Pp3c20_6780	protein_coding	352.084380079725	1.29092393910667	0.18720163233404	5.41205516099347e-12	5.08387734803961e-10	6.89432660986654		Pp3c19_23159	protein_coding	49.0764930424749	-1.4627788484007	0.367335464228769	9.8765666150209e-05	0.00137338713717535	-3.89360440401363
Pp3c5_4760	protein_coding	1073.45166446847	1.29094716290701	0.185895183007137	3.78387633335261e-12	3.73314279592219e-10	6.94502711754354		Pp3c16_16440	protein_coding	3.19636291177978	-1.4658649679559	0.463418899281714	0.00787375692148815	0.0450147449768471	-2.65743587029365
Pp3c23_5270	protein_coding	12.2993589986269	1.29409505878633	0.39527644758294	0.00125682968195132	0.0108862033047586	3.22565907959438		Pp3c1_28820	protein_coding	16.1956277465036	-1.4664609630079	0.368114759910053	0.000121132845312393	0.00163672995272904	-3.8438220715711
Pp3c7_10190	protein_coding	2.7654229911996	1.29460587903184	0.461537451744295	0.00580750714200171	0.0357727855346182	2.75845628928851		Pp3c6_5620	protein_coding	14.2333369525006	-1.46823315846812	0.398238385314595	0.000375774879272456	0.00409894031374402	-3.55653748790463
Pp3c10_5310	protein_coding	286.263943757495	1.29591741248645	0.239331400608987	6.03202133580872e-08	2.48891347641079e-06	5.41784933258952		Pp3c26_10790	protein_coding	84.0764857315766	-1.47327485204204	0.299156432073143	6.89358289389181e-07	2.05296246047436e-05	-4.96433791515441
Pp3c14_2970	protein_coding	126.327492213072	1.29953035828599	0.241029292680861	7.14129870214774e-08	2.84546294420023e-06	5.38757925732385		Pp3c21_9380	protein_coding	294.033736488892	-1.48258016799915	0.439685989053709	0.00109649390857231	0.00977764055369529	-3.26452085427216
Pp3c13_15520	protein_coding	351.719523978528	1.30077730919282	0.19083689046266	9.12720277928954e-12	8.39512505636736e-10	6.81963512674712		Pp3c10_4280	protein_coding	670.617130564979	-1.48604456816739	0.155657622208246	1.42608238108975e-21	9.68639032694036e-19	-9.54016282152362
Pp3c21_9570	protein_coding	187.721831143764	1.30086433991377	0.206934132273344	3.15306180710718e-10	2.16665647912501e-08	6.29105962765816		Pp3c10_25660	protein_coding	17.2291405637938	-1.49263541957626	0.388956973188028	0.00020688015321411	0.00252488148290337	-3.71046346471838
Pp3c2_34520	protein_coding	48.0185948368102	1.30154304117997	0.258585460135237	5.95677477596379e-07	1.80750244920138e-05	4.99261330151046		Pp3c16_18760	protein_coding	50.0119983193642	-1.50259997989896	0.27094253461702	4.06683790053111e-08	1.73899170274526e-06	-5.48792450765287
Pp3c17_11070	protein_coding	145.238461229027	1.30291854334265	0.230636616870214	1.66041724750155e-08	7.67616978818781e-07	5.64410603231707		Pp3c4_19720	protein_coding	24.1267137102041	-1.51014824454649	0.369830146223855	7.24133708514352e-05	0.00105775031367771	-3.96821374664904
Pp3c24_20470	protein_coding	32.4091489629694	1.30299587526248	0.294160033958297	1.14623173753387e-05	0.000226933323821167	4.38757177413099		Pp3c5_13670	protein_coding	3.40148584552334	-1.51029916410057	0.460835890002289	0.00339085793260304	0.0235290715701443	-2.92988653587439
Pp3c22_12448	protein_coding	7.12467876380187	1.30337881932342	0.414438580809356	0.00268450630740479	0.0196552161644977	3.00172946601865		Pp3c7_17943	protein_coding	27.6018613429029	-1.51380017403327	0.425926805128093	0.000657692019212754	0.00647788123775641	-3.40663422799
Pp3c11_11400	protein_coding	35.9898061537415	1.30522922630287	0.284025982249387	5.06190575548374e-06	0.000115495162327962	4.56220553685006		Pp3c26_14540	protein_coding	51.4881503884482	-1.5163522343413	0.445127407086274	0.00118648498125083	0.0104038355356949	-3.24210932515039
Pp3c21_5690	protein_coding	524.110301227552	1.30532995162569	0.160252612567718	3.853457479934e-16	8.19904326453426e-14	8.14308054034041		Pp3c1_4970	protein_coding	31.1363240295053	-1.51907537178727	0.29319989981648	4.38883288725463e-07	1.38596687786319e-05	-5.05126951671953
Pp3c13_17510	protein_coding	8.40368756317547	1.30607828505209	0.465149218351201	0.00738958869373589	0.0428009630473519	2.67875751152693		Pp3c15_15960	protein_coding	3.57029158983366	-1.52023115647572	0.461380809267957	0.00293269456560801	0.0210021841154248	-2.97470601577596
Pp3c10_25150	protein_coding	13.4658198220316	1.31042043464369	0.3941032361261	0.00110042163332093	0.0097950836917579	3.26350777882239		Pp3c11_8680	protein_coding	47.3577516477596	-1.52260187878915	0.418661113931576	0.000263236327330057	0.00308068491759365	-3.6490261335105
Pp3c14_11800	protein_coding	4.61517230746218	1.31072462680101	0.460667931370987	0.00397169138551962	0.0267404002547756	2.88040141665582		Pp3c2_37040	protein_coding	16.3747066868912	-1.53585766963411	0.373182832021411	7.09093783579012e-05	0.00104181332928497	-3.97321369535612
Pp3c16_12030	protein_coding	307.022114699007	1.31258205414868	0.197248387348866	2.87253398029046e-11	2.46257039281211e-09	6.6529614784466		Pp3c10_24280	protein_coding	27.0591380712407	-1.53685031452544	0.277218180148113	6.43442919157593e-08	2.62373282606552e-06	-5.40628803712034
Pp3c23_21090	protein_coding	98.583248628281	1.31562857203907	0.222230880216841	3.39320632497724e-09	1.86099452481671e-07	5.91134735151457		Pp3c3_28140	protein_coding	39.3995592886881	-1.53834779186373	0.391604731634598	0.00016649600036392	0.00212912336453789	-3.76507964934409
Pp3c17_6070	protein_coding	12.9904442768827	1.3158225301957	0.411851537185009	0.00142589267011615	0.0120311823001678	3.1893578091146		Pp3c26_4630	protein_coding	40.6871592942538	-1.53887909857941	0.374028790204241	5.24665240570028e-05	0.000826546668016655	-4.04435876952167
Pp3c5_22920	protein_coding	2494.21205403795	1.31599998263817	0.452747734147044	0.00227708124406181	0.0173707364017847	3.05149067095211		Pp3c1_36180	protein_coding	181.810448907046	-1.54519301377004	0.250887953893516	8.16865392166884e-10	5.18915209556373e-08	-6.14161522168835
Pp3c1_21050	protein_coding	81.1155158420094	1.31605304453168	0.213597213806558	8.31085495648764e-10	5.2605626713825e-08	6.13887381250373		Pp3c2_36220	protein_coding	20.7864857553147	-1.56328513740428	0.448850880786257	0.00117075430030744	0.0102863288275768	-3.2459110099154
Pp3c1_23600	protein_coding	782.943279240334	1.31650988315455	0.182359102705782	5.13728955988543e-13	6.25686438810874e-11	7.22161725898876		Pp3c22_4590	protein_coding	8.17695472400434	-1.56384324577274	0.427547531710859	0.000997230617351902	0.00901832798602112	-3.29130687839286
Pp3c12_9400	protein_coding	10.3890385505598	1.31913346220274	0.415152055031495	0.00182361837858338	0.0145790405458499	3.11754866306129		Pp3c2_7150	protein_coding	4.62949212641862	-1.56501683659836	0.463493972224103	0.00330379558879745	0.0230157909657448	-2.93796008243833
Pp3c17_4820	protein_coding	264.194331868878	1.31943858133926	0.202431892307717	6.86858578486296e-11	5.27387934611652e-09	6.52349902750883		Pp3c11_8730	protein_coding	458.300141862954	-1.56819449088957	0.150289614473456	2.02567291704549e-25	2.98111530958528e-22	-10.4192390927469
Pp3c14_6070	protein_coding	2212.91042092772	1.3212936409346	0.14017208410116	4.2648301216507e-21	2.42957741768875e-18	9.42588759645693		Pp3c8_18670	protein_coding	190.589852205979	-1.56868307846843	0.219203719097493	9.40746232521045e-13	1.07184377202075e-10	-7.13890894415264
Pp3c18_14890	protein_coding	80.3053825410732	1.32181283762749	0.322607543380555	3.96605066019567e-05	0.000650933593485647	4.10944854740747		Pp3c16_7710	protein_coding	3.45068347437606	-1.56910192548532	0.461235490684597	0.00588469402693285	0.0361597320269825	-2.7541380508465
Pp3c8_22100	protein_coding	15.5024717371864	1.32591959251314	0.445966173266477	0.00404738011368456	0.0271464993572614	2.87444519103228		Pp3c7_12470	protein_coding	31.834490601863	-1.57007286823766	0.274549919650733	2.2708314965977e-08	1.03357949046174e-06	-5.58998964816225
Pp3c9_17450	protein_coding	725.682652391687	1.3275893978736	0.135155460218771	9.19863160126301e-23	7.73561114658594e-20	9.82039072421668		Pp3c10_3790	protein_coding	50.248308605889	-1.57102741490698	0.352788034218211	1.36979253955274e-05	0.000265247107987954	-4.34864817692571
Pp3c21_20770	protein_coding	9.97416804929313	1.32885098685429	0.449015109434513	0.00290287604742827	0.0208478206578216	2.97783986735754		Pp3c1_16780	protein_coding	607.696731573727	-1.57729654966191	0.157981486324444	1.95436963816829e-23	2.03024516529718e-20	-9.97533694857331
Pp3c9_15130	protein_coding	262.888634200777	1.32957019412749	0.22909048491203	6.26880534117111e-09	3.2276123126846e-07	5.80942423975161		Pp3c20_23560	protein_coding	355.938384039863	-1.5774104760779	0.365545805836479	1.98562862818021e-05	0.000361880305197755	-4.26650071042452
Pp3c26_13350	protein_coding	46.064936827908	1.33113900359881	0.26853711936665	8.45511605791105e-07	2.44782540299523e-05	4.92455820353594		Pp3c12_2120	protein_coding	25.1073951480325	-1.5872455071251	0.356905003683888	1.46609498143658e-05	0.000281732724397932	-4.33372169095823
Pp3c4_2840	protein_coding	5.23484214247574	1.33115271637862	0.44814733941182	0.00504649074117951	0.0322551670246942	2.804051092388		Pp3c6_15020	protein_coding	19.1332754361575	-1.58875847156557	0.355722228703895	1.73218373179382e-05	0.000322343147560368	-4.29688067978321
Pp3c11_3960	protein_coding	311.882530960621	1.33470249831459	0.179855760655085	1.17950360531244e-13	1.57803285377407e-11	7.41906461742739		Pp3c23_1980	protein_coding	196.897192534447	-1.5918076557544	0.18532524215451	1.1769335906673e-17	3.19763803248994e-15	-8.55517175965205
Pp3c13_2427	protein_coding	3.09145349553153	1.33510938969667	0.462929826262565	0.00478839857067704	0.0309414997285607	2.82093445328495		Pp3c8_21720	protein_coding	41.0692222947519	-1.59207213991851	0.425592794450096	0.000352328549453149	0.00389369348144093	-3.57343513604452
Pp3c11_22930	protein_coding	35.6272999819582	1.33607163265943	0.290372364345952	5.17691331479261e-06	0.000117511939767657	4.55748765103715		Pp3c11_2650	protein_coding	7.58689845491978	-1.5980971594257	0.433076595752829	0.000951821347833646	0.00866451804265061	-3.30439349117427
Pp3c7_22740	protein_coding	121.144206389794	1.33823868257176	0.337919377691899	7.2037866168122e-05	0.00105400887864874	3.96945282721318		Pp3c5_20080	protein_coding	218.847534803323	-1.59833090924777	0.20457200313519	6.63535229337708e-15	1.11600306191466e-12	-7.79124231394078
Pp3c19_8690	protein_coding	52.4637433072198	1.33848591939386	0.290896163212317	4.5089934389392e-06	0.000104912811767676	4.58642543110866		Pp3c13_22390	protein_coding	38.9715118269358	-1.60580184973628	0.459853681627216	0.00125690648575327	0.0108862033047586	-3.22564158835313
Pp3c1_38210	protein_coding	122.018052333092	1.33906423984301	0.301630002425318	7.44175899811887e-06	0.000159880126407274	4.48064560757359		Pp3c19_20720	protein_coding	1513.99390070858	-1.61388638149642	0.32671613320783	1.04222025607755e-06	2.91689536011561e-05	-4.88349456178058
Pp3c20_2160	protein_coding	195.392772565729	1.34341047294229	0.147703006066072	1.07030439529603e-19	4.72539390523199e-17	9.08155920197331		Pp3c25_13630	protein_coding	5.85487718156286	-1.61417502008431	0.459709019815884	0.000206432372562693	0.00252115885163012	-3.71101193140401
Pp3c4_27720	protein_coding	18.3769167412495	1.34733671899692	0.377973710275374	0.000433040360083377	0.00460692334883882	3.5190835187724		Pp3c4_3450	protein_coding	21.7842038936443	-1.61733015659131	0.429280454658313	0.000273260481320215	0.00316444596728852	-3.63941277085466
Pp3c8_16620	protein_coding	17.6379659430372	1.35069527755813	0.394783598856852	0.00055930095572411	0.00568966294820725	3.45061976118761		Pp3c13_14910	protein_coding	3.57753395026066	-1.6318520026155	0.464241353557478	0.00443182334453984	0.0290616585786404	-2.84566901512352
Pp3c15_9330	protein_coding	357.118031694746	1.35369349215688	0.167090839876468	5.48725134542017e-16	1.15362927095381e-13	8.10019200781703		Pp3c20_1940	protein_coding	76.6393251131911	-1.63761711538523	0.233792422529887	4.0529843703e-12	3.95445878339768e-10	-6.93532147263905
Pp3c20_4880	protein_coding	11.2166133686192	1.35532814266963	0.433753288192796	0.00238943111839207	0.0180563255258597	3.03700295689144		Pp3c4_32350	protein_coding	7.44623898581113	-1.63935824831277	0.462304918139805	0.00122839418765344	0.0107022404311592	-3.2322037858239
Pp3c12_22760	protein_coding	15.4582411689563	1.35728463421848	0.441171275948317	0.00320097434866463	0.0224500424930173	2.94774843370469		Pp3c3_30710	protein_coding	67.0481174421566	-1.6399772545156	0.371113717775563	1.54767095425595e-05	0.000294842168847466	-4.32179194360668
Pp3c8_19960	protein_coding	21.557513812786	1.35806758199484	0.375270449714397	0.00031488028847791	0.00356369857744258	3.60274012978795		Pp3c9_4070	protein_coding	115.463640143535	-1.64660439496477	0.322576341798025	3.66409654092489e-07	1.17437286592983e-05	-5.08562901526363
Pp3c13_4710	protein_coding	65.1840215887792	1.35886394215491	0.260143435492406	1.89243174678892e-07	6.68406892965847e-06	5.20960491381161		Pp3c12_5220	protein_coding	145.504001090513	-1.65059935374476	0.297441887615618	3.60239805204689e-08	1.56695442362434e-06	-5.50931155988443
Pp3c20_5860	protein_coding	66.1952896807336	1.36067476927676	0.253027553879175	8.55409061723435e-08	3.33291353874504e-06	5.35503278362058		Pp3c4_24710	protein_coding	24.9102743260533	-1.65372560184183	0.349143094472257	3.85312492125184e-06	9.15830230273318e-05	-4.61915147946322
Pp3c5_3730	protein_coding	11.5549015280193	1.36167700105687	0.396385979910974	0.000825127918222648	0.00774269874378957	3.34422498772243		Pp3c23_6210	protein_coding	39.7693536066003	-1.65404556744799	0.28023471316055	6.32706692063025e-09	3.24368137410829e-07	-5.80787514500149
Pp3c26_440	protein_coding	34.1322571673005	1.36217275228608	0.347722341071178	9.1366715828117e-05	0.00128671148446933	3.91244403650198		Pp3c25_2410	protein_coding	8.21369215913325	-1.66066986934453	0.440220907694666	0.000568200320098462	0.00576028567906937	-3.44635646415571
Pp3c11_20170	protein_coding	143.094439145847	1.36237804201778	0.232603879456234	4.77286916546161e-09	2.53004379538295e-07	5.85490355246791		Pp3c7_17610	protein_coding	5.10406962666881	-1.66198086153745	0.459040330471287	0.00164634887369346	0.0134334521362843	-3.14756785876281
Pp3c11_14770	protein_coding	2181.42440886324	1.36262542466544	0.163849765491993	8.89249334139575e-17	2.09388576545399e-14	8.31871119680584		Pp3c17_21350	protein_coding	6.5872966834839	-1.66857729873139	0.444064668888561	0.00104734724745744	0.00940322948149388	-3.27748923336112
Pp3c21_15340	protein_coding	7.06089589943176	1.36327691753412	0.462787585737361	0.00621301966249252	0.0376921769974641	2.73632200520602		Pp3c20_8770	protein_coding	5.79348300597684	-1.67305833633457	0.461346901589833	0.00180812761991441	0.0145011506665252	-3.12006235183165
Pp3c6_13990	protein_coding	9.34073679145546	1.36507061903503	0.430898746182093	0.00192475517789321	0.0152222017203735	3.10160358617374		Pp3c27_400	protein_coding	20.9943695957374	-1.67798081435168	0.370681990757244	1.50365812486346e-05	0.000287374241644948	-4.32815181460925
Pp3c20_13850	protein_coding	27.1725095150796	1.36601700935848	0.314329901675455	1.85200316041568e-05	0.00034140267028122	4.28202482281749		Pp3c22_4140	protein_coding	23.2634826406359	-1.67865655654188	0.461058245267155	0.000997326985090558	0.00901832798602112	-3.29127969752573
Pp3c16_13700	protein_coding	302.070109035311	1.36624491986075	0.206263241831651	3.47111855361571e-11	2.89150724796478e-09	6.62505800198988		Pp3c1_29130	protein_coding	14.8018057032691	-1.67932618015755	0.450111040353857	0.00272209656583167	0.0198235980835412	-2.99749350780569
Pp3c5_4770	protein_coding	610.484961392902	1.36916076599744	0.190168245588388	5.97898216594968e-13	7.1343800709913e-11	7.20096060585569		Pp3c25_6300	protein_coding	2.84423123577309	-1.69274399902597	0.458723347818529	0.000241991618356466	0.00287847148239933	-3.67058960294873
Pp3c3_14470	protein_coding	12.5933456417831	1.36973219785534	0.403598339340791	0.000894288193551641	0.00824191147946111	3.32183106942771		Pp3c20_17620	protein_coding	443.372698177996	-1.69697431982912	0.255549721372143	3.89905662953888e-11	3.19247145099487e-09	-6.60786360268563
Pp3c11_4640	protein_coding	911.237467701929	1.37083711475997	0.158989875472565	6.46845958549786e-18	1.96953441861883e-15	8.62394783088291		Pp3c19_3900	protein_coding	39.1963494398242	-1.70464019469173	0.337331918907826	7.58108814111178e-07	2.23136694286724e-05	-4.94585370021735
Pp3c14_6460	protein_coding	41.4087875688569	1.37216537020121	0.293181006002416	3.43727892938028e-06	8.29267020394205e-05	4.64279467690423		Pp3c2_13990	protein_coding	3.25747980936866	-1.70757566092882	0.459580510856955	0.000200218018905923	0.00246916914376997	-3.71874124425068
Pp3c8_23460	protein_coding	2.32462579916212	1.37424411918095	0.453589492373365	0.00110570255066355	0.00983217877377557	3.26215093286395		Pp3c19_14710	protein_coding	17.7220534468988	-1.70773877314706	0.39022687831752	3.4090483508137e-05	0.000572279409461691	-4.14426534200669
Pp3c4_27320	protein_coding	806.064110100381	1.37571434356482	0.180703680544539	2.66545873316756e-14	4.16566382546364e-12	7.61360922499556		Pp3c13_23730	protein_coding	41.2454870211185	-1.7144791458685	0.310125558117077	5.09272777744447e-08	2.15161656817391e-06	-5.44804219692731
Pp3c3_18320	protein_coding	114.682826796862	1.37766290200729	0.193068359343328	1.1056328022766e-12	1.22034220551279e-10	7.11667311986808		Pp3c25_9410	protein_coding	4.64930125298556	-1.72513023507674	0.444661590196641	0.00172369042486445	0.0139251477141382	-3.13412222495511
Pp3c11_22850	protein_coding	424.221316251164	1.38374663889933	0.222207420861397	4.7062455430868e-10	3.13631306758162e-08	6.22859903497315		Pp3c16_7080	protein_coding	45.3861067344216	-1.73409683853381	0.342233584471978	5.77911443075913e-07	1.76396597707761e-05	-4.99845615205214
Pp3c7_18360	protein_coding	6.04095374698902	1.38453411122381	0.453842406019911	0.00393846666615501	0.0265768789526178	2.88304860378679		Pp3c4_30870	protein_coding	166.540009517869	-1.7480233188526	0.40467964473333	3.56834947158428e-05	0.00059394016652383	-4.13378652106465
Pp3c9_570	protein_coding	525.377156475337	1.38496108153821	0.209863218783382	4.1741415531363e-11	3.35069726492668e-09	6.59776074479678		Pp3c2_34310	protein_coding	50.692022268487	-1.75616524329354	0.353554754512933	9.940048460061e-07	2.79524292682607e-05	-4.89282163518352
Pp3c10_21020	protein_coding	707.784068603683	1.38553119703969	0.173398450244562	1.35516549762785e-15	2.71957076001226e-13	7.98947322905103		Pp3c21_6071	protein_coding	2.50972376580651	-1.75684822489432	0.450147305290799	0.00454244867475213	0.0296780035501748	-2.83780807720971
Pp3c12_4260	protein_coding	9.15497872472985	1.38834247341183	0.41386741053306	0.00132480253542158	0.0113628036792351	3.21055209336715		Pp3c17_4440	protein_coding	40.2461212420486	-1.76190388724629	0.458724246682873	0.0013459536030392	0.0114859174570874	-3.20599706702728
Pp3c1_14250	protein_coding	182.289868701739	1.38902508919053	0.461132459874766	0.00187764021700728	0.0149365433479048	3.10893342526806		Pp3c24_19620	protein_coding	10.0784477756466	-1.77410017463225	0.428311344446324	0.000210428770151101	0.00256111101369293	-3.706155935111
Pp3c2_23460	protein_coding	45.8927781056732	1.39519316691618	0.289756369020134	1.74762332654021e-06	4.58588825359585e-05	4.78061203575853		Pp3c7_21220	protein_coding	44.1397409644867	-1.7762892232222	0.318987487855236	5.39796895955498e-08	2.2697174244224e-06	-5.43767708811421
Pp3c7_26390	protein_coding	145.983122719499	1.39831042504582	0.207280251351461	1.57611639250423e-11	1.40576845917297e-09	6.7407126526375		Pp3c20_22510	protein_coding	43.4136425366908	-1.78100978445765	0.457582024193809	0.0003939165824317	0.00425738485051641	-3.5441262406857
Pp3c16_18830	protein_coding	190.645297708701	1.40114169841048	0.413648504581276	0.000568911922336276	0.00576419079085407	3.44601825693577		Pp3c1_6640	protein_coding	56.7750121561138	-1.7845722925033	0.389341195797663	1.02874741939162e-05	0.000208106293544743	-4.41104119507602
Pp3c14_1230	protein_coding	19.8733173779923	1.40289874199368	0.410903366423451	0.000871351273163309	0.00808621307622913	3.32907439092521		Pp3c2_26200	protein_coding	9.23851303599286	-1.78823793318728	0.407347224400573	6.28248197001295e-05	0.000957278961090842	-4.00194155331972
Pp3c19_13030	protein_coding	121.503566763533	1.403783696443	0.289414595363517	1.20084539145067e-06	3.30326006433316e-05	4.85549804510761		Pp3c5_13590	protein_coding	33.0962844040869	-1.79172041870657	0.445671155710126	5.63773358678353e-05	0.000877975089440892	-4.02748219247984
Pp3c1_37760	protein_coding	7.46944930480527	1.40446458619624	0.454246160882074	0.0029301436908361	0.0209924290386067	2.97497296612326		Pp3c4_3900	protein_coding	45.5100331901844	-1.79281132887346	0.463137974699157	8.23827049341078e-05	0.00118260129318977	-3.93736076328043
Pp3c3_8880	protein_coding	436.583020355678	1.40651343458549	0.21613056306044	8.13373142942015e-11	6.16487970144034e-09	6.49810632386248		Pp3c20_2280	protein_coding	48.6700444529624	-1.80582580650672	0.308402432213691	7.92935292285607e-09	3.95319051897025e-07	-5.76995324584629
Pp3c9_9590	protein_coding	12.8357411653501	1.40718549928704	0.411124598541423	0.000700028084215719	0.00682633681239624	3.38956814164738		Pp3c17_12060	protein_coding	115.912390085973	-1.80969224538099	0.189622708664824	2.6374559759761e-21	1.60611974261165e-18	-9.47618667476487
Pp3c27_3700	protein_coding	20.0721064330554	1.40748842748847	0.405661617122206	0.000492640864592322	0.00512650826435492	3.48472620035122		Pp3c19_7491	protein_coding	6.23882209176075	-1.81086179838523	0.449272727876612	0.000699339510893275	0.00682338992396422	-3.38983794711656
Pp3c1_29920	protein_coding	24.2747869377561	1.40766893566067	0.309646431931729	7.40344953640511e-06	0.000159250814632051	4.4817469576835		Pp3c14_10900	protein_coding	82.7363536278996	-1.82935421090113	0.305902896704859	3.8897129672504e-09	2.11361018466591e-07	-5.88881639118292
Pp3c12_12080	protein_coding	170.988572980382	1.40972021935941	0.198901132766674	1.45717723438102e-12	1.55022590115474e-10	7.07850513828699		Pp3c6_7940	protein_coding	10.9447661819819	-1.84897937894231	0.417946948921491	6.34539860823975e-05	0.000965200167282635	-3.99958376509454
Pp3c2_12290	protein_coding	73.2771917441021	1.41065591911627	0.383054739422059	0.000232484043748773	0.00279297157319955	3.68082114503822		Pp3c23_19750	protein_coding	9.02044598465621	-1.87547352959788	0.452283358226531	0.000121946947271496	0.00164270258490818	-3.84217879685468
Pp3c1_19610	protein_coding	16.7263119296145	1.41190759390521	0.452212610656544	0.000807658440454567	0.00761112489777356	3.35015674012913		Pp3c25_400	protein_coding	99.7792530334659	-1.89754866401878	0.218301487547164	6.64154665601286e-18	1.98796125330826e-15	-8.62092488775461
Pp3c17_7090	protein_coding	233.771217318362	1.41461701020246	0.149575340135784	3.46673695391844e-21	2.04075248687332e-18	9.4476044309527		Pp3c12_5540	protein_coding	65.1257301890841	-1.90652107216954	0.34146447940587	3.81530130724455e-08	1.64368386577716e-06	-5.4991944887637
Pp3c19_18080	protein_coding	80.2214191970714	1.4154355410623	0.28023984166565	4.73251074504828e-07	1.4740059921967e-05	5.03685173112889		Pp3c4_30950	protein_coding	81.7757598214937	-1.90932779743197	0.46512234060959	0.000243714630901308	0.00288665350886459	-3.6687758570344
Pp3c16_6270	protein_coding	173.795693300017	1.41773464058071	0.212179471693651	2.47346495749969e-11	2.14124466418845e-09	6.67493219607918		Pp3c6_23040	protein_coding	40.8897946052988	-1.92449699181423	0.358153215219559	2.15332770638183e-07	7.41282013541972e-06	-5.18558939077961
Pp3c23_11570	protein_coding	110.142287705944	1.41870663640234	0.208198551544412	1.1006188770636e-11	1.00190357571872e-09	6.79268977720226		Pp3c7_22570	protein_coding	15.2019352744611	-1.93021796500198	0.397347856703333	5.55157123621181e-06	0.000124892672651593	-4.54278558021789
Pp3c5_8650	protein_coding	107.242981981646	1.4208911847368	0.198768471799132	1.07521691182387e-12	1.2021902470299e-10	7.12051863842294		Pp3c7_20150	protein_coding	65.7524373802732	-1.93163395967723	0.341779205637935	3.63786156886159e-08	1.57849226796304e-06	-5.50758674887061
Pp3c1_17990	protein_coding	28.9491794710328	1.42217115817159	0.321605486663648	1.13740347058448e-05	0.000226199834352724	4.38925364285787		Pp3c19_15440	protein_coding	52.2496518321826	-1.94461875294444	0.303398614972632	3.17717329004454e-10	2.17476280241033e-08	-6.28987713739318
Pp3c16_9750	protein_coding	15.7124758226873	1.42266287543705	0.371486879839344	0.000164640797330647	0.00210692498612987	3.76787849822379		Pp3c7_23900	protein_coding	12.6093137850836	-1.95046415160578	0.405658753360149	6.78286750732736e-06	0.000148249307152724	-4.50039070062976
Pp3c14_16990	protein_coding	9.37016566427167	1.4234255584757	0.415792694631639	0.00102538227780659	0.0092247840173532	3.28346815764205		Pp3c5_15400	protein_coding	38.915502204706	-1.9532858667728	0.404367798237672	3.11275570899187e-06	7.62788425950044e-05	-4.66323590912383
Pp3c4_11080	protein_coding	5.65817431833407	1.42509341758139	0.461818987033028	0.00274255596578344	0.0199334291321472	2.99521039612868		Pp3c23_6580	protein_coding	258.362033152884	-1.95351340069846	0.36709871852344	2.57312487279616e-07	8.6500459348316e-06	-5.15229889649773
Pp3c26_9330	protein_coding	134.116106546485	1.42575124259371	0.242479689123447	4.00045984646907e-09	2.16712027265779e-07	5.8841743398039		Pp3c19_5900	protein_coding	16.5210440483935	-1.95536441076546	0.35883339982636	2.86902590299232e-07	9.49490006637717e-06	-5.13185362135717
Pp3c16_13060	protein_coding	92.0070544664453	1.42633519070349	0.279573994948341	3.37662008978843e-07	1.09817883583174e-05	5.10111292524861		Pp3c23_17090	protein_coding	99.2918392575526	-1.95844251142942	0.23704628152375	2.67019936428609e-16	5.82169392262868e-14	-8.18735937785716
Pp3c19_6330	protein_coding	15.8297084848436	1.42807970473688	0.45808969517348	0.00197707045572931	0.0155523671484096	3.09365530275121		Pp3c26_120	protein_coding	35.6972480734384	-2.01010451560926	0.461809199653656	0.000329433651619109	0.00369618696797551	-3.59098258391398
Pp3c16_13150	protein_coding	6.12241815233097	1.43153831850911	0.450196701677382	0.00305622742186639	0.0216671924007067	2.96202522725047		Pp3c21_7130	protein_coding	45.3893476612699	-2.01107585822966	0.274686345808126	9.31594768795775e-13	1.0683093257749e-10	-7.14025272552811
Pp3c16_17390	protein_coding	4.07815076915341	1.43194020601771	0.461367900566347	0.00596354832117141	0.0365554541311652	2.74977892994683		Pp3c8_16440	protein_coding	18.2812117610324	-2.02587547424592	0.331283322152858	8.04010518659238e-09	3.98527192006723e-07	-5.76761535269972
Pp3c22_16960	protein_coding	37.7423557560188	1.43281825645392	0.319272698517859	7.91707437797091e-06	0.000167243461142304	4.46741421226641		Pp3c12_16500	protein_coding	2.70426229215536	-2.03180617571701	0.450719528087065	0.000751192308541984	0.00720268003782916	-3.37017950996596
Pp3c8_19850	protein_coding	504.451351350972	1.4373028786413	0.219103500043928	5.34130563614542e-11	4.22993083113579e-09	6.56109784674989		Pp3c23_13750	protein_coding	172.616889585242	-2.03193904930646	0.222053005947086	8.22513279169759e-20	3.82252223950999e-17	-9.11017218416101
Pp3c19_6660	protein_coding	1334.35248743255	1.44126901823946	0.415305588709585	0.000348963338068072	0.00386375708481639	3.57594626027294		Pp3c1_30428	protein_coding	52.2554413428979	-2.03879594998469	0.314944572437347	2.93323625607744e-10	2.03940757017038e-08	-6.30226682680625
Pp3c14_3310	protein_coding	83.534938734925	1.44174682962586	0.257754949775324	2.32081735638841e-08	1.0536152831316e-06	5.58620763680064		Pp3c20_12980	protein_coding	66.5382147024857	-2.04007838459574	0.344827884042907	7.05676763636043e-09	3.57084574378582e-07	-5.7895680181625
Pp3c23_20200	protein_coding	17.2844489785457	1.44268562351346	0.408576179690526	0.000531149420539219	0.00544792415231408	3.46453479607323		Pp3c25_12880	protein_coding	3.14620182261631	-2.04532753967893	0.454774349152578	0.00124858984590324	0.0108460878891546	-3.22754137056671
Pp3c5_5410	protein_coding	171.970688689639	1.44391898823994	0.2337836020691	6.23115749853407e-10	4.07500394500181e-08	6.18446971227103		Pp3c23_6230	protein_coding	19.6506902029527	-2.05603899134616	0.360038369776263	5.01699440871479e-08	2.12470314767154e-06	-5.45070708745409
Pp3c16_2040	protein_coding	175.796934236812	1.44495833185567	0.330891723299804	1.10422923027514e-05	0.000221096238170737	4.39568706052045		Pp3c9_7310	protein_coding	21.3664822900345	-2.06686236234772	0.389204354543219	4.69380858583809e-07	1.46712671904249e-05	-5.03842394711769
Pp3c20_3140	protein_coding	269.037188320914	1.44686618471481	0.222765458652148	8.38996394650887e-11	6.3319129613396e-09	6.49343739702179		Pp3c7_26250	protein_coding	14.8382723604006	-2.09888215699202	0.352551893483954	2.70665463196042e-08	1.21627279390384e-06	-5.55942462029416
Pp3c19_12990	protein_coding	8.83527370024593	1.44723546045589	0.429666690016072	0.00130996566773525	0.0112519424572979	3.21378753231477		Pp3c14_24020	protein_coding	3.63798888236232	-2.10207249173556	0.45488708811591	0.000828646851318838	0.0077674646466511	-3.34304424984809
Pp3c14_20840	protein_coding	20.9205507912872	1.45493266988147	0.397451552094773	0.000283949526992661	0.00326043475077399	3.62951927687379		Pp3c4_16070	protein_coding	4.87166896966555	-2.10343558888951	0.459781625183147	1.68371952648625e-05	0.000314350326947028	-4.30316948059061
Pp3c23_5150	protein_coding	216.674079183483	1.45591620003478	0.27094873465511	7.62192915199107e-08	2.99118375164805e-06	5.37585694511111		Pp3c16_3080	protein_coding	248.472601339323	-2.11282555605352	0.25085594087089	4.7463722254693e-17	1.13271531759173e-14	-8.39281523342295
Pp3c1_1080	protein_coding	67.5432455021058	1.45942063127719	0.242231803854998	2.01574769109172e-09	1.17485492490693e-07	5.99653291417582		Pp3c14_17640	protein_coding	146.768903446634	-2.12145212656861	0.201316970706325	1.55329141468521e-25	2.74311263833408e-22	-10.4444647352427
Pp3c3_7860	protein_coding	696.563064540147	1.45950591550252	0.24960666297408	4.9918244816605e-09	2.60046077717181e-07	5.84744445261092		Pp3c5_4840	protein_coding	78.372475191774	-2.13374187766138	0.425125864090701	1.55142963686448e-06	4.12003720105664e-05	-4.80449450230481
Pp3c11_9470	protein_coding	9.2288558871694	1.45984123820556	0.455898798730099	0.000120852640787222	0.00163419420850103	3.84439007725622		Pp3c6_3040	protein_coding	67.0173264042985	-2.13734993497146	0.279471724433698	4.84059412816423e-14	7.06486713251077e-12	-7.53614739951286
Pp3c1_13930	protein_coding	6.41081812549987	1.4600162501418	0.44519048851465	0.00270798261544309	0.019760862687618	2.99907767236364		Pp3c15_7730	protein_coding	2.81922525586942	-2.16236278555047	0.458789191288946	0.000947275066291481	0.00863203182183053	-3.30573536958173
Pp3c17_5790	protein_coding	72.9334792566358	1.46017628764868	0.285715165473421	3.30281253998002e-07	1.0761562630267e-05	5.10529363213256		Pp3c11_7290	protein_coding	25.2363421015688	-2.16563872188534	0.387179091402968	7.20799568704453e-08	2.86052143445408e-06	-5.38590767665949
Pp3c3_6500	protein_coding	406.785545535276	1.46069099711357	0.466185064285636	7.0434783855093e-05	0.00103628863008674	3.97481229756618		Pp3c4_7558	protein_coding	3.78649856941447	-2.1900903986827	0.461575046649555	0.000427437890109431	0.00455830503582884	-3.52253667912257
Pp3c3_21640	protein_coding	407.679873494197	1.46248561497363	0.191468506066565	2.28918581894538e-14	3.60955549665852e-12	7.6332442517964		Pp3c2_8660	protein_coding	65.5507339726477	-2.20902463892403	0.430684384524994	7.47285914703477e-07	2.20686776817114e-05	-4.94865363678256
Pp3c18_10340	protein_coding	33.8680388851145	1.46642412221231	0.325096857715969	7.21449374400368e-06	0.000155565274138101	4.48726021651294		Pp3c1_23190	protein_coding	16.5061657476653	-2.22459224764769	0.365505674333947	1.57954834524157e-08	7.3991575005215e-07	-5.65269130989146
Pp3c10_21250	protein_coding	36.96701299905	1.47131990411727	0.308835953923875	2.37557930739614e-06	5.98469765600796e-05	4.71852743909782		Pp3c14_24040	protein_coding	9.97334226730618	-2.22854507326241	0.441843997803343	1.0988478243711e-05	0.000220518779299928	-4.39674802569065
Pp3c8_22560	protein_coding	30.1130686335188	1.4713467826535	0.39677510055442	0.000124112379523881	0.00166047319878163	3.83785767352295		Pp3c18_2600	protein_coding	10.1077830140316	-2.26303956901417	0.46489282507591	6.75858805133074e-05	0.00100907700746434	-3.98462813487058
Pp3c10_1200	protein_coding	91.5930371805265	1.47734584324445	0.255445688009114	7.92880924139383e-09	3.95319051897025e-07	5.76996480066563		Pp3c5_12990	protein_coding	94.2379302945569	-2.27579911120011	0.251530650834758	3.92904941896741e-19	1.47631941997797e-16	-8.93894454579885
Pp3c13_5870	protein_coding	782.133607390909	1.47758405112943	0.37444470926041	6.81731461743668e-05	0.00101426938621678	3.98257310083287		Pp3c26_12600	protein_coding	61.5164356372037	-2.29773478162693	0.370930815287776	2.01228639683436e-09	1.17485492490693e-07	-5.99681212409962
Pp3c1_28460	protein_coding	16.6895347029527	1.48205286600409	0.426370116353958	0.000525838440766934	0.00541160073656413	3.46723679333862		Pp3c8_18580	protein_coding	8.60394413858265	-2.29859763427122	0.465239999188332	9.35480586818081e-05	0.00130907980691025	-3.90674429579168
Pp3c4_27630	protein_coding	5.24427815433372	1.49087746116623	0.461170461408972	0.0030324111977544	0.0215415855801861	2.96443315095149		Pp3c2_30120	protein_coding	18.4242134380581	-2.2990049106278	0.411104991467457	9.81152601768085e-07	2.76350158647917e-05	-4.89538138047463
Pp3c22_13510	protein_coding	8.58097454250146	1.49230487724204	0.418501452040711	0.000632302120195622	0.00625934290285074	3.41736600137731		Pp3c11_12330	protein_coding	20.2227633878803	-2.30633063933684	0.461889859675628	2.63006691315894e-05	0.000458509197298982	-4.20333861285961
Pp3c24_14230	protein_coding	369.209683858746	1.49404610495908	0.199646132975837	7.40444374999938e-14	1.02158184863273e-11	7.48049277798692		Pp3c27_4780	protein_coding	7.65761692341982	-2.31927091372897	0.447281250470419	6.11864848954021e-05	0.000939417442853192	-4.00818769099576
Pp3c20_1460	protein_coding	179.625046779146	1.49410355616015	0.316992749817183	2.07570783109271e-06	5.29725437819326e-05	4.74591020912687		Pp3c22_10770	protein_coding	7.17427339098328	-2.40325665325287	0.460244189973328	3.27488340931966e-05	0.000554500872565533	-4.15345800199363
Pp3c1_8210	protein_coding	17.6003822052023	1.49888834566032	0.40735842348672	0.000455223713175222	0.00480816433892011	3.50580785821871		Pp3c23_22700	protein_coding	5.64398659154919	-2.43020339711728	0.459780058692336	0.000103565152475827	0.00143335469649147	-3.88208384836816
Pp3c2_14400	protein_coding	756.329297468952	1.50621435122919	0.249676937722452	1.56430947602559e-09	9.39649841721494e-08	6.0375920324163		Pp3c19_16810	protein_coding	131.813985210572	-2.49029192457945	0.273777265488296	3.33976215866401e-19	1.34045908459106e-16	-8.95688615776423
Pp3c22_5030	protein_coding	4.50287071269077	1.50741099203614	0.462582886606456	0.000273243752365629	0.00316444596728852	3.63942853705528		Pp3c23_6560	protein_coding	21.2852772119852	-2.58472217099739	0.368006989886705	6.08396576782856e-11	4.71240506402861e-09	-6.54166009380536
Pp3c7_2800	protein_coding	177.027559897529	1.50974785863297	0.227814202961359	3.50041502647184e-11	2.90222203603252e-09	6.62381639833627		Pp3c4_6870	protein_coding	13.8372035477617	-2.58612330521708	0.39540472880714	4.21630052405694e-09	2.27011790411115e-07	-5.87547599961227
Pp3c7_24580	protein_coding	8.65279815444928	1.5161315611347	0.45786762726787	0.00148564306358581	0.0124697987181204	3.17747342134685		Pp3c1_1650	protein_coding	52.8595839436748	-2.59744112938829	0.254112862676986	4.92637754701422e-23	4.57893828843532e-20	-9.88314152742104
Pp3c23_16950	protein_coding	28.5674890159228	1.51718622534056	0.350364963804127	1.92011764210887e-05	0.000352063603882054	4.27398290459596		Pp3c16_22550	protein_coding	32.119839421553	-2.73869008455013	0.364348675062882	6.68008845873503e-12	6.24181810482861e-10	-6.86433674585933
Pp3c10_15120	protein_coding	15.6980696057684	1.51943997566371	0.364428134923535	5.14818111483389e-05	0.000814516673005828	4.04879592015579		Pp3c11_6580	protein_coding	146.20494317763	-2.76085710817498	0.427197988312394	1.66698911510197e-09	9.91717734415452e-08	-6.02732177616873
Pp3c15_16100	protein_coding	10.6172083462679	1.52119769624208	0.44614955025718	0.000830683965832014	0.00778242909103096	3.34236284337265		Pp3c6_29090	protein_coding	41.6545560507495	-2.769878917653	0.333232017599582	1.79238236299194e-15	3.51705250338197e-13	-7.95492625594217
Pp3c2_1951	protein_coding	359.748389441968	1.52120440654175	0.267089175283	1.21497273185659e-08	5.78709810456208e-07	5.69761184856355		Pp3c16_16420	protein_coding	75.91701057637	-2.83480749082305	0.297379748389519	1.69041283128778e-20	9.04626987895219e-18	-9.28027526375156
Pp3c18_20600	protein_coding	122.936789963004	1.52159711087643	0.175361289437909	5.32282969476343e-18	1.70911222562768e-15	8.64623102545079		Pp3c21_19160	protein_coding	11.5494537271506	-2.84830061130501	0.436413330888876	1.35783472252809e-07	5.03648076104393e-06	-5.27086343710361
Pp3c3_10280	protein_coding	10.8150195574069	1.52576175429654	0.454052741578033	0.000759488782510691	0.00725003886439935	3.36715176890286		Pp3c13_5750	protein_coding	123.49044589446	-2.92379295541912	0.449339330888484	1.16613305681426e-08	5.59617113677714e-07	-5.70460483406937
Pp3c27_2390	protein_coding	5983.23334403162	1.52722631929093	0.3423657318541	7.19670814861879e-06	0.000155371474211012	4.48778624591572		Pp3c13_1310	protein_coding	172.044571917151	-3.06451381035702	0.19738984337539	2.83917215309015e-51	5.0139780223572e-47	-15.0629306066278
Pp3c9_18809	protein_coding	25.7049556950344	1.53991655471956	0.41276339918854	0.000361185920446434	0.00397025862373898	3.56693144589829		Pp3c1_35100	protein_coding	5.35407845643712	-3.09296086900802	0.459298779198276	1.03482859195369e-05	0.000209096944323823	-4.40976499127525
Pp3c24_1420	protein_coding	145.306674255127	1.5415587362377	0.249576485068524	6.62954124423354e-10	4.27290869975052e-08	6.17468523962882		Pp3c4_5790	protein_coding	47.1912743921902	-3.22963981950879	0.335307581352144	9.07296064139179e-20	4.10842269043536e-17	-9.09952277976979
Pp3c25_9290	protein_coding	2.78754536601025	1.54287440906713	0.460080186509742	0.00245535512356187	0.018350220686459	3.02878973083628		Pp3c9_10560	protein_coding	18.6839057382275	-3.27154275211613	0.437234655549415	1.0165898028211e-10	7.54326719236163e-09	-6.46446327724972
Pp3c3_19730	protein_coding	20.9624632571443	1.54762040474033	0.382647544085086	5.99101150937987e-05	0.000923222192457666	4.01316456489277		Pp3c4_13790	protein_coding	19.1094983956955	-3.52687579607234	0.412722951649091	5.29135484879522e-13	6.4003648376523e-11	-7.21759880487104
Pp3c13_7700	protein_coding	7.46527929139165	1.55039106914169	0.457375256413369	0.00197820668819795	0.0155543767202029	3.09348482630333		Pp3c25_6260	protein_coding	43.6147718319548	-3.81347564507209	0.355567933839013	1.89778482146296e-21	1.24129184989022e-18	-9.51048345379058
Pp3c21_2960	protein_coding	43.448445971749	1.55740179640613	0.452536751101386	0.000482382895109695	0.00504075853706344	3.49035300942396		Pp3c16_25600	protein_coding	57.1424536887038	-5.15056535881047	0.401880765358709	2.00123089152088e-25	2.98111530958528e-22	-10.4203936868538
Pp3c7_12870	protein_coding	44.5151153750006	1.55832941932033	0.348696969697865	7.67065815760791e-06	0.0001636036510427	4.47417588884289		Pp3c20_10640	protein_coding	157.542721809188	-5.37017271958595	0.354443725402839	2.14168324062062e-43	1.26073753431201e-39	-13.812532334209
Pp3c12_24670	protein_coding	115.155595237235	1.55986567177917	0.311317749411551	4.43059717519889e-07	1.39224815149488e-05	5.04946042096367
Pp3c24_7810	protein_coding	19.8590842682877	1.55993228133482	0.39913572494377	0.000127462933371413	0.00169758326043677	3.83130971512622
Pp3c14_14180	protein_coding	97.9846427172672	1.56143025905945	0.269106850619118	7.26542293021486e-09	3.66592482707413e-07	5.78467135605212
Pp3c18_11980	protein_coding	128.869851429168	1.56200703427881	0.251630993068978	5.18948236939987e-10	3.43244414395512e-08	6.21326499013388
Pp3c10_21810	protein_coding	10.6873856208242	1.56547909513743	0.458003766568662	0.000689908884682652	0.00674255168981496	3.3935582328815
Pp3c23_11590	protein_coding	146.033017020495	1.56777695726969	0.260210231387303	1.70515266744385e-09	1.01050322506908e-07	6.0236610551244
Pp3c22_15350	protein_coding	9.74190790149462	1.56832874012643	0.462468850282616	0.00137541803374926	0.0116778281134673	3.19976055407523
Pp3c2_30620	protein_coding	94.4375433802333	1.5684261394501	0.452493277253439	0.000421465458491334	0.00450277071806229	3.52626472335518
Pp3c26_10830	protein_coding	20.6086568158629	1.57103083673597	0.363743463101446	2.57295082173887e-05	0.000449439283006018	4.20830354740219
Pp3c27_1870	protein_coding	18.7062351900121	1.5716532736672	0.39832816524367	8.56417193578033e-05	0.00122266189479289	3.92803789334262
Pp3c1_10860	protein_coding	68.4949582784941	1.5730265100496	0.265729283889147	3.84314520724119e-09	2.09475136913208e-07	5.89080685740823
Pp3c21_14740	protein_coding	20.3904357646664	1.57325546834981	0.410080727739454	0.000482034688695981	0.00504010219204915	3.49054596313312
Pp3c13_14480	protein_coding	633.76809916077	1.57559351016295	0.253679396338586	4.93549065747088e-10	3.27672048913292e-08	6.22114204836984
Pp3c15_14780	protein_coding	36.6961441711763	1.57623353837558	0.356336849483088	1.14318730290726e-05	0.000226839188419574	4.38815036667711
Pp3c14_22890	protein_coding	55.3871209216351	1.58303972341624	0.449507564718929	0.000305121120696319	0.00347193233988208	3.6109129050717
Pp3c7_24490	protein_coding	218.191221450777	1.58417461802447	0.264059295373203	1.89939749336644e-09	1.11439733331732e-07	6.00618474968396
Pp3c10_5660	protein_coding	1881.16935940423	1.584737274696	0.310321452394294	3.04310206053279e-07	9.97053476604991e-06	5.12075784902946
Pp3c18_17330	protein_coding	10.1880941021889	1.59558257191205	0.444681596255974	0.000434342493958213	0.00461799424641905	3.51828690638157
Pp3c10_9790	protein_coding	49.9977724829396	1.5962745841659	0.296217864709413	8.56819222304785e-08	3.33291353874504e-06	5.35473494700411
Pp3c14_24300	protein_coding	39.069993337271	1.59663110743033	0.306700058312055	2.78137399180468e-07	9.28526742821752e-06	5.13768919062494
Pp3c15_19310	protein_coding	268.587653878052	1.5983622868836	0.3540212993096	4.83935780698144e-06	0.000111570572939024	4.57163394990884
Pp3c14_16980	protein_coding	1012.08380802658	1.60054327245549	0.215843604514803	1.15887830467895e-13	1.56227411149849e-11	7.42140103535173
Pp3c17_14100	protein_coding	49.0509127331954	1.603582768186	0.282262161147721	1.70448697896136e-08	7.85933160534141e-07	5.63959691373847
Pp3c27_1590	protein_coding	527.207157514293	1.60390985288691	0.448238052621952	0.000141494305504154	0.00184958507416977	3.80554146614276
Pp3c5_18730	protein_coding	2307.84207020367	1.60500921073671	0.241041039827646	2.39025485648145e-11	2.08969805769616e-09	6.67994895804006
Pp3c2_29800	protein_coding	229.667933464455	1.6054105308117	0.308118363874227	2.04594571010854e-07	7.14052335255503e-06	5.19511386971743
Pp3c1_36390	protein_coding	198.601537173606	1.60764132554612	0.212436276115819	4.10719745387673e-14	6.14687347758161e-12	7.55755393229233
Pp3c12_4160	protein_coding	151.991919947094	1.61142028033163	0.394815565793647	5.15641373999752e-05	0.000814516673005828	4.04842188752421
Pp3c9_24460	protein_coding	52.0072296789108	1.61543207192351	0.347104002209739	3.11421548759899e-06	7.62788425950044e-05	4.66313946338585
Pp3c15_7040	protein_coding	108.643972765047	1.61713389806408	0.228680413543099	1.90800083223698e-12	1.99380441995888e-10	7.04104739790336
Pp3c1_38950	protein_coding	782.840499844312	1.61925576604753	0.195855901859549	1.34359444372042e-16	3.04203562514137e-14	8.26964414141369
Pp3c7_21360	protein_coding	40.3270864703772	1.62092613913334	0.283294244277967	1.55618663716949e-08	7.33100754822979e-07	5.65525102356599
Pp3c3_27720	protein_coding	536.155729725348	1.621120704097	0.187212700070849	4.68829109834763e-18	1.53324482957073e-15	8.66071140237747
Pp3c1_14380	protein_coding	252.705932187644	1.62554636600117	0.284003537897442	1.07762024096054e-08	5.19966487851451e-07	5.71803645985757
Pp3c8_6080	protein_coding	439.430301657666	1.62690805308142	0.208610810161418	6.33898792192806e-15	1.07640891058894e-12	7.79701266788049
Pp3c14_26000	protein_coding	20.3202774794256	1.62754811705512	0.4011020559136	6.12270371870908e-05	0.000939417442853192	4.00803118427012
Pp3c18_4480	protein_coding	53.9472401775748	1.63218198917957	0.338564523356438	1.42449584514332e-06	3.81738947272095e-05	4.82154638815052
Pp3c4_11210	protein_coding	5.82122007920148	1.63540502107382	0.455186119470933	0.000761677675637489	0.00726700580862132	3.3663580682198
Pp3c12_20160	protein_coding	275.31914361722	1.63973914273854	0.224820854788236	3.0744553675443e-13	3.87820584220231e-11	7.29109514664672
Pp3c16_23100	protein_coding	101.57100457555	1.64538365079704	0.36938784077268	4.35180670341602e-06	0.000101657283574507	4.59383157010712
Pp3c10_25030	protein_coding	114.923717005811	1.64580066440756	0.364166200332644	5.45611557948896e-06	0.000122901787160427	4.54643906798671
Pp3c10_4870	protein_coding	8.43720078297819	1.64806640546665	0.42298023356045	0.000337989630453307	0.00377178882177971	3.58429521369867
Pp3c8_24170	protein_coding	25.3489349061501	1.65137221227302	0.342902537802399	2.39139274958582e-06	6.01595384012616e-05	4.71717730350223
Pp3c2_6410	protein_coding	178.819896267602	1.6603434068542	0.249575009868691	3.06133187166776e-11	2.58675219395468e-09	6.64359010338209
Pp3c17_13282	protein_coding	16.0621041589724	1.66320730185099	0.42073001016776	0.000110763215290746	0.00152105628463031	3.86571722078412
Pp3c7_5230	protein_coding	41.1907580249228	1.6656353365042	0.305327966008515	9.41791666438196e-08	3.60000883751051e-06	5.33761115388904
Pp3c7_6890	protein_coding	142.132926963337	1.66707663668439	0.24125648100717	5.16108723795466e-12	4.87405350921279e-10	6.90107390316833
Pp3c19_20160	protein_coding	725.639301802002	1.67552584168979	0.240762219298709	3.11264123822279e-12	3.14109967240083e-10	6.97254225541718
Pp3c3_23480	protein_coding	4.8433014588571	1.67800879938246	0.461186603269599	0.00012714948032957	0.00169596663339894	3.83191537148932
Pp3c11_3620	protein_coding	46.6725180774537	1.68161775033633	0.459690126174428	1.14312166093879e-05	0.000226839188419574	4.38816285807664
Pp3c14_4060	protein_coding	32.7933382283843	1.6836489699155	0.33946036476561	9.40455250461905e-07	2.67016715806387e-05	4.90370535625914
Pp3c8_8150	protein_coding	610.235669098143	1.68531272330201	0.23804770175609	1.49038219370739e-12	1.57605685873489e-10	7.07538145534155
Pp3c23_1080	protein_coding	154.247702413175	1.68749846464591	0.199546845947736	3.30758991091337e-17	8.34457683239e-15	8.43515682258805
Pp3c24_14851	protein_coding	29.3370375889423	1.69057870707452	0.319308031575626	2.14689118027561e-07	7.40509731321628e-06	5.18614722100362
Pp3c16_19220	protein_coding	735.088663745795	1.69451402101682	0.235035888560265	5.52659722165988e-13	6.63943584588527e-11	7.21167940149342
Pp3c11_25170	protein_coding	139.814775727623	1.69968627167573	0.260081360162769	7.10964072343709e-11	5.43533572190039e-09	6.51832586876955
Pp3c6_1770	protein_coding	216.599551481348	1.70176310099623	0.407540414104883	1.74196685514969e-05	0.000323822470125721	4.29563156904265
Pp3c18_19000	protein_coding	80.4053996452563	1.70229827655132	0.240824526649635	2.14563587917638e-12	2.22893703683852e-10	7.0246759807577
Pp3c21_20650	protein_coding	211.287899180796	1.70769301248729	0.460913772307342	0.000260683026697751	0.00305688064507456	3.65152961918425
Pp3c3_36450	protein_coding	100.454243653554	1.70857447142219	0.413529872175411	1.83087272921593e-05	0.000338213518807042	4.28457690242312
Pp3c19_3000	protein_coding	14.8313881152049	1.71120656742665	0.447525332671272	0.000167782537181324	0.0021397094916819	3.76315589375266
Pp3c9_7690	protein_coding	398.859092266982	1.7211352140487	0.19431942598641	9.11483536203374e-19	3.21935984987032e-16	8.8454645035777
Pp3c16_10460	protein_coding	218.155509368673	1.72368561149353	0.295327622026194	5.04029526502221e-09	2.61798865824389e-07	5.84583630172404
Pp3c18_7090	protein_coding	788.256368384425	1.72743157416105	0.188014350008227	4.03810839916266e-20	2.09744100968272e-17	9.18703701577954
Pp3c9_4170	protein_coding	119.910869517257	1.72818258315994	0.246991958895728	2.91591580721396e-12	2.95948696295394e-10	6.98171819754213
Pp3c6_2730	protein_coding	19.3237396502089	1.73141599685213	0.435571578748547	8.58169234176276e-05	0.00122417356022238	3.92754624557061
Pp3c5_3040	protein_coding	149.924273499803	1.73208266136412	0.179677660043883	7.85249366151782e-22	5.54700152249618e-19	9.60184639586512
Pp3c7_26350	protein_coding	18.0413143194441	1.73543009262831	0.39368018463595	2.26503099567185e-05	0.000404862827768875	4.23702284348857
Pp3c22_22960	protein_coding	116.270004707873	1.73562662958443	0.279151145809902	5.74817640290332e-10	3.78779086848032e-08	6.19718543851983
Pp3c12_23490	protein_coding	305.351868134616	1.74052519982047	0.243944551006786	9.81395377919207e-13	1.11098989577264e-10	7.13309112262863
Pp3c5_28420	protein_coding	108.748503339091	1.74141460926127	0.317603034025367	4.01957896158502e-08	1.72295544809688e-06	5.48998938625567
Pp3c4_17790	protein_coding	96.0216653798713	1.74431100312568	0.299413557323642	5.9835099289478e-09	3.08973056564965e-07	5.81721796387636
Pp3c10_22960	protein_coding	14.0234349004954	1.74544736442189	0.378721738074439	9.84592746129468e-06	0.00020078415585042	4.4205296492735
Pp3c6_16730	protein_coding	131.557031781939	1.74753068538332	0.336561632536467	2.18429848098595e-07	7.49023517945863e-06	5.1829275973049
ENSRNA049990333	snoRNA	7.79978373705156	1.75179905809968	0.427091846001717	0.000148955099954015	0.0019285535668533	3.79280504254115
Pp3c1_9600	protein_coding	53.807760153227	1.75313430404353	0.307586234719582	1.56589077871482e-08	7.35468913619781e-07	5.65418325091307
Pp3c19_8700	protein_coding	1420.26363471727	1.75346036691014	0.23428597473385	6.83860124795571e-14	9.58489666975379e-12	7.49093244369003
Pp3c20_15090	protein_coding	172.902230235538	1.76695790944637	0.236980186824882	9.45048701790067e-14	1.29376434679167e-11	7.44836387509204
Pp3c17_12970	protein_coding	18.8573246451812	1.76992226296866	0.457432653007772	0.00052895954080082	0.00543106133171074	3.46564584839794
Pp3c1_9560	protein_coding	431.09267728567	1.77091856032867	0.287643753353233	6.41283371952853e-10	4.16362659878213e-08	6.17993416826681
Pp3c5_17150	protein_coding	794.997942479744	1.77373819582437	0.168904181198399	8.78348020681606e-26	1.93895325565465e-22	10.4984234416918
Pp3c7_20200	protein_coding	8.29747417089629	1.77588300116609	0.454454861234126	0.000249137228719905	0.00293905374695626	3.66314518994155
[truncated: 118 more rows]

## Sheet: 3.
Supplementary Table 1. List of differentially expressed genes (DEGs) mapped to Ppatens_318_v3.3 and Ppatens_870_v6.1
[truncated: 787 more rows]

[truncated: 9 more sheets: 4., 5., 6., 7., 8., 9., 10., 11., 12.]
