# Supplementary material for: TRB proteins in moss reveal their evolutionarily conserved roles in plant development and telomere maintenance
Source: Plant J. 2025 Nov 14;124(3):e70574. doi: 10.1111/tpj.70574 (PMC12616469; doi:10.1111/tpj.70574)
Supplement: Supplementary file 3 — Table S2. (a) List of genes from P. patens with transcripts per million (TPM) in WT and mutant plants, calculated using the pipeline described in Nevosád et al. (2025). (b) List of genes highly expressed (20% percentile; Nevosád et al., 2025) in WT and pptrb single and double mutants with telo‐box motifs ±100 bp from TSS. [file TPJ-124-0-s004.xlsx]

## Sheet: Suppl Table 2a
Supplementary Table 2a. List of genes from P. patens with Transcripts Per Million (TPM) in WT and mutant plants, calculated using the pipeline described in Nevosad et al., 2025. “Matches” refers to the number of telo-box motifs within ±1000 bp of the TSS in respective gene.
Gene Id	Matches (telo-box count)	WT	pptrb1	pptrb2	pptrb3	pptrb1 pptrb2	pptrb1 pptrb3	pptrb2 pptrb3
Pp3c20_270V3.1	1	14913.6	8884.17	8487.7	13249.6	7869.26	12262.6	10298.7
Pp3c19_21160V3.1	0	13008.2	5051.15	9208.93	10984.1	11958.8	10868.1	8925.24
Pp3c13_16130V3.1	0	10632.8	15035	14181.4	10642.3	10318.6	10632.4	4891.49
Pp3c3_18750V3.1	2	9429.16	8859.48	8561.93	9170.96	10145.4	8234.47	6785.19
Pp3c5_13519V3.1	0	8676.71	9793.92	8031.59	7038.06	11612.1	4962.87	7529.13
Pp3c19_20900V3.1	0	8611.29	2969.7	5035.18	6303.14	6848.41	5953.03	5306.61
Pp3c8_7680V3.1	0	8103.4	5019.8	6274.17	1813.38	6723.58	1616.82	2507.31
Pp3c22_5610V3.1	0	7128.94	8213.39	7947.95	7275.94	8356.11	5460.03	4038.57
Pp3c6_12510V3.1	0	7110.22	5560.89	4677.84	7115.99	6496.51	6478.54	7488.81
Pp3c13_6860V3.1	0	6015.84	3696.49	5571.32	2105.13	6735.48	1487.3	5432.59
Pp3c16_21700V3.1	3	5484.84	6144.99	5398.4	5698.03	4735.84	7016.09	6848.58
Pp3c21_4230V3.1	0	5244.49	5337.76	4677.11	5878.22	6311.26	5234.72	4281.74
Pp3c3_14480V3.1	1	4910.48	5388.38	4990.66	4176.23	5279.74	4044.33	2661.9
Pp3c9_3440V3.1	0	4640.77	6851.19	6096.86	7914.54	3750.66	7145.71	3114.54
Pp3c18_6770V3.1	0	4486.33	3362.04	3278.09	3156.2	4820	2893.3	3142.73
Pp3c26_6740V3.1	0	4123.25	4228.02	3509.99	3166.26	4732.76	2265.78	2049.4
Pp3c19_1760V3.1	0	4105.87	1285.48	3474.19	3725.44	2799.99	4741.96	2297.53
Pp3c10_25371V3.1	1	4021.09	3340.32	3261.52	3952.54	3760.53	3407.32	3192.94
Pp3c14_22870V3.1	0	3992.12	1332.55	1640.39	594.977	3001.19	548.19	1173.58
Pp3c19_3190V3.1	0	3580.56	1378.31	2339.01	2475.56	3545.44	2702.82	1978.56
Pp3c26_40V3.1	1	3504.27	4094.56	5816.4	3551.46	1794.76	3499.32	3140.43
Pp3c20_18830V3.1	1	3499.54	5257.46	4533.8	4426.59	4402.09	4521.56	5960.78
Pp3c2_5450V3.1	0	3311.49	4542.39	3812.88	3227.95	4223.84	2780.35	3320.93
Pp3c27_2310V3.1	0	3253.79	2576.24	2791	3021.58	3696.95	3045.79	3119.05
Pp3c18_8100V3.1	0	3167.56	2894.84	2514.53	3067.94	3099.09	2665.43	2463.26
Pp3c5_26410V3.1	0	3153.41	3360.47	3202.74	2734.9	2662.94	2720.87	3031.09
Pp3c5_4230V3.1	1	3135.78	3027.91	2915.18	2658.06	3282.97	2784.37	1921.14
Pp3c18_13090V3.1	0	3117.3	2506.07	2628.83	2505.46	3314.94	2362.45	1771.4
Pp3c8_14230V3.1	0	3082.85	5126.12	3597.93	3969.93	3791.08	3948.36	4579.19
Pp3c1_21860V3.1	1	2966.09	4196.66	3471.51	3273.17	2991.23	2937.54	3496.17
Pp3c21_3950V3.1	1	2961.17	2753.41	2532.77	2839.83	2977.9	2296.32	1901.07
Pp3c5_4330V3.1	2	2862.81	3496.96	3148.77	3243	3653.21	3041.29	4211.55
Pp3c5_17290V3.1	0	2700.85	2674.12	2631.63	2807.06	2589.46	2785.58	2112.94
Pp3c1_8280V3.1	1	2695.93	3064.21	2473.08	2456.75	2343.47	2882.41	2318.13
Pp3c3_10740V3.1	0	2684.8	2106.63	1930.11	2254.98	2528.51	2055.67	1936.73
Pp3c16_7980V3.1	1	2653.56	3180.56	2716.64	2478.73	2344.18	2467.63	2627.56
Pp3c15_21510V3.1	2	2616.9	3788.51	3368.37	3528.17	3081.19	3878.91	4759.89
Pp3c17_4670V3.2	1	2560.27	3037.41	2993.55	2811.33	3349.55	2814.08	3269.85
Pp3c1_32280V3.1	0	2500.58	2144.27	2366.9	1747.77	3715.76	1935.58	3819.68
Pp3c3_4100V3.1	0	2450.18	2664.5	2374.22	2628.11	2940.81	2088.79	3254.3
Pp3c2_36220V3.1	0	2397.56	1671.83	1173.3	1493.85	3758.03	1281.7	1215.81
Pp3c9_21480V3.2	3	2392.18	2723.57	2647.34	2563.43	2200.29	2896.25	2754.48
Pp3c19_11600V3.1	0	2385.84	1190.4	1859.15	2068.1	1924.82	2113.9	1149.39
Pp3c12_5760V3.1	1	2381.32	2892.66	2514.89	2915.31	2731.37	3163.56	3854.72
Pp3c24_20290V3.1	2	2342.22	3086.74	2415.3	2861.13	2425.09	2521.06	2575.81
Pp3c22_1860V3.1	2	2223.08	2759.51	2448.57	2696.49	2971.72	2468.77	3130.41
Pp3c15_14860V3.1	3	2181.65	2788.56	2861.81	2450.24	2393.5	2776.91	3497.78
Pp3c1_19190V3.1	0	2144.31	2572.88	2684.6	2015.3	2366.38	2128.5	1515.03
Pp3c16_23780V3.1	1	2104.85	1646.23	1544.54	1498.42	2057.89	1501.62	1264.33
Pp3c13_16000V3.1	0	2066.54	2889.42	2592.26	2215.81	2104.87	2135.86	1226.09
Pp3c1_15840V3.1	1	2056.24	2352.21	1981.55	2001.94	1715.42	1893.23	1778.79
Pp3c24_18690V3.1	0	2054.6	2224.4	2734.5	1550.48	2520.73	1253.93	1460.92
Pp3c4_8159V3.1	0	2039.55	1914.13	1723.38	1971.48	2071.94	1688.64	1053.21
Pp3c12_24030V3.1	1	2036.55	2544.58	2114.49	2254.52	2150.61	2030.58	1732.04
Pp3c3_23240V3.1	0	2031.68	670.563	1127.35	1188.14	1059.91	1033.92	2578.9
Pp3c10_25460V3.1	1	2026.36	1920.96	1964.88	1799.54	1758.88	2041.44	1922.34
Pp3c26_12240V3.1	2	2016.3	1970.82	1931.11	2053.01	2285.97	1814.62	1692.28
Pp3c8_5770V3.1	1	2016.29	2894.61	2372.3	2465.15	2279.13	2730.13	3012.21
Pp3c2_20540V3.1	2	1965.37	2329.54	2037.96	2057.02	1685.64	2264.13	2138.68
Pp3c25_1430V3.1	2	1949.57	3276.74	2577.94	2667.49	2836.86	2567.87	3407.2
Pp3c14_13580V3.1	3	1943.66	2453.61	2205.2	2202.73	1987	1895.34	2505.85
Pp3c13_10540V3.1	0	1923.17	1648.61	1492.37	1659.14	1856.92	1527.13	1421.06
Pp3c7_14450V3.1	0	1919.62	2887.65	2509.51	2124.16	2384.37	1979.39	831.927
Pp3c1_27980V3.1	1	1863.49	2067.78	2139.66	2008.89	1917.14	2243.53	2211.26
Pp3c24_8570V3.1	4	1844.37	2458.87	2132.81	2612.5	2270.15	2433.3	3126.97
Pp3c13_8360V3.1	1	1815.27	2232.64	1993.53	2032.41	1601.43	1897.14	2215.77
Pp3c19_6490V3.1	4	1784.57	998.817	1844.52	1774.62	1874.05	2010.32	2338.82
Pp3c9_5310V3.1	0	1779.1	1467.78	1418.71	1195.44	1261.44	1117.35	625.51
Pp3c17_13300V3.1	2	1757.87	2262.64	2224.17	2015.74	2167.88	2093.02	2692.7
Pp3c14_24710V3.1	0	1736.08	1631.67	1565.39	1644.05	1783.18	1556.88	771.043
Pp3c15_16700V3.1	0	1732.66	1550.29	1512	1493.62	1652.35	1417.79	1110.37
Pp3c3_14430V3.1	0	1724.41	1548.85	1724.1	1791.11	1548.01	1856.39	1723.04
Pp3c5_7150V3.1	1	1693.54	2138.4	1650.2	2096.35	1945.36	1006.33	377.323
Pp3c19_8330V3.1	0	1624.58	911.74	1527.32	2115.41	1143.74	1856.52	1066.4
Pp3c23_22230V3.1	0	1596.05	1096.06	1089.47	1064.28	1797.56	1042.06	842.64
Pp3c8_22380V3.1	2	1590.76	1543.57	1521.79	1569.36	1494.03	1611.8	1789.23
Pp3c22_16330V3.1	0	1583.59	1067.11	1073.07	1076.56	1225.5	1215.67	904.827
Pp3c26_3620V3.1	0	1580.9	1394.58	1250.25	1265.73	1657.97	1173.9	878.8
Pp3c5_690V3.1	0	1579.04	1402.01	1344.83	1557.8	1390.45	1696.37	1468.35
Pp3c2_32510V3.1	1	1567.49	1551.38	1500.5	1476.19	1457.05	1431.27	1551.03
Pp3c12_6700V3.1	2	1538.45	714.187	1087.06	994.883	1306.54	1094.13	1436.97
Pp3c15_16690V3.1	1	1530.19	974.123	952.46	1067.68	1224.58	1064.08	1066.7
Pp3c4_12690V3.1	3	1505.72	1799.38	1467.7	1705.53	1808.37	1770.25	2230.88
Pp3c14_19960V3.1	2	1505.61	1746.89	1643.78	1629.68	1703.72	1483.93	1790.8
Pp3c9_19520V3.1	0	1500.88	1108.34	974.24	1114.85	1317.14	1057.3	977.857
Pp3c11_11070V3.1	1	1499.6	1565.1	1414.07	1466.01	1415.11	1529.34	1856.49
Pp3c11_19620V3.1	0	1496.99	1113	1075.94	1217.16	1920.73	1094.13	2011.36
Pp3c6_15360V3.1	0	1492.68	1177.68	1292.61	1289.6	1463.01	1274.33	867.88
Pp3c16_5670V3.1	0	1492.28	979.193	1027.47	865.713	1519.3	1054.19	820.863
Pp3c25_13860V3.1	1	1489.21	1527.66	1451.41	1213.48	1799.13	1171.72	1587.97
Pp3c6_20300V3.1	0	1485.28	1603.49	1458.74	1379.62	1537.4	1345.72	867.657
Pp3c3_12510V3.1	0	1469.65	1225.12	1249.58	1267.06	1443.75	1227.38	879.503
Pp3c1_14300V3.1	3	1467.9	1790.63	1767.81	1550.61	1292.37	1436.69	1502.73
Pp3c13_5930V3.1	0	1440.88	1488.81	1334.48	1573.71	1402.41	1301.42	1103.34
Pp3c5_4110V3.1	0	1439	1074.99	1054.45	1008.74	1352.39	1080.41	1108.79
Pp3c13_15620V3.1	2	1422.34	1602.97	1347.93	1386.81	1540.69	1356.33	1646.4
Pp3c1_32310V3.1	1	1400.71	1651.49	1547.99	1508.85	1543.61	1671.17	1975.4
Pp3c4_11700V3.1	2	1382.8	1411.36	1340.92	1208.25	1293.75	1498.19	1564.95
Pp3c16_5650V3.1	0	1377.89	1180.8	1244.68	1157.28	1298.36	1312.33	1011.81
Pp3c10_7980V3.1	3	1361.81	1727.85	1648.04	1519.39	1136.71	1692.33	1824.52
Pp3c20_640V3.1	0	1341.96	930.667	993.047	860.25	1532.63	996.693	794.723
Pp3c3_20110V3.1	0	1336.96	1614.6	1412.3	1492.06	1285.5	1284.95	849.553
Pp3c7_14220V3.1	1	1334.63	1246.68	1322.77	1348.42	1023.95	1191.17	714.64
Pp3c12_9190V3.1	3	1330.03	1486.81	1506.58	1448.98	1590.23	1676.33	1962.52
Pp3c9_15380V3.1	3	1319.92	1954.28	1645.61	1951.46	1517.31	1889.47	2401.7
Pp3c2_6770V3.1	1	1317.09	1393.41	1205.52	1184.6	1324.06	1306.25	993.73
Pp3c10_25450V3.1	0	1308.5	1025.79	1092.19	1117.16	1271.12	1040.7	947.32
Pp3c7_6560V3.1	1	1296.48	1013.6	951.087	776.053	1227.15	1000.51	1754.62
Pp3c11_12080V3.1	1	1286.65	1354.37	1188.01	1327.92	1225.32	1264.37	875.147
Pp3c1_420V3.1	2	1283.74	1260.69	1341.99	1144.13	1028.94	1198.1	1335.85
Pp3c1_21200V3.1	0	1283.53	1038.65	1074.38	1143.31	1208.01	1010.29	722.063
Pp3c11_21120V3.1	3	1276.57	1526.01	1331.45	1617.39	1430.35	1553.92	1717.68
Pp3c20_2800V3.2	4	1272.86	1955.34	1673.74	1652.94	1546.69	1950.92	2239.73
Pp3c15_11070V3.1	0	1272.5	2922.78	1614.31	2137.28	1905.67	1378.75	125.103
Pp3c3_28050V3.1	0	1261.39	1021.56	1189.27	1312.21	1217.86	1351.21	2225.46
Pp3c24_3690V3.1	3	1261.04	1277.77	1139.51	1180.75	880.397	1217.48	1045.05
Pp3c10_8090V3.1	2	1242.66	1368.67	1139.6	1273.33	1003.17	1292.93	1256.04
Pp3c9_24840V3.1	0	1235.08	765.423	877.033	825.88	1273.7	901.633	756.443
Pp3c13_6570V3.1	1	1226	777.687	816.537	851.593	1346.11	1054.63	888.23
Pp3c16_16040V3.1	1	1215.66	889.483	940.823	902.203	1194	1022.7	700.89
Pp3c5_16070V3.1	2	1204.67	1628.48	1197.84	1414.82	1221.2	1245.84	1362.56
Pp3c3_2800V3.1	4	1200.16	1387.49	1105.85	1244.33	974.533	1333.62	1259.14
Pp3c14_19640V3.1	2	1193.72	1120.98	1177.65	1052.69	1128.95	1112	1155.65
Pp3c10_17760V3.1	0	1188.31	2106.95	2160.09	2044.13	1804.55	2157.61	3220.42
Pp3c4_13060V3.1	1	1186.38	1631.3	1883.41	1464.3	1236.81	1457.39	3702.8
Pp3c22_2920V3.1	2	1184.45	1494.84	1182.39	1307.18	1067.57	1320.61	1340.78
Pp3c2_36190V3.1	0	1178.02	603.717	777.227	344.57	951.267	242.787	305.37
Pp3c15_23900V3.1	1	1176.85	2172.13	2132.85	2544.99	1418.28	2972.79	4125.81
Pp3c15_5850V3.1	0	1173.42	589.03	618.997	541.757	1026.3	678.383	675.717
Pp3c13_21050V3.1	0	1172.73	993.41	982.353	1013.42	1269.86	1123.56	723.073
Pp3c6_22090V3.1	0	1172.72	1048.38	988.337	1141.09	1034.97	1029.33	828.03
Pp3c10_12250V3.1	0	1171.01	626.087	817.457	642.327	936.48	691.95	1193.2
Pp3c1_19210V3.1	0	1170.58	1587.94	1256.77	1556.71	1710.34	1197.79	773.78
Pp3c14_7570V3.1	1	1169.54	1393.5	1372.08	1220.14	1301.53	1363.66	1870.11
Pp3c6_27040V3.1	1	1169.53	1459.12	1158.29	1298.41	1069.8	1190.75	1258.78
Pp3c7_21140V3.1	1	1161.6	1235.55	1065.82	1081.25	941.34	1074.06	1139.83
Pp3c2_32050V3.1	3	1160.97	1214.01	1195.28	1071.16	1059.87	1199.52	1152.49
Pp3c6_8910V3.1	5	1158.44	1162.93	1347	1141.23	1212.84	1392.53	1514.35
Pp3c3_4140V3.1	0	1157.97	1080.09	997.42	1255.16	1096.95	878.883	1135.04
Pp3c4_15480V3.1	3	1150.55	1531.41	1504.88	1448.6	1462.23	1586.09	1770.45
Pp3c13_7900V3.1	0	1150.02	1429.06	693.687	339.19	1337.83	280.973	493.243
Pp3c15_22720V3.1	0	1141.57	934.963	1100.88	837.66	861.437	881.303	254.03
Pp3c1_32200V3.1	0	1138.08	1216.51	971.803	1143.78	1001.08	1107.7	934.18
Pp3c3_25480V3.1	2	1137.08	1351.07	1152.14	1234.91	858.453	1123.34	999.087
Pp3c16_14640V3.1	0	1136.93	1438.8	626.407	237.903	1335.09	74.6	551.737
Pp3c19_22410V3.1	2	1133.45	490.137	979.82	910.53	1050.72	1006.41	1058.65
Pp3c11_2540V3.1	2	1132.69	1292.93	1194.03	1173.51	1281.72	1179.48	1478.95
Pp3c15_19390V3.1	0	1131.62	969.12	910.193	1131.64	1195.07	973.82	1071.37
Pp3c16_14590V3.1	0	1119.14	2319.66	481.327	287.723	1533.13	74.6	801.443
Pp3c8_12060V3.1	4	1115.21	1169.11	851.82	1132.51	857.833	1074.13	1183.53
Pp3c11_2550V3.3	2	1114.1	1103.67	1087.17	964.13	893.003	1034.24	982.373
Pp3c26_5590V3.1	1	1102.67	1730.69	1636.92	1729.62	1384.42	1155.95	387.167
Pp3c9_25690V3.1	0	1102.23	829.4	889.293	831.693	1055.87	867.72	843.91
Pp3c4_14160V3.1	4	1093.3	1508.54	1297.49	1429.03	1312.06	1286.56	1742.68
Pp3c2_35930V3.1	0	1084.35	1018.32	871.753	856.743	831.227	802.09	648.873
Pp3c4_27290V3.1	2	1082.94	1312.16	1324.54	1268.63	1194.01	1371.02	1619.69
Pp3c20_22420V3.1	0	1082.6	810.76	778.187	783.31	832.28	770.613	316.617
Pp3c22_540V3.1	0	1076.07	911.547	949.2	864.603	950.073	980.757	947.863
Pp3c7_25080V3.1	1	1069.72	726.64	718.143	817.043	1174.27	837.027	562.267
Pp3c18_20180V3.1	1	1068.6	1102.56	1092.85	818.783	1105.59	812.153	937.557
Pp3c21_8800V3.1	0	1064.7	724.92	748.263	743.623	865.777	834.433	635.087
Pp3c18_13160V3.1	3	1054.54	1701.18	1380.57	1322.04	1031.69	1273.31	1468.68
Pp3c12_9320V3.1	1	1047.87	1081.43	1071.83	1081.68	1150.86	1176.71	1362.8
Pp3c5_4200V3.1	1	1042.36	912.383	987.083	966.717	940.427	864.033	756.55
Pp3c17_22190V3.1	3	1037.76	1159.51	1160.85	998.737	1011.49	1188.03	1293.78
Pp3c6_610V3.1	4	1036.06	1241.95	1343.63	918.137	1259.59	974.373	940.683
Pp3c9_3350V3.1	5	1030	1169.65	1031.13	1201.22	1122.28	1127.03	1365.04
Pp3c10_15140V3.1	2	1028.89	918.393	946	920.883	1365.13	831.29	791.35
Pp3c5_26970V3.2	0	1027.93	946.307	1044.31	953.383	1007.03	1014.48	1023.36
Pp3c24_20960V3.1	1	1025.72	670.127	628.487	598.933	996.46	687.463	665.52
Pp3c14_15700V3.1	1	1022.31	1364.28	1067.14	1176.15	1207.27	1019.53	1319.5
Pp3c17_14060V3.1	2	1020.15	926.38	921.323	891.417	896.843	816.487	977.64
Pp3c17_15200V3.1	2	1012.65	1339.98	1186.85	1087.84	1003.5	1087.98	1276.84
Pp3c7_25660V3.1	4	1002.62	1052.3	1032.73	954.897	978.443	1055.98	1097
Pp3c16_10400V3.1	1	999.533	1378.61	1018.37	1258.71	1094.92	1193.22	1394.93
Pp3c19_4270V3.1	0	995.287	360.61	663.17	883.88	1044.75	964.367	760.3
Pp3c10_3020V3.1	0	991.893	1247.23	1091.16	1093.04	1183.22	821.847	360.353
Pp3c3_5420V3.1	0	991.133	1097.58	1073.6	1046.74	1110.78	979.717	1393.12
Pp3c10_2900V3.1	3	986.053	1163.81	1114.99	1085.29	874.31	1303.88	1615.18
Pp3c12_19360V3.1	3	976.403	1389.69	1169.94	1131.32	921.797	1046.42	1058.21
Pp3c12_5640V3.1	0	975.313	1493.07	1020.64	1078.71	737.157	1019.15	897.44
Pp3c4_19000V3.1	2	973.943	994.963	1024.4	883.86	1108.53	1035.04	1338.41
Pp3c20_1360V3.1	2	972.133	1383.07	1130.88	1187.51	1086.06	1142.3	1312.07
Pp3c23_6510V3.1	0	957.71	513.923	574.313	765.673	896.693	599.347	1319.42
Pp3c6_3470V3.1	2	956.36	1038.39	896.2	1062.39	800.737	1149.78	1076.34
Pp3c1_34380V3.1	1	952.79	1175.22	985.54	1054.76	1039.48	962.46	1349.38
Pp3c4_5690V3.1	0	944.993	808.2	686.847	818.637	893.213	774.33	572.357
Pp3c19_12910V3.1	0	944.297	389.3	741.127	950.77	846.223	1035.83	1004.14
Pp3c13_14980V3.1	1	939.18	744.33	692.7	906.147	881.313	815.38	658.413
Pp3c12_7770V3.1	3	936.027	1108.27	957.79	992.427	932.957	923.87	982.26
Pp3c4_15250V3.1	1	933.97	1137.54	1123.73	1026.06	1115.17	947.693	1183.5
Pp3c1_23920V3.1	2	916.963	863.847	865.59	850.173	819.003	861.19	895.527
Pp3c3_11690V3.1	2	915.41	838.763	902.917	794.103	798.76	831.35	547.193
Pp3c2_9650V3.1	1	911.297	869.753	907.04	725.003	931.023	913.333	1038.93
Pp3c5_12750V3.1	0	910.283	2383.98	2308.56	2534	2108.52	1610.68	733.573
Pp3c19_3840V3.1	0	907.267	562.35	825.127	1034.7	735.113	943.9	412.11
Pp3c17_1110V3.1	0	905.873	629.79	463.387	351.48	787.57	371.993	181.263
Pp3c6_3380V3.1	1	901.023	830.483	990.977	784.65	1149.8	833.897	1018.25
Pp3c18_15960V3.1	0	899.997	792.72	827.107	701.563	945.373	767.78	811.88
Pp3c4_29970V3.1	0	894.757	976.043	995.707	884.967	1228.49	798.777	1008.89
Pp3c21_9980V3.1	0	894.343	996.683	946.937	983.08	818.85	1030.54	332.947
Pp3c22_7390V3.1	1	887.653	879.723	776.957	843.81	644.803	820.09	871.813
Pp3c3_5620V3.1	1	879.257	729.65	655.907	791.433	807.21	769.18	668.88
Pp3c23_20770V3.1	0	877.117	702.443	731.15	806.417	801.083	768.44	750.477
Pp3c13_15900V3.1	1	876.437	972.27	842.763	894.57	944.357	863.38	893.003
Pp3c27_2340V3.1	0	868.877	853.047	793.107	860.347	556.837	829.913	573.467
Pp3c1_25330V3.1	1	866.153	1205.92	1049.41	1078.68	914.943	1127.76	1421.66
Pp3s877_36V3.1	4	852.897	787.843	733.14	933.607	1085.54	1217.27	681.537
Pp3c11_7910V3.1	0	847.237	1004.5	992.267	1046.3	873.183	872.65	690.62
Pp3c14_10580V3.1	3	824.267	980.737	799.593	877.083	780.64	939.237	957.837
Pp3c12_9180V3.1	3	821.853	808.673	728.547	718.697	721.067	742.973	816.05
Pp3c6_20310V3.1	3	815.237	887.203	861.677	781.827	736.573	872.06	975.123
Pp3c19_1780V3.1	2	812.867	340.65	648.967	598.277	738.283	817.683	928.537
Pp3c27_7010V3.1	0	811.717	631.097	696.497	745.09	719.693	844.74	696.4
Pp3c23_1430V3.1	0	806.7	1637.1	1584.86	1599.6	835.817	1194.66	224.553
Pp3c7_25240V3.1	3	805.79	880.117	848.303	829.57	875.217	794.353	916.64
Pp3s128_60V3.1	0	801.85	756.32	638.82	657.25	814.25	603.54	724.287
Pp3c7_18300V3.1	0	795.98	650.74	618.11	494.073	413.48	448.273	659.287
Pp3c1_3480V3.1	4	795.6	896.833	854.96	817.223	738.797	817.8	958.81
Pp3c1_27270V3.1	1	794.337	576.9	601.44	274.553	562.52	171.57	200.227
Pp3c1_7160V3.1	4	792.517	844.993	852	773.2	992.007	681.643	923.163
Pp3c12_10200V3.1	2	790.287	868.113	555.27	871.96	869.557	766.957	885.93
Pp3c7_12850V3.1	0	786.62	490.48	543.847	433.417	666.217	502.323	376.997
Pp3c2_6730V3.1	1	786.58	740.27	738.86	727.677	817.963	756.403	845.983
Pp3c5_1480V3.1	0	785.713	1774.2	1183.11	1329.47	1544.64	1410.91	2021.1
Pp3c26_5440V3.1	0	784.76	601.793	622.473	587.697	680.477	621.34	536.097
Pp3c1_1530V3.1	3	784.167	862.437	789.093	730.503	727.97	777.967	929.413
Pp3c12_25030V3.1	5	783.017	972.293	936.247	918.41	745.543	1065.23	1133.94
Pp3c14_8600V3.1	3	782.813	960.777	919.897	892.717	782.17	942.88	1112.89
Pp3c7_20230V3.1	0	777.797	544.78	645.873	978.77	758.317	800.26	521.23
Pp3c9_18780V3.1	2	774.017	781.153	762.153	676.03	648.227	738.927	846.96
Pp3c11_6420V3.1	0	751.823	663.937	620.173	606.593	654.96	569.067	584.367
Pp3c20_18740V3.1	3	751.683	814.84	708	754.39	728.217	767.813	798.21
Pp3c3_21160V3.1	2	749.697	858.233	795.437	742.837	696.327	698.73	742.177
Pp3c2_29600V3.1	3	749.11	769.107	745.437	664.63	650.017	613.903	769.907
Pp3c1_18400V3.1	3	749.04	852.237	816.16	769.93	669.597	889.04	859.073
Pp3c2_5780V3.1	2	747.007	760.393	820.123	702.277	812.303	693.32	818.92
Pp3c10_21490V3.1	0	742.193	619.863	746.273	637.177	930.17	671.807	669.103
Pp3c5_3870V3.1	3	735.933	839.543	758.07	793.443	567.18	776.533	761.113
Pp3c14_25170V3.1	2	735.827	826.643	913.027	753.41	860.343	900.74	1048.31
Pp3c2_36570V3.1	1	733.443	728.287	537.643	607.5	1076.23	488.603	526.657
Pp3c4_24130V3.1	1	731.81	757.07	652.16	786.097	790.017	710.177	539.777
Pp3c19_20840V3.1	0	724.657	232.41	358.713	306.303	361.093	378.717	951.79
Pp3c9_26020V3.1	0	721.63	492.3	495.027	548.343	588.69	511.187	376.96
Pp3c1_26280V3.1	4	720.817	831.507	691.397	637.577	611.247	655.79	624.25
Pp3c10_640V3.1	2	717.387	1184.67	1587.96	1239.5	1128.75	1437.62	1559.29
Pp3c25_3840V3.1	0	716.093	457.423	517.56	691.147	636.42	695	678.773
Pp3c7_3360V3.1	0	715.433	292.937	462.557	406.91	551.87	441.72	916.797
Pp3c24_16050V3.1	0	711.49	522.857	747.567	555.47	461.773	849.57	456.877
Pp3c19_10330V3.1	2	709.983	357.127	564.11	682.263	530.49	694.557	682.58
Pp3c22_5470V3.1	2	709.967	628.3	730.507	621.683	781.103	571.773	531.11
Pp3c27_7020V3.1	0	709.647	518.703	609.597	621.01	716.133	668.81	574.237
Pp3c6_1620V3.1	1	709.193	422.26	441.08	368.907	639.723	451.243	340.81
Pp3c10_20240V3.1	3	706.043	868.73	863.857	694.117	771.933	815.99	885.497
Pp3c1_7710V3.1	2	705.733	797.39	818.967	800.987	814.04	922.353	1132.37
Pp3c11_3690V3.1	1	705.453	675.293	626.85	665.783	706.057	699.177	739.433
Pp3c3_2620V3.1	0	702.183	596.2	516.923	457.293	674.093	482.33	294.593
Pp3s104_40V3.1	1	701.173	348.91	593.3	736.263	720.44	715.387	479.557
Pp3c20_13543V3.1	1	696.46	903.263	956.497	1687.7	886.96	1204.21	1617.84
Pp3c23_13100V3.1	3	695.837	902.643	833.123	817.977	792.787	848.553	1177.45
Pp3c11_15790V3.1	0	695.727	693.567	680.66	656.117	539.663	529.957	433.623
Pp3c3_19700V3.1	1	690.583	880.677	827.733	784.993	752.52	845.343	1079.98
Pp3c21_5260V3.1	0	690.303	1006.53	1030.62	960.01	979.607	815.453	837.39
Pp3c2_36500V3.1	0	686.483	729.96	775.463	664.63	1596.98	644.52	492.067
Pp3c2_10060V3.1	2	684.817	743.753	759.897	685.647	671.8	791.27	833.763
Pp3c14_4160V3.1	2	684.023	604.413	589.1	593.183	543.703	651.59	720.417
Pp3c21_6450V3.1	1	683.513	508.69	546.59	442.013	656.933	512.28	340.56
Pp3c19_19100V3.1	0	682.007	121.483	300.153	314.593	551.42	411.96	423.983
Pp3c22_15040V3.1	0	677.47	605.29	812.23	855.11	593.683	1058.86	1072.97
Pp3c4_3490V3.1	0	675.95	535.233	630.447	538.497	498.827	540.127	362.673
Pp3c20_9770V3.1	2	669.387	802.34	759.873	752.537	834.75	638.003	824.157
Pp3c4_22510V3.1	1	668.177	536.173	637	597.83	694.99	632.96	498.347
Pp3c24_20890V3.1	4	667.157	773.93	690.41	706.687	675.9	637.447	683.377
Pp3c8_19190V3.1	2	665.893	927.18	703.93	811.4	613.953	853.98	840.533
Pp3c2_33280V3.1	3	664.467	641.433	810.637	618.06	636.72	811.583	946.127
Pp3c17_16040V3.1	1	660.38	845.563	662.23	735.757	579.863	546.92	597.71
Pp3c8_16820V3.1	4	658.817	817.697	735.843	749.483	795.08	815.49	965.063
Pp3c15_290V3.1	1	656.387	819.49	767.44	748.68	704.903	702.937	907.457
Pp3c1_34240V3.1	1	653.807	546.887	469.667	572.197	705.047	566.427	485.577
Pp3c4_28370V3.1	0	651.477	574.56	570.02	471.14	555.277	546.98	285.227
Pp3c4_30730V3.1	1	650.757	752.09	764.807	710.753	703.24	772.587	1020.09
Pp3c10_21340V3.1	0	648.243	524.797	667.53	603.157	612.467	672.163	1478.52
Pp3c4_11370V3.1	2	646.063	724.663	713.083	758.873	670.483	752.55	921.83
Pp3c8_17810V3.1	2	642.203	918.503	861.23	949.093	608.36	776.047	521.18
Pp3c23_15870V3.1	0	641.823	311.583	413.773	215.587	567.26	178.98	1146.37
Pp3c11_23670V3.1	0	641.36	783.963	651.15	593.2	703.36	495.117	365.98
Pp3c7_14200V3.1	3	639.247	697.38	735.84	652.33	645.677	700.017	828.667
Pp3c18_18400V3.1	0	636.597	609.843	552.543	576.24	599.603	542.177	269.64
Pp3c7_26650V3.1	1	636.28	698.757	625.733	635.697	582.537	610.047	606.177
Pp3c16_22430V3.1	2	633.66	684.337	637.84	593.587	545.553	599.047	567.58
Pp3c4_3120V3.1	2	633.007	727.157	776.487	681.643	716.68	990.373	1133.26
Pp3c12_25430V3.1	0	632.727	479.38	444.37	552.18	614.53	520.193	417.987
Pp3c2_20330V3.1	1	632.64	651.023	655.717	482.097	702.64	416.323	347.683
Pp3c23_6600V3.1	1	631.53	284.257	273.083	98.5033	789.933	24.84	141.453
Pp3c23_6060V3.1	0	630.607	568.05	553.903	738.06	541.323	705.673	616.61
Pp3c17_23180V3.1	0	629.45	689.597	658.637	598.723	601.66	594.783	605.06
Pp3c13_22220V3.1	3	626.453	800.8	635.203	708.35	614.147	769.89	884.837
Pp3c15_12410V3.1	0	625.383	598.037	477.503	349.703	600.423	381.947	166.41
Pp3c25_1440V3.1	0	622.63	509.957	535.257	465.757	507.02	421.54	301.857
Pp3c18_6780V3.1	1	620.733	540.78	520.883	514.787	565.4	461.063	265.483
Pp3c27_860V3.1	2	618.79	813	765.377	710.327	615.527	790.98	880.24
Pp3c14_10480V3.1	3	617.783	651.937	599.333	589.12	544.6	538.233	553.43
Pp3c20_860V3.1	1	616.427	811.217	714.377	689.907	657.553	785.677	846.387
Pp3c5_28500V3.1	0	616.247	627.153	523.95	648.983	456.607	557.2	467.72
Pp3c2_13690V3.1	2	614.627	477.56	523.173	459.537	473.49	508.38	547.64
Pp3c1_30410V3.1	2	611.573	196.707	254.863	149.007	395.443	144.993	345.267
Pp3c24_20750V3.1	1	604.193	508.463	417.7	373.49	631.013	335.507	612.707
Pp3c19_4230V3.1	0	603.793	448.717	571.507	608.32	507.11	512.593	535.767
Pp3c22_11690V3.1	0	601.193	742.63	639.73	657.33	570.197	709.907	334.967
Pp3c23_17260V3.1	1	589.49	728.3	687.763	607.99	557.033	596.02	791.527
Pp3c26_12230V3.1	1	587.54	537.177	496.687	551.17	614.883	479.59	454.523
Pp3c16_13180V3.1	2	585.58	649.91	505.77	552.06	439.883	565.373	489.457
Pp3c16_410V3.1	6	582.037	594.5	637.923	544.017	649.367	543.597	742.78
Pp3c13_20020V3.1	3	578.4	694.433	656.697	643.23	603.68	709.403	788.15
Pp3c17_11870V3.1	0	578.24	592.037	558.303	678.77	685.513	686.21	780.963
Pp3c20_17920V3.1	1	577.563	793.423	920.57	729.14	635.683	800.363	1143.79
Pp3c22_10850V3.1	2	576.917	409.387	444.957	419.763	466.597	446.147	284.727
Pp3c12_21890V3.1	1	576.887	710.21	735.79	741.49	503.753	712.587	877.2
Pp3c12_10640V3.1	1	576.76	576.247	554.29	611.27	704.233	566.68	470.18
Pp3c21_16160V3.1	2	576.637	705.753	580.08	631.62	496.267	599.27	639.6
Pp3c14_7080V3.1	1	573.653	532.457	594.637	475.137	659.517	408.947	478.323
Pp3c1_32490V3.1	1	569.597	570.35	592.493	497.217	512.31	624.18	709.567
Pp3c4_11030V3.1	0	567.883	547.46	540.837	404.393	629.213	528.11	432.2
Pp3c4_25170V3.1	1	567.567	667.38	645.363	542.42	573.733	604.913	707.703
Pp3c23_6150V3.1	2	565.673	646.48	572.163	624.183	477.77	597.927	589.81
Pp3c10_18330V3.2	1	561.493	454.297	487.497	568.423	556.93	514.713	679.783
Pp3c15_22240V3.1	3	555.29	548.83	550.12	518.097	576.83	542.967	657.06
Pp3c1_120V3.1	1	555.267	656.337	536.763	577.83	572.92	581.993	651.967
Pp3c2_24130V3.1	1	552.487	528.073	449.28	440.357	426.657	414.273	346.267
Pp3c13_23630V3.1	4	551.703	659.863	628.013	638.043	605.24	716.57	841.04
Pp3c20_19140V3.1	5	551.623	556.25	608.17	539.667	729.207	582.983	687.68
Pp3c9_25700V3.1	0	547.843	624.82	592.137	626.593	613.533	573.547	255.317
Pp3c7_27030V3.1	1	545.02	658	642.703	602.327	651.483	658.747	768.863
Pp3c4_16903V3.1	4	544.697	597.33	550.683	572.293	612.113	555.81	605.7
Pp3c19_20080V3.1	0	543.297	283.253	524.97	495.73	387.69	531.52	89.65
Pp3c16_2090V3.1	1	543.03	599.457	584.863	556.54	457.49	623.483	700.29
Pp3c6_23230V3.1	0	541.373	746.773	595.933	641.21	501.34	597.687	360.823
Pp3c11_1100V3.1	2	539.793	666.443	498.13	561.83	447.65	534.81	559.523
Pp3c16_13640V3.1	2	539.78	540.443	571.67	490	705.047	538.937	712.383
Pp3c23_9380V3.1	2	539.543	609.71	554.423	561.633	502.653	593.56	601.933
Pp3c18_10730V3.1	0	534.887	302.277	317.757	245.92	522.657	316.007	252.117
Pp3c26_6961V3.1	0	533.137	327.19	88.6733	35.1167	84.57	17.5333	0.113333
Pp3c15_12810V3.1	0	531.68	537.163	515.513	485.677	518.717	469.733	372.577
Pp3c19_5170V3.1	1	530.973	110.85	314.627	344.28	131.483	616.713	855.95
Pp3c15_22760V3.1	1	528.713	652.973	659.73	625.82	556.527	633.663	821.27
Pp3c18_1350V3.1	2	527.363	549.02	560.397	538	524.893	656.603	681.467
Pp3c2_1610V3.1	3	527.307	711.677	536.327	661.97	561.67	604.043	799.47
Pp3c2_34570V3.1	1	525.47	598.617	574.217	541.967	480.157	552.477	658.147
Pp3c12_25120V3.1	3	523.18	640.67	473.743	533.34	453.807	434.363	552.98
Pp3c4_23170V3.1	0	521.563	435.29	362.437	460.317	452.66	380.173	402.76
Pp3c20_23270V3.1	0	520.22	363.437	415.993	462.73	444.457	536.047	455.137
Pp3c23_18280V3.2	4	519.947	560.503	579.92	505.823	463.427	522.697	566.357
Pp3c3_23700V3.1	1	518.753	601.587	478.11	528.203	441.943	549.243	499.943
Pp3c22_10010V3.1	0	518.303	350.583	415.48	441.077	500.463	544.03	632.937
Pp3c3_15000V3.1	1	517.59	352.547	388.257	424.953	210.923	521.487	623.03
Pp3c8_1940V3.1	0	517.403	449.117	354.177	309.23	519.25	342.267	156.073
Pp3c8_16860V3.1	3	517.38	624.597	661.193	551.31	602.417	570.913	815.867
Pp3c3_5550V3.1	2	516.387	580.637	577.347	578.343	520.953	556.777	612.71
Pp3c4_6670V3.2	0	513.303	537.443	899.143	332.663	560.273	586.047	418.09
Pp3c5_10730V3.1	0	513.18	307.627	361.24	268.54	451.523	375.063	158.343
Pp3c24_10010V3.1	0	509.287	626.717	616.88	623.733	519.847	602.237	651.637
Pp3c25_1240V3.1	3	508.467	767.453	691.043	687.99	723.13	759.533	1228.99
Pp3c3_35180V3.1	0	506.427	322.457	327.467	286.62	342.33	346.17	185.213
Pp3c19_16160V3.1	0	506.257	486.677	594.563	727.77	480.99	533.36	289.93
Pp3c21_9910V3.1	3	503.723	697.09	552.05	674.487	449.07	666.467	784.92
Pp3c16_4520V3.1	0	503.247	746.97	698.777	695.597	585.957	625.04	206.747
Pp3c1_16170V3.1	3	501.847	655.77	582.04	574.457	577.037	601.527	703.63
Pp3c19_4700V3.1	1	500.383	235.547	458.103	356.157	698.98	422.72	444.82
Pp3c2_1200V3.1	0	499.007	584.64	500.52	559.707	472.863	598.787	718.1
Pp3c14_7550V3.1	2	498.19	409.87	476.943	358.583	383.96	455.937	436.683
Pp3c6_23221V3.1	0	497.707	521.55	478.997	642.397	497.503	569.957	380.803
Pp3c19_13810V3.1	1	496.607	236.52	348.727	384.5	507.913	391.663	306.087
Pp3c20_2640V3.1	1	495.763	493.14	469.697	454.783	421.443	487.84	479.527
Pp3c10_25270V3.1	1	495.623	576.387	500.847	495.52	470.783	504.98	575.877
Pp3c20_2050V3.1	0	495.513	338.917	344.113	307.75	617.88	501.567	538.833
Pp3c6_10040V3.1	0	494.933	415.507	453.72	451.48	562.653	457.217	358.707
Pp3c22_7400V3.1	0	492.757	500.843	467.1	498.573	863.857	411.867	316.36
Pp3c1_34210V3.1	0	491.15	401.637	429.42	431.243	429.69	426.02	253.677
Pp3s116_30V3.1	3	490.94	620.293	569.903	612.437	565.94	685.057	842.447
Pp3c18_18370V3.1	0	490.833	429.19	381.033	425.44	457.837	382.18	423.467
Pp3c10_8040V3.1	3	490.48	475.833	499.32	417.26	384.36	484.16	462.493
Pp3c20_4990V3.1	0	489.503	498.49	503.44	549.213	485.82	525.27	341.047
Pp3c20_23170V3.1	3	488.623	626.087	622.063	610.493	520.827	677.237	757.24
Pp3c11_14630V3.1	1	488.323	428.687	514.76	418.68	532.767	451.44	338.997
Pp3c17_6090V3.1	0	487.817	643.483	817.673	849.953	515.953	944.523	943.543
Pp3c3_620V3.1	1	487.73	343.693	694.54	513.757	877.617	614.097	634.33
Pp3c23_15500V3.1	1	487.413	262.5	443.74	293.447	394.027	387.337	420.987
Pp3c12_17990V3.2	1	486.983	604.51	495.037	476.677	465.413	479.137	470.187
Pp3c6_2530V3.1	0	486.43	799.767	476.843	57.1967	995.11	17.07	134.553
Pp3c15_15470V3.1	1	486.05	266.163	309.05	332.603	357.383	258.797	249.7
Pp3c6_16850V3.1	0	485.617	1058.64	721.413	216.76	687.88	31.67	223.203
Pp3c16_15220V3.1	2	480.743	432.387	420.633	416.317	502.837	410.553	510.707
Pp3c2_27320V3.1	2	476.19	602.127	496.373	609.883	429.383	571.133	663.223
Pp3c21_21510V3.1	0	475.967	484.777	416.61	420.75	351.037	422.1	334.547
Pp3c20_22820V3.1	0	475.837	336.58	339.213	336.227	378.24	301.27	242.083
Pp3c27_660V3.1	3	473.883	535.023	438.793	526.94	466.667	541.207	597.733
Pp3c25_5460V3.1	1	470.12	512.08	412.873	566.943	497.52	551.523	594.383
Pp3c2_20550V3.1	2	467.013	584.74	483.197	534.237	389.367	505.227	497.07
Pp3c4_8330V3.1	1	463.003	330.9	302.533	197.12	387.673	255.83	105.89
Pp3c25_8980V3.1	3	461.983	476.457	490.03	488.173	457.95	535.907	604.32
Pp3c13_13170V3.1	1	460.507	701.78	708.367	895.143	230.967	836.383	247.733
Pp3c12_9290V3.1	2	458.877	465.647	528.317	427.733	536.633	537.727	689.913
Pp3c12_25460V3.1	0	458.267	361.13	372.833	379.657	424.303	418.437	307.15
Pp3c1_2841V3.1	1	457.117	317.163	762.833	905.153	299.503	1696.25	602.257
Pp3c12_9500V3.1	1	455.93	422.263	419.06	438.123	493.857	419.847	192.31
Pp3c3_3480V3.1	3	455.447	585.447	504.527	499.72	361.947	478.473	504.093
Pp3c6_16870V3.1	0	452.043	1531.3	986.09	330.607	870.29	64.6433	211.913
Pp3c20_22830V3.1	0	447.61	412.857	403.937	417.597	388.69	409.703	361.483
Pp3c5_5090V3.1	0	446.533	321.737	360.103	331.283	388.403	334.803	300.277
Pp3c14_15670V3.1	0	445.79	500.72	365.863	488.523	417.153	460.973	504.68
Pp3c21_21340V3.1	3	443.413	546.283	503.917	554.047	628.47	454.637	581.687
Pp3c16_2860V3.1	2	442.587	546.847	508.457	495.79	390.877	486.737	569.497
Pp3c15_25430V3.1	3	442.543	512.793	428.16	460.26	437.463	428.62	506.28
Pp3c24_17080V3.1	0	439.697	383.273	369.483	361.463	401.897	390.76	243.21
Pp3c2_6100V3.1	0	439.647	473.89	430.467	437.963	321.847	434.957	379.883
Pp3c6_17680V3.1	0	436.647	467.85	373.24	433.03	337.783	386.807	388.577
Pp3c22_17930V3.1	0	436.633	633.137	526.89	372.823	474.31	236.323	254.05
Pp3c1_36220V3.1	2	435.907	533.46	444.993	448.01	334.807	480.47	440.873
Pp3c7_24650V3.1	1	434.603	412.57	406.92	397.813	424.813	353.053	284.443
Pp3c4_4820V3.1	1	433.25	341.08	352.28	421.217	466.023	456.973	352.29
Pp3c1_23850V3.1	1	432.363	317.03	309.08	272.33	347.46	298.027	227.35
Pp3c1_11030V3.1	1	432.26	360.897	319.037	321.177	415.91	212.623	117.93
Pp3c10_7370V3.1	3	432.06	425.933	423.517	425.703	380.54	370.597	451.013
Pp3c17_14681V3.1	0	429.597	311.957	321.643	333.873	387.307	319.337	273.113
Pp3c12_19890V3.1	1	428.703	291.54	307.357	423.63	460.347	404.127	403.463
Pp3c22_5700V3.1	0	427.75	353.793	400.387	413.91	424.89	453.467	315.433
Pp3c2_6650V3.1	2	427.29	384.21	424.56	350.52	439.103	371.033	216.24
Pp3c8_16130V3.1	2	425.62	548.71	519.27	485.033	425.86	530.4	583.877
Pp3c23_21280V3.1	0	422.113	290.293	337.247	325.927	301.76	328.89	244.85
Pp3c2_28870V3.2	1	421.907	409.26	497.83	380.01	550.78	408.537	409.337
Pp3c5_7180V3.1	1	421.32	505.393	397.303	537.953	533.243	258.393	100.04
Pp3c4_27540V3.1	0	421.03	484.037	411.217	420.743	321.32	399.833	370.627
Pp3c5_23070V3.1	0	419.923	365.763	412.22	450.523	465.013	460.437	402.64
Pp3c4_15290V3.1	3	419.543	415.457	433.637	387.033	397.613	410.277	435.917
Pp3c23_8400V3.1	0	415.233	313.193	323.07	364.623	380.047	324.933	202.543
Pp3c24_12520V3.1	0	414.69	361.173	364.41	347.493	374.373	356.447	253.987
Pp3c11_9630V3.1	2	413.62	435.723	410.51	394.34	467.953	386.76	497.303
Pp3c9_15440V3.1	0	411.143	340.457	390.673	346.713	376.52	404.927	363.42
Pp3c7_26760V3.1	1	409.61	448.987	454.173	475.793	378.003	576.05	642.057
Pp3c4_32160V3.1	2	409.117	167.11	176.173	175.467	227.823	172.42	405.643
Pp3c14_19610V3.1	0	407.88	383.39	428.583	347.187	321.123	385.313	377.463
Pp3c7_26720V3.1	2	406.03	392.113	340.333	350.63	277.547	350.857	315.967
Pp3c11_2530V3.1	3	405.863	461.13	442.45	413.953	420.017	475.693	535.667
Pp3c5_16520V3.1	0	404.683	315.89	393.773	391.87	436.35	408.5	409.233
Pp3c13_5200V3.1	2	403.11	448.817	432.43	414.693	332.563	457.373	483.35
Pp3c20_19190V3.1	1	401.457	498.467	483.43	475.96	387.417	463.247	513.743
Pp3c1_13170V3.1	0	401.227	384.187	364.683	313.613	301.397	310.413	119.957
Pp3c6_7200V3.1	0	400.22	593.07	606.247	657.65	537.373	649.607	547.03
Pp3c15_5860V3.1	2	394.767	403.053	441.157	349.047	305.18	394.333	446.843
Pp3c23_8410V3.1	3	391.143	475.643	376.607	404.833	424.36	443.19	500.43
Pp3c2_34080V3.1	3	390.52	460.047	416.98	447.773	359.253	467.88	531.933
Pp3c27_2320V3.1	0	390.383	352.75	263.787	201.897	515.073	171.33	265.343
Pp3c15_12110V3.1	1	388.577	377.417	364.207	386.853	293.103	333.563	266.207
Pp3c12_10760V3.1	4	387.887	529.467	489.497	458.537	387.44	504.743	557.86
Pp3c5_8591V3.1	0	387.577	368.827	380.057	334.153	376.437	328.14	264.937
Pp3c2_25620V3.1	0	386.393	406.06	438.773	330.637	440.187	316.99	433.627
Pp3c21_8670V3.1	0	383.073	374.4	347.307	351.983	347.117	297.147	215.647
Pp3c1_3170V3.1	4	381.123	378.98	392.713	403.68	344.433	419.42	540.767
Pp3c15_14410V3.1	2	379.813	403.153	372.36	306.91	266.937	335.7	327.43
Pp3c1_27060V3.1	3	378.423	480.62	409.253	392.68	375.353	411.557	536.843
Pp3c23_1420V3.1	0	375.377	697.147	700.99	632.193	251.89	487.877	135.117
Pp3c18_21980V3.1	0	374.55	329.517	393.293	328.683	433.19	404.73	426.86
Pp3c17_8470V3.1	1	374.43	403.903	393.343	428.89	458.373	409.197	525.453
Pp3c20_18970V3.1	2	373.303	357.4	361.523	356.99	376.057	420.913	407.423
Pp3c8_22360V3.1	3	371.947	499.697	415.337	415.583	433.45	380.14	449.697
Pp3c26_360V3.1	2	370.957	358.133	330.947	328.227	272.483	311.93	319.45
Pp3c27_2780V3.1	2	370.95	429.083	372.52	406.733	267.7	421.017	368.263
Pp3c11_25510V3.1	0	370.803	357.147	338.897	348.703	357.943	317.63	318.95
Pp3c2_34540V3.1	0	370.257	317.837	324.47	341.787	364.287	253.037	302.467
Pp3c11_17280V3.1	2	368.863	392.953	406.64	356.907	306.023	385.69	420.397
Pp3c24_4100V3.1	0	366.147	393.57	380.54	382.75	377.027	334.537	408.373
Pp3c7_17130V3.1	0	365.63	318.217	423.163	444.1	299.19	441.927	564.803
Pp3c6_21770V3.1	2	365.173	430.9	368.773	350.493	325.773	374.997	392.72
Pp3c19_6730V3.1	1	364.773	152.053	271.453	322.293	365.297	354.643	521.413
Pp3c14_9600V3.1	1	359.547	404.517	371.61	422.207	326.553	440.69	485.763
Pp3c11_5840V3.1	2	359.453	368.797	316.93	319.24	249.48	294.39	309.727
Pp3c10_25410V3.1	1	359.113	268.063	257.89	318.087	344.83	314.323	292.58
Pp3c13_21770V3.1	2	358.693	295.6	305.777	286.99	351.777	208.507	222.603
Pp3c2_11410V3.1	0	358.473	620.21	617.87	742.233	513.627	645.473	567.513
Pp3c1_28770V3.1	2	353.797	370.857	382.327	322.707	368.35	371.327	425.413
Pp3c2_16490V3.1	4	353.303	477.467	392.067	395.537	319.967	412.293	441.65
Pp3c8_24120V3.1	0	351.403	339.77	316.073	332.55	334.787	288.917	138.677
Pp3c25_760V3.1	0	350.69	339.54	241.473	54.0767	432.397	22.4267	141.693
Pp3c25_1520V3.1	1	350.49	357.21	406.337	355.5	437.5	331.32	445.843
Pp3c19_22360V3.1	0	348.22	187.197	267.003	328.08	215.157	291.32	250.067
Pp3c26_11220V3.1	3	347.263	356.093	390.977	332.667	268.277	331.1	408.827
Pp3c7_1950V3.1	2	346.607	300.873	262.057	261.84	259.92	225.7	235.163
Pp3c7_14300V3.1	0	346.357	308.797	342.2	303.827	302.81	288.333	218.787
Pp3c4_8620V3.1	2	343.303	324.327	325.537	283.723	289.99	367.977	290.513
Pp3c2_34770V3.1	2	341.407	386.953	382.667	391.16	309.093	447.58	526.24
Pp3c16_11400V3.1	0	340.207	363.113	338.647	319.827	344.813	323.943	469.577
Pp3c24_720V3.1	0	340.037	147.543	160.33	106.26	194.127	227.873	165.687
Pp3c11_2940V3.1	2	338.663	393.367	352.783	385.687	290.493	349.67	332.377
Pp3c24_10800V3.1	0	337.873	249.83	262.24	304.753	397.793	169.72	298.49
Pp3c2_24270V3.1	0	336.657	308.683	286.737	265.563	288.573	294.893	105.77
Pp3c1_21540V3.1	1	335.963	279.867	436.23	415.767	155.083	501.503	394.557
Pp3c21_12100V3.1	0	334.397	478.49	457.61	530.553	243.123	535.95	296.677
Pp3c3_10840V3.1	2	333.063	355.297	379.043	358.08	378.767	382.487	519.973
Pp3c5_770V3.1	2	333.037	272.89	266.113	241.09	321.26	264.533	241.403
Pp3c25_1840V3.1	0	331.48	352.217	285.583	295.02	314.67	294.507	191.147
Pp3c11_630V3.1	2	329.91	360.9	348.413	353.793	350.167	355.457	428.077
Pp3c3_29970V3.1	1	328.49	327.91	340.843	404.513	356.583	448.217	728.613
Pp3c10_8500V3.1	3	328.22	366.12	329.79	300.427	306.24	322.407	310.103
Pp3c17_13590V3.1	1	328.017	356.953	253.567	320.263	268.287	316.16	295.483
Pp3c24_420V3.1	1	327.55	323.67	336.62	270.887	349.063	315.127	245.223
Pp3c6_24280V3.1	1	326.653	325.847	322.36	286.793	284.183	283.963	326.487
Pp3c16_9210V3.1	2	326.453	337.333	333.157	321.883	308.943	329.627	402.147
Pp3c13_7350V3.1	0	326.243	240.177	256.32	251.717	342.303	221.817	251.18
Pp3c18_21210V3.1	0	325.387	272.397	292.59	215.443	274.523	189.39	135.137
Pp3c21_5690V3.1	0	324.117	693.033	840.453	585.04	519.537	591.607	529.4
Pp3c8_24410V3.1	0	324.093	342.57	343.37	295.71	283.967	371.257	360.637
Pp3c3_25640V3.1	3	324.06	384.117	362.167	322.473	307.573	330.227	335.5
Pp3c6_6830V3.1	1	323.953	330.897	319.173	343.967	326.35	299.63	164.257
Pp3c9_25950V3.1	1	323.02	325.487	273.947	292.923	313.873	247.68	136.643
Pp3c1_8290V3.1	2	322.1	297.62	299.83	275.173	235.827	285.907	284.597
Pp3c1_24300V3.1	2	321.25	330.797	312.483	309.993	295.52	319.887	331.95
Pp3c14_22690V3.1	1	320.177	470.203	473.603	367.067	399.93	362.29	325.513
Pp3c21_6920V3.1	0	319.543	556.763	644.63	455.11	411.33	471.127	471.47
Pp3c26_7220V3.1	4	319.307	240.723	264.737	260.493	287.563	243.317	176.38
Pp3c15_5140V3.1	1	318.953	356.177	377.777	586.983	213.75	506.24	725.39
Pp3c14_4340V3.1	3	318.41	358.813	332.773	321.167	351.253	275.313	300.4
Pp3c24_5780V3.1	3	318.303	304.177	286.077	296.567	262.73	287.047	283.09
Pp3c11_24130V3.1	1	318.127	280.373	299.933	362.753	236.69	379.233	403.03
Pp3c8_5730V3.1	0	317.927	224.563	289.24	273.26	362.6	272.913	364.69
Pp3c7_22400V3.1	4	317.583	391.357	368.143	354.637	416.12	359.86	410.827
Pp3c5_24200V3.1	1	316.927	567.903	485.887	476.853	511	385.373	525.92
Pp3c27_2260V3.1	3	316.83	372.257	347.413	323.143	286.25	347.887	350.71
Pp3c2_28510V3.1	2	316.77	240.077	171.56	197.237	266.177	277.743	283.88
Pp3c5_5330V3.1	4	316.723	435.553	366.887	385.287	309.953	368.76	408.233
Pp3c27_8190V3.1	1	315.88	281.097	283.93	236.357	242.257	239.02	243.817
Pp3c10_7510V3.1	0	315.403	336	319.667	385.203	320.477	426.087	489.28
Pp3c3_14080V3.1	0	314.92	311.163	280.87	256.11	345.683	282.023	161.46
Pp3c19_20720V3.1	0	314.417	41.89	81.72	53.04	282.197	41.72	61.81
Pp3c10_22800V3.1	0	310.523	197.77	240.317	219.38	329.17	247.863	407.553
Pp3c24_20010V3.1	1	309.877	282.93	273.597	308.497	355.09	282.957	185.087
Pp3c24_18880V3.1	1	308.23	327.473	295.067	303.983	296.42	267.083	339.037
Pp3c2_27350V3.1	0	307.47	839.507	609.477	286.073	1291.68	117.947	477.423
Pp3c14_8590V3.1	0	307.26	381.313	349.287	287.12	440.29	226.063	314.54
Pp3c21_14450V3.1	0	305.823	180.77	232.977	210.18	208.13	251.253	136.47
Pp3c7_5780V3.1	2	305.357	293.893	276.55	301.303	295.73	287.557	259.013
Pp3c15_25780V3.1	2	305.297	332.763	338.11	283.39	296.503	239.243	335.123
Pp3c25_5480V3.1	1	303.09	327.95	367.807	299.093	332.823	336.113	374.493
Pp3c16_11530V3.1	1	302.753	521.747	460.353	232.013	478.573	123.603	165.917
Pp3c7_2560V3.1	3	302.037	321.547	427.81	320.633	475.257	341.417	449.057
Pp3c5_640V3.1	0	300.863	193.73	207.017	169.57	260.927	209.513	131.977
Pp3c4_11270V3.1	1	299.717	211.637	262.46	266.147	306.567	298.057	264.18
Pp3c16_20070V3.1	3	298.49	384.387	315.057	340.27	301.903	307.797	356.84
Pp3c20_2330V3.1	1	298.433	516.67	660.06	639.747	572.283	665.11	505.28
Pp3c16_11960V3.1	0	298.02	256.707	271.223	235.3	284.83	209.163	138.94
Pp3c1_12850V3.1	1	297.603	377.49	414.057	473.923	364.913	678.897	712.28
Pp3c16_4400V3.1	1	296.607	515.793	549.92	510.707	487.643	432.747	473.65
Pp3c20_19960V3.1	0	296.547	269.073	270.81	315.04	150.113	483.44	551.697
Pp3c16_21440V3.1	2	296.54	264.923	269.753	345.377	235.327	411.043	308.813
Pp3c23_22190V3.1	1	295.617	272.977	254.373	262.233	308.263	259.197	258.537
Pp3c1_39540V3.1	0	295.02	231.087	226.11	256.79	313.75	216.677	148.46
Pp3c19_21970V3.1	0	294.887	189.93	297.263	367.023	233.66	366.81	292.35
Pp3c5_27000V3.1	1	294.587	319.503	317.043	257.677	313.537	223.077	297.78
Pp3c13_10770V3.1	2	294.56	344.047	281.913	308.787	244.893	288.79	294.76
Pp3c19_14070V3.1	0	293.313	107.637	177.407	184.153	220.123	199.2	82.55
Pp3c20_21140V3.1	0	293.05	276.837	300.067	291.047	336.543	250.333	274.583
Pp3c15_17530V3.1	0	292.47	248.827	248.357	257.087	237.653	251.07	190.41
Pp3c1_28780V3.1	3	291.81	303.497	322.41	265.847	262.48	315.503	374
Pp3c17_5780V3.1	1	291.243	288.887	352.747	382.32	292.547	367.057	520.833
Pp3c1_34390V3.1	2	289.18	273.76	268.903	237.013	272.117	235.6	263.567
Pp3c14_1810V3.1	1	288.507	361.57	316.983	313.313	235.437	298.97	272.293
Pp3c1_25700V3.1	0	288.113	306.927	269.17	341.643	319.923	331.083	538.613
Pp3c15_4610V3.1	2	287.687	274.817	248.167	257.89	200.447	279.813	318.997
Pp3c7_1360V3.1	1	286.813	203.223	228.56	306.943	331.11	267.647	641.853
Pp3c12_11880V3.1	0	286.527	204.503	274.157	281.557	650.423	238.493	241.013
Pp3c6_4020V3.1	1	285.247	351.257	342.453	310.917	323.04	264.037	356.233
Pp3c15_21360V3.1	2	283.72	318.173	298.143	315.997	279.877	310.283	363.667
Pp3c12_9550V3.1	0	283.307	259.513	274.857	238.507	383.303	257.173	358.453
Pp3c10_2940V3.1	1	282.747	224.403	221.87	226.913	264.7	183.693	175.973
Pp3c12_14940V3.1	0	281.96	339.317	309.79	339.603	347.65	354.353	360.397
Pp3c7_7210V3.1	2	281.213	357	388.073	367.54	465.853	322.707	516.83
Pp3c19_17570V3.1	1	281.073	104.993	207.757	236.947	231.203	249.473	215.253
Pp3c13_3880V3.1	3	280.02	270.58	318.867	498.48	350.843	636.977	905.917
Pp3c21_15430V3.1	1	278.953	284.687	278.083	303.21	401.977	289.073	356.21
Pp3c1_25000V3.1	2	277.05	329.86	294.613	302.34	230.553	283.483	276.937
Pp3c18_8240V3.1	1	276.197	324.533	307.18	312.707	281.697	300.473	124.337
Pp3c1_5330V3.1	1	273.627	312.59	290.18	258.653	267.027	289.223	284.02
Pp3c13_20970V3.1	2	273.34	330.607	363.91	384.51	333.427	370.443	337.72
Pp3c2_13300V3.1	1	272.537	322.6	289.64	311.423	254.42	294.18	322.923
Pp3c4_21520V3.1	1	271.963	351.6	282.507	264.917	224.193	228.653	247.463
Pp3c23_20580V3.1	2	270.11	93.93	122.163	42.8433	103.12	74.64	131.193
Pp3c5_1370V3.1	0	269.957	210.873	198.577	202.423	237.347	211.01	126.007
Pp3c24_2340V3.1	3	269.897	286.437	257.607	288.167	256.667	290.817	352.48
Pp3c16_7660V3.1	0	269.887	353.017	320.537	286.493	127.613	247.74	243.693
Pp3c3_11250V3.1	2	269.52	348.553	300.09	264.217	235.267	256.983	255.657
Pp3c7_21150V3.1	3	269.213	313.1	289.47	271.987	205.207	273.303	296.49
Pp3c7_2280V3.1	1	269.06	223.437	207.2	213.833	213.923	218.407	266.523
Pp3c3_1140V3.1	1	268.433	347.327	288.7	304.597	291.557	292.953	322.197
Pp3c17_8370V3.1	1	268.253	292.35	344.173	334.28	357.887	344.04	459.187
Pp3c19_2860V3.1	0	267.567	177.457	311.4	278.907	260.41	297.887	308.85
Pp3c14_4100V3.1	3	267.167	252.79	224.41	262.277	232.247	239.297	271.843
Pp3c6_19290V3.1	1	267.097	278.7	308.15	293.307	242.267	309.96	315.68
Pp3c5_20340V3.1	0	266.213	280.593	298.593	311.343	270.55	269.207	262.623
Pp3c1_3610V3.1	0	266.203	123.683	185.08	132.05	123.397	176.54	411.023
Pp3c19_10130V3.1	0	265.487	123.54	215.397	219.433	225.537	218.163	243.427
Pp3c16_2080V3.1	0	265.163	212.52	223.04	193.007	236.703	195.19	129.23
Pp3c3_27450V3.1	1	264.963	242.877	271.367	331.81	308.73	460.8	660.873
Pp3c2_9590V3.1	2	263.947	219.443	239.55	172.823	171.7	215.14	205.547
Pp3c24_18220V3.1	3	263.12	311.327	250.397	251.577	227.393	244.243	214.423
Pp3c9_5330V3.1	0	261.727	173.203	168.14	155.59	184.057	160.357	204.513
Pp3c2_23690V3.1	1	261.163	288.733	290.007	297.137	360.313	229.163	301.26
Pp3c14_26050V3.1	1	260.977	227.553	239.19	225.073	319.98	189.573	97.3633
Pp3c20_18710V3.1	0	260.843	106.977	124.403	91.86	188.573	92.1033	140.593
Pp3c6_9090V3.1	0	260.777	322.057	312.997	356.887	283.153	298.737	113.897
Pp3c21_8300V3.1	0	260.533	564.38	538.183	491.053	326.253	420.46	337.597
Pp3c4_29150V3.1	2	260.407	188.453	211.33	206.823	199.373	258.573	195.823
Pp3c22_16380V3.1	1	260.163	263.36	311.863	427.127	410.14	329.84	473.017
Pp3c18_14440V3.1	3	257.307	262.65	253.027	241.8	182.25	246.54	248.9
Pp3c20_16160V3.1	1	257.01	209.773	246.94	183.46	216.377	187.903	213.6
Pp3c22_14530V3.1	0	255.657	274.403	235.31	251.13	192.137	244.297	110.643
Pp3c22_7690V3.1	1	255.57	292.223	307.353	252.077	228.547	261.15	149.007
Pp3c15_12980V3.1	1	253.477	139.93	154.463	139.71	236.017	136.83	171.46
Pp3c19_19829V3.1	0	251.587	110.333	153.667	186.557	167.76	251.18	315.273
Pp3c15_7720V3.1	0	251.043	249.627	233.303	228.623	192.33	211.397	96.25
Pp3c6_19070V3.1	3	249.037	234.75	221.713	245.69	224.153	225.713	256.113
Pp3c1_32910V3.1	1	248.62	180.103	246.05	259.877	175.71	293.06	421.153
Pp3c14_4330V3.1	0	248.36	181.367	279.84	275.837	204.42	309.153	232.053
Pp3c2_4100V3.1	0	248.24	290.253	293.017	273.907	302.683	265.577	53.4567
Pp3c21_10470V3.1	0	247.63	282.243	290.027	257.597	240.47	232.323	233.54
Pp3c16_3930V3.1	0	247.38	247.123	229.427	254.73	274.323	245.747	201.803
Pp3c9_24380V3.1	0	247.307	257.84	373.323	352.443	208.343	529.89	508.123
Pp3c2_15480V3.1	3	246.79	242.133	230.7	245.62	227.817	272.413	268.837
Pp3c7_17970V3.1	1	246.7	246.253	246.79	234.477	195.187	301.593	310.86
Pp3c13_23580V3.1	1	246.277	252.7	256.047	241.907	272.597	251.247	127.443
Pp3c22_21090V3.1	1	246.253	236.68	270.253	254.297	320.103	303.743	341.697
Pp3c6_29390V3.1	5	245.137	315.56	296.547	353.347	295.987	346.807	479.04
Pp3c8_14190V3.1	1	245.037	195.677	199.417	206.49	131.433	204.497	167.607
Pp3c19_11440V3.1	1	243.78	79.77	190.537	285.21	141.153	300.763	234.263
Pp3c2_29840V3.1	3	243.747	262.013	267.17	265.557	274.847	287.033	385.6
Pp3c14_3490V3.1	5	243.123	242.773	237.483	213.267	278.04	183.627	216.403
Pp3c1_27870V3.1	1	242.67	166.26	166.573	165.39	229.15	164.087	190.97
Pp3c8_13880V3.1	3	242.6	276.217	270	279.293	258.68	327.977	396.563
Pp3c21_11230V3.1	3	242.557	337.57	321.55	266.893	252.003	301.23	379.56
Pp3c12_14230V3.1	0	242.54	173.87	200.77	193.37	238.78	191.283	164.037
Pp3c4_3220V3.2	2	241.93	229.153	258.86	189.477	327.03	194.03	227.393
Pp3c3_35330V3.1	1	241.403	279.973	283.137	269.943	275.497	250.443	316.417
Pp3c8_22480V3.1	2	241.317	259.05	237.307	235.75	236.03	231.243	301.723
Pp3c16_3760V3.1	3	241.03	239.627	235.957	250.213	264.653	266.19	331.943
Pp3c21_9720V3.1	1	240.57	279.95	379.7	543.55	212.717	578.473	437.85
Pp3c2_14800V3.1	1	240.373	308.13	245.77	254.503	226.48	222.947	232.073
Pp3c10_2693V3.1	1	240.307	238.467	229.657	216.027	205.68	182.89	157.843
Pp3c21_3730V3.1	0	239.99	309.697	265.023	252.53	278.08	168.637	70.2167
Pp3c18_21050V3.1	1	239.43	291.52	252.723	282.753	182.447	277.647	137.937
Pp3c10_13060V3.1	0	239.397	296.863	220.797	1364.83	190.777	1693.18	2093.47
Pp3c9_4180V3.1	0	238.85	359.773	297.857	263.073	210.733	229.14	232.78
Pp3c13_2360V3.1	2	238.793	237.483	225.937	202.21	177.317	196.313	207.753
Pp3c24_19300V3.1	2	237.61	237.42	249.133	226.517	292.913	178.71	142.83
Pp3c5_3740V3.1	2	237.557	214.853	263.097	260.073	229.53	249.87	341.06
Pp3c8_18990V3.1	2	234.26	211.767	268.133	217.473	272.13	266.76	222.477
Pp3c5_20920V3.1	0	234.103	184.323	204.447	200.163	190.687	181.053	88.03
Pp3c21_11130V3.1	0	233.823	174.59	202.86	175.207	180.44	193.347	133.68
Pp3c3_340V3.1	1	233.297	141.587	163.243	168.03	137.303	136.527	86.9733
Pp3c1_1330V3.1	0	232.803	214.433	196.843	180.517	208.44	176.05	136.713
Pp3c1_2220V3.1	2	232.557	237.63	205.55	202.663	268.36	152.35	90.4967
Pp3c18_15450V3.1	0	232.103	140.84	221.21	227.323	236.203	192.647	239.13
Pp3c24_430V3.1	1	231.79	249.72	225.003	215.987	226.057	230.513	249.423
Pp3c11_22980V3.1	0	231.79	280.383	231.36	246.25	201.113	248.34	226.61
Pp3s128_40V3.1	0	231.103	157.807	170.133	151.65	197.53	168.507	169.313
Pp3c16_18590V3.1	1	230.5	743.803	510.867	438.443	456.977	329.19	130.44
Pp3c18_2090V3.1	3	229.897	254.373	194.663	241.827	178.907	265.64	241.313
Pp3c12_16880V3.2	0	229.603	232.457	216.427	192.197	123.75	223.44	181.97
Pp3c24_6320V3.1	1	229.22	309.203	409.013	367.193	132.467	442.253	214.537
Pp3c21_18980V3.1	0	228.2	346.573	329.5	315.067	366.257	224.013	82.3667
Pp3c19_6810V3.1	1	227.44	113.7	215.363	224.76	265.387	242.11	377.79
Pp3c10_11120V3.1	1	227.143	244.383	229.11	220.133	205.717	216.1	253.48
Pp3c2_34110V3.1	0	227.03	215.073	227.393	194.253	210.227	204.937	206.33
Pp3c25_13260V3.1	3	226.927	214.96	254.363	214.1	276.843	247.343	311.08
Pp3c1_40650V3.1	0	226.563	147.503	224.627	220.78	140.337	347.167	217.47
Pp3c20_2550V3.1	2	226.123	270.153	263.65	215.183	195.673	223.767	268.247
Pp3c13_4590V3.1	2	224.843	268.573	247.103	252.91	308.703	208.82	302.443
Pp3c2_26700V3.1	1	224.06	294.917	268.413	310.75	234.397	288.25	191.153
Pp3c5_3160V3.1	1	223.917	165.447	195.377	201.257	230.107	216.783	136.623
Pp3c4_5090V3.1	0	223.78	275.347	252.713	307.717	176.213	284.243	222.757
Pp3c1_12860V3.1	0	223.727	297.337	249.037	279.12	256.263	245.473	179.663
Pp3c4_26000V3.1	0	223.587	372.48	478.843	598.203	106.99	634.397	275.507
Pp3c25_9320V3.1	2	223.153	218.27	205.637	174.237	238.92	181.037	217.457
Pp3c5_7940V3.1	0	221.327	234.897	203.823	199.54	204.94	189.943	167.267
Pp3c19_11870V3.1	2	219.763	80.2067	135.897	121.64	192.563	149.363	145.503
Pp3c3_33400V3.1	1	219.663	225.163	228.473	266.617	258.077	246.063	247.743
Pp3c13_19780V3.1	1	219.617	199.93	193.16	185.377	173.893	194.143	202.913
Pp3c8_13280V3.1	0	219.353	251.557	302.613	329.54	132.01	282.043	121.117
Pp3c5_26350V3.1	2	219.333	202.28	229.127	203.22	236.77	217.297	226.303
Pp3c15_8610V3.1	0	218.74	187.307	258.25	213.097	111.053	273.253	92.66
Pp3c11_18230V3.1	0	218.417	125.77	181.85	161.357	144.267	209.03	193.4
Pp3c16_21900V3.1	1	217.217	282.883	224.403	217.713	482.477	184.02	428.54
Pp3c8_2410V3.1	1	216.95	218.613	277.91	266.447	224.357	273.733	208.75
Pp3c4_3720V3.1	0	216.68	229.287	229.61	245.17	215.947	224.717	154.737
Pp3c14_6380V3.1	1	216.66	294.17	299.38	191.027	334.65	204.973	319.003
Pp3c21_16320V3.1	0	215.903	205.223	210.437	223.12	294.2	188.46	242.923
Pp3c7_23800V3.1	2	215.317	217.187	243	190.263	221.19	217.917	278.49
Pp3c4_20230V3.1	1	215.043	171.9	164.11	149.07	160.12	162.113	43.1867
Pp3c19_21240V3.1	1	214.987	118.647	167.697	271.687	208.527	309.053	347.457
Pp3c5_19520V3.1	1	214.91	209.787	213.637	225.28	172.967	234.093	378.93
Pp3c25_2880V3.1	1	214.613	189.63	220.87	186.27	239.043	204.667	173.51
Pp3c4_7680V3.1	1	214.303	84.34	124.873	111.467	185.923	98.9867	80.6133
Pp3c5_16770V3.1	1	214.133	144.593	134.13	151.023	179.947	144.487	132.79
Pp3c14_23460V3.1	2	213.927	199.96	210.493	201.857	189.357	204.557	283.157
Pp3c10_25090V3.1	1	213.53	209.85	208.437	201.663	232.603	201.633	257.077
Pp3c10_18930V3.1	0	212.787	217.26	176.187	12.75	65.2633	23.97	70.0367
Pp3c2_10310V3.1	1	212.777	159.41	160.36	155.667	183.717	156.2	159.053
Pp3c15_24170V3.1	1	212.7	206.34	189.913	211.723	282.173	185.197	333.127
Pp3c3_22480V3.1	0	211.243	480.563	537.437	472.223	225.663	489.26	306.02
Pp3c18_5520V3.1	0	210.473	150.97	134.553	162.117	163.63	147.987	88.5167
Pp3c1_6650V3.1	3	209.497	237.86	238.4	224.697	188.143	257.2	307.057
Pp3c19_14520V3.1	0	209.42	97.6367	168.323	180.537	236.58	230.563	191.657
Pp3c3_36750V3.1	2	209.093	267.303	270.67	276.277	302.807	261.507	313.103
Pp3c12_9890V3.1	1	209.017	159.277	193.35	159.597	257.147	192.633	105.893
Pp3c2_19280V3.1	0	208.2	214.037	231.61	270.613	239.17	262.5	325.057
Pp3c15_12140V3.1	0	208.173	174.27	200.567	209.48	165.923	203.047	155.343
Pp3c20_160V3.1	4	207.69	149.187	156.5	150.147	162.62	244.507	132.173
Pp3c4_20170V3.1	1	207.193	190.083	180.227	220.033	155.03	208.673	183.04
Pp3c2_18620V3.1	3	207.057	286.323	233.52	229.77	168.963	257.113	248.15
Pp3c14_22920V3.1	2	206.543	216.17	186.19	198.633	171.82	251.457	248.54
Pp3c9_380V3.1	3	206.387	175.167	206.243	187.863	189.453	198.137	227.077
Pp3c21_14550V3.1	2	206.263	169.733	186.74	179.007	233.747	184.123	150.75
Pp3c9_23880V3.1	2	206.027	238.397	277.13	246.687	258.593	252.44	299.67
Pp3c6_8630V3.1	2	205.953	226.073	206.603	236.247	194.403	235.7	264.78
Pp3c19_3570V3.1	1	205.787	111.107	214.88	226.88	237.983	240.557	308.07
Pp3c23_15470V3.1	1	205.68	207.147	200.097	176.747	161.483	175.063	139.12
Pp3c8_21780V3.1	1	204.743	219.557	212.72	230.917	181.457	224.747	155.813
Pp3c27_5030V3.1	0	204.657	158.597	152.103	150.207	162.263	167.53	80.34
Pp3c7_12270V3.1	2	204.413	197.517	204.327	171.173	211.23	165.617	188.113
Pp3c22_13420V3.1	0	204.323	186.533	209.237	178.527	169.037	191.46	142.32
Pp3c23_20900V3.1	2	204.267	221.247	215.627	204.257	186.857	194.287	203.73
Pp3c14_25620V3.1	1	204.053	327.24	254.107	369.87	147.02	352.47	222.627
Pp3c10_10290V3.1	0	203.997	186.32	257.137	183.67	106.953	237.403	72.07
Pp3c6_10280V3.1	0	203.9	208.453	191.9	162.287	225.793	146.85	141.173
Pp3c4_28980V3.1	1	203.877	173.847	173.35	172.427	129.36	180.063	180.187
Pp3c6_25050V3.1	1	203.153	186.157	206.313	192.713	222.44	228.087	294.273
Pp3c20_21960V3.1	1	203.057	525.407	485.523	685.683	141.623	507.79	445.817
Pp3c11_13640V3.1	3	202.853	189.93	181.51	209.487	159.057	210.827	251.323
Pp3c24_11300V3.1	1	202.547	194.5	212.613	247.893	286.623	224.347	204.93
Pp3c21_20630V3.1	1	201.847	204.567	212.39	160.12	207.793	179.6	172.22
Pp3c3_23720V3.1	4	201.497	207.737	194.537	181.72	168.783	197.887	224.45
Pp3c17_3630V3.1	1	201.13	266.3	218.137	192.453	175.25	172.47	187.867
Pp3c18_4760V3.1	1	200.47	128.02	146.527	123.09	187.677	132.077	122.273
Pp3c15_710V3.1	1	200.037	186.667	216.607	270.09	196.233	301.843	264.023
Pp3c20_7680V3.1	1	199.71	157.383	146.227	261.027	96.1433	199.533	220.57
Pp3c1_4290V3.1	2	199.403	186.177	211.873	178.437	216.517	227.133	280.67
Pp3c14_2420V3.1	0	199.31	203.757	193.64	152.313	260.6	220.77	223.593
Pp3c23_18240V3.1	2	199.28	150.123	160.743	187.647	248.503	155.057	73.8167
Pp3c22_9980V3.1	4	199.127	214.903	213.203	208.183	169.76	195.907	245.447
Pp3c1_1570V3.1	5	199.03	228.227	270.17	252.547	258.377	250.033	250.523
Pp3c10_20300V3.1	3	198.5	269.683	266.373	251.407	228.833	249.83	329.327
Pp3c19_8070V3.1	2	197.9	100.637	149.427	184.963	227.41	189.35	163.633
Pp3c24_15930V3.1	3	197.817	215.983	225.683	206.923	190.707	234.937	278.683
Pp3c18_9840V3.1	0	197.68	143.863	144.407	134.08	146.39	133.61	93.0733
Pp3c5_26860V3.1	2	197.4	176.277	189.55	167.54	219.253	168.12	188.66
Pp3c3_30330V3.1	0	197.263	216.353	200.793	199.123	169.473	181.603	95.9833
Pp3c25_14850V3.1	0	197.223	155.223	234.573	316.673	100.82	310.307	194.887
Pp3c16_26081V3.1	1	196.873	215.2	108.753	85.3767	203.247	105.12	97.09
Pp3c9_12170V3.1	2	196.693	213.37	201.207	180.817	150.813	209.483	225.863
Pp3c15_4960V3.1	2	196.57	133.247	133.027	143.823	151.123	152.573	125.5
Pp3c1_2210V3.1	0	196.42	135.287	134.153	122.987	227.413	103.34	108.127
Pp3c1_23900V3.1	1	195.897	189.37	175.507	155.333	154.717	168.5	111.75
Pp3c12_14250V3.1	0	195.663	260.397	230.09	228.01	226.443	170.35	104.753
Pp3c3_10250V3.1	0	195.567	91.8267	89.4667	97.4867	133.69	74.3767	101.823
Pp3c6_9540V3.2	1	195.41	209.36	254.883	195.05	220.583	211.487	219.453
Pp3c1_15830V3.1	4	195.057	224.23	195.343	218.787	208.543	189.833	201.827
Pp3c24_9660V3.1	1	194.487	98.3933	137.363	114.45	155.68	125.027	87.28
Pp3c20_17800V3.1	3	194.333	122.647	111.28	137.77	180.747	126.1	140.437
Pp3c10_11020V3.1	0	194.3	267.313	290.38	332.367	191.32	348.693	276.903
Pp3c7_20160V3.1	2	194.3	183.213	178.517	176.047	147.533	203.327	181.917
Pp3c23_8320V3.1	0	194.263	121.907	158.23	235.253	76.3033	221.403	151.887
Pp3c15_4370V3.1	1	194.193	182.69	196.883	185.637	236.037	178.9	219.623
Pp3c1_22500V3.1	2	193.92	176.607	196.857	223.453	183.517	232.177	344.317
Pp3c1_2700V3.1	1	193.823	150.57	254.567	463.593	88.9967	486.313	166.893
Pp3c9_12290V3.1	0	193.707	156.94	174.303	160.067	143.593	154.03	125.097
Pp3c11_14140V3.1	0	192.19	168.14	163.683	152.747	181.907	152.853	136.77
Pp3c9_21110V3.1	3	192.147	169.89	193.877	204.097	211.313	197.947	221.583
Pp3c2_30970V3.1	0	191.89	178.357	179.853	155.4	176.953	170.957	200.15
Pp3c6_7400V3.1	0	191.833	207.457	168.833	182.64	243.483	134.15	114.973
Pp3c19_20870V3.1	2	191.783	128.723	198.503	204.027	179.337	261.453	275.78
Pp3c7_25220V3.1	3	191.69	205.54	183.783	185.607	154.03	179.867	197.207
Pp3c1_41520V3.1	2	191.647	95.88	106.09	60.1167	39.67	91.8133	148.663
Pp3c5_10760V3.1	1	190.713	193	168.467	191.48	161.377	154.907	121.617
Pp3c15_17560V3.1	0	190.12	221.793	225.9	253.993	182.773	239.333	140.557
Pp3c25_11980V3.1	1	189.797	190.427	158.743	167.527	175.18	169.307	185.3
Pp3c8_24380V3.1	0	188.847	183.333	182.367	193.6	224.783	186.117	184.657
Pp3c8_20360V3.1	3	188.813	320.11	356.69	363.83	169.907	341.087	308.27
Pp3c2_20320V3.1	1	188.453	271.62	226.76	210.803	261.953	168.36	122.427
Pp3c3_16790V3.1	3	188.317	173.987	203.693	207.843	233.277	214.297	263.873
Pp3c4_2000V3.1	0	188.3	175.047	177.653	161.9	133.317	146.707	136.44
Pp3c1_32170V3.1	1	188.04	165.09	208.28	179.067	131.203	249.643	292.81
Pp3c19_1810V3.1	2	187.5	98.88	163.73	180.677	220.043	196.663	209.947
Pp3c19_8830V3.1	1	187.447	123.577	147.807	184.947	274.153	166.607	372.483
Pp3c9_9100V3.1	0	187.09	193.17	190.03	177.06	219.753	165.553	234.373
Pp3c22_5270V3.1	0	186.997	152.28	215.03	195.93	141.1	235.43	287.81
Pp3c4_16870V3.1	2	186.99	162.727	200.38	196.6	255.79	210.64	243.867
Pp3c9_24090V3.1	0	186.723	116.207	136.253	124.51	180.407	119.557	183.593
Pp3c15_10370V3.1	0	186.383	159.317	171.08	143.99	166.04	140.323	106.24
Pp3c16_1440V3.1	0	186.31	85.9767	96.1767	93.98	192.273	107.757	191.51
Pp3c2_30940V3.1	0	185.923	245.517	255.523	290.33	179.133	317.153	286.17
Pp3c1_37680V3.1	1	185.43	270.843	218.173	243.1	258.313	199.467	270.457
Pp3c23_22180V3.1	1	185.413	187.073	232.02	220.093	221.533	247.087	322.463
Pp3c11_21590V3.1	1	185.147	175.82	180.96	199.557	148.253	195.383	146.66
Pp3c11_17260V3.1	1	185.04	218.637	221.457	211.157	187.983	217.6	223.35
Pp3c9_14720V3.1	1	184.717	224.39	210.453	204.107	234.797	198.65	274.937
Pp3c20_2980V3.1	0	184.603	141.36	139.93	145.43	126.26	143.887	110.757
Pp3c10_12450V3.1	0	184.403	118.04	134.157	123.627	145.067	129.337	85.6067
Pp3c9_14800V3.1	0	184.097	146.78	192.15	210.52	131.877	228.487	150.453
Pp3c12_2960V3.1	0	183.56	206.387	313.043	280.69	199.993	347.25	471.873
Pp3c14_24360V3.1	0	183.41	162.477	187.923	223.6	196	245.28	355.663
Pp3c2_20190V3.1	2	183.117	163.167	196.767	173.853	183.073	194.547	235.597
Pp3c2_10320V3.1	1	183.037	172.75	232.2	299.743	135.403	310.517	268.763
Pp3c3_7440V3.1	1	182.937	133.497	153.653	164.423	196.93	159.553	146.437
Pp3c4_20580V3.1	0	182.773	230.143	196.993	161.587	166.647	142.133	154.23
Pp3c23_18100V3.1	3	182.727	137.663	166.333	147.43	148.657	136.877	148.557
Pp3c26_330V3.1	1	182.627	159.837	162.467	168.277	170.177	184.467	224.917
Pp3c4_22190V3.1	1	182.62	170.077	183.63	174.823	148.047	176.857	164.443
Pp3c14_380V3.1	0	182.507	125.257	140.45	45.1467	175.293	47.2433	95.98
Pp3c1_7380V3.1	0	182.5	316.23	210.573	259.29	220.487	210.393	95.5
Pp3c18_7120V3.1	1	181.707	142.55	149.183	144.317	166.39	150.957	73.8833
Pp3c13_24420V3.1	0	181.153	151.243	156.957	138.23	159.247	149.337	169.66
Pp3c3_15740V3.1	1	180.953	175.687	231.933	201.887	261.65	212.537	324.167
Pp3c4_29510V3.1	0	180.573	152.373	178.047	162.74	189.653	160.157	178.393
Pp3c22_13200V3.1	2	180.31	138.8	201.54	169.75	159.243	195.34	133.13
Pp3c6_1600V3.1	0	180.253	34.77	59.32	35.57	63.7667	96.1167	233.26
Pp3c14_9580V3.1	1	179.743	198.583	176.293	202.957	179.467	164.603	113.1
Pp3c7_23980V3.1	1	179.603	173.3	171.093	212.91	155.443	207.8	150.207
Pp3c6_1140V3.1	0	179.327	166.78	154.193	153.9	152.787	152.237	119.913
Pp3c26_3900V3.1	1	179.183	306.52	229.383	214.243	210.99	126.107	113.737
Pp3c20_4670V3.1	2	179.133	85.5333	84.45	62.7367	163.037	69.6167	154.39
Pp3c22_11700V3.1	0	178.913	113.787	126.62	123.98	127.72	124.817	144.023
Pp3c25_5620V3.1	3	178.513	166.207	200.34	174.937	186.593	176.437	222.61
Pp3c1_42710V3.1	1	178.06	181.477	169.16	191.57	155.523	158.557	208.66
Pp3c4_14520V3.1	0	178.013	741.647	584.033	181.623	1099.87	88.79	432.467
Pp3c20_8620V3.1	1	177.363	174.103	190.153	271.877	236.75	325.633	483.963
Pp3c12_18760V3.1	1	177.12	133.89	150.94	128.697	178.253	112.63	130.553
Pp3c26_5980V3.1	1	176.38	233.257	210.057	195.08	155.397	205.283	187.857
Pp3c20_2100V3.1	0	175.893	149.477	162.153	110.177	260.77	114.55	96.3333
Pp3c20_200V3.1	1	175.77	181.347	277.613	186.74	105.227	203.943	176.947
Pp3c5_5150V3.1	0	175.083	227.54	191.967	219.197	148.953	203.513	87.96
Pp3c11_10680V3.1	0	174.373	160.387	167.503	154.53	157.753	143.373	109.727
Pp3c4_20700V3.1	0	174.1	301.047	299.837	305.763	197.45	266.337	86.8
Pp3c22_18310V3.1	2	173.88	176.687	153.69	159.967	137.707	159.483	173.11
Pp3c25_300V3.1	2	173.407	123.24	149.22	135.6	181.383	172.677	203.967
Pp3c3_5650V3.1	1	173.303	161.673	184.743	204.277	186.823	186.64	187.367
Pp3c6_19130V3.1	0	172.263	162.77	165.36	165.717	148.943	188.957	216.35
Pp3c11_8730V3.1	0	172.107	16.0233	57.35	49.3733	138.79	65.03	77.8767
Pp3c2_20840V3.1	0	171.987	155.573	186.29	157.197	190	107.297	134.987
Pp3c1_18860V3.1	0	171.89	151.957	154.66	179.667	144.44	154.93	125.597
Pp3c1_38670V3.1	2	171.49	120.073	116.753	114.333	104.407	131.17	57.8
Pp3c14_3240V3.1	0	171.387	122.827	206.643	294.947	109.417	348.157	324.783
Pp3c6_7730V3.1	4	171.13	191.053	181.407	172.52	194.557	181.89	191.417
Pp3c4_2950V3.1	0	170.743	114.857	157.45	172.86	195.717	162.19	219.04
Pp3c3_17920V3.1	0	170.71	150.853	176.293	193.03	147.557	203.357	283.447
Pp3c20_15150V3.1	3	170.32	166.863	157.963	164.087	120.65	167.267	166.267
Pp3c23_17020V3.1	2	169.88	171.253	181.997	181.97	177.793	204.59	260.103
Pp3c7_13700V3.1	1	169.843	164.437	191.913	178.183	209.617	188.277	229.32
Pp3c4_20270V3.1	0	169.6	185.817	186.3	150.867	166.553	158.733	225.3
Pp3c23_14780V3.1	0	169.513	77.62	109.48	120.073	128.417	149.96	131.86
Pp3c4_11430V3.1	1	169.307	173.917	148.657	180.003	142.013	183.067	239.517
Pp3c15_12990V3.1	0	168.49	87.0367	95.1633	82.6633	122.943	83.8733	90.64
Pp3c22_17400V3.1	1	167.767	178.653	178.73	166.41	202.527	153.81	182.517
Pp3c21_15030V3.1	0	167.65	123.53	144.113	125.827	144.963	130.53	106.267
Pp3c15_9100V3.1	0	166.777	150.053	160.397	146.11	178.92	151.88	134.313
Pp3c4_20601V3.1	1	166.41	233.447	185.793	229.52	198.19	176.513	88.9367
Pp3c21_14540V3.1	0	166.39	129.303	139.44	153.127	128.7	154.993	98.5833
Pp3c12_20320V3.1	0	166.363	180.943	220.657	239.957	156.727	288.7	245.623
Pp3c2_19700V3.1	0	166.293	142.183	119.53	141.7	179.02	118.697	82.5833
Pp3c5_24660V3.1	1	166.19	178.827	183.13	164.407	148.99	152.903	271.263
Pp3c7_15760V3.1	0	165.97	136.94	163.3	164.613	143.273	169.293	101.963
Pp3c5_7810V3.1	0	165.197	174.957	167.733	181.253	142.473	168.85	84.2933
Pp3c1_1800V3.1	2	164.897	156.433	166.29	150.303	156.157	153.457	177.24
Pp3c18_14481V3.1	0	164.85	142.707	127.823	168.487	118.813	208.027	210.857
Pp3c18_18670V3.1	0	164.84	264.92	272.243	323.9	172.443	253.283	263.32
Pp3c19_20730V3.1	1	164.393	64.1133	145.057	120.947	133.983	149.183	170.493
Pp3c23_11080V3.1	1	163.5	142.16	164.95	155.84	178.333	154.577	164.013
Pp3c23_6860V3.1	2	163.467	137.17	132.097	108.07	124.217	122.863	124.75
Pp3c10_9270V3.1	0	163.087	947.057	966.743	686.517	414.607	634.863	485.343
Pp3c4_13580V3.1	1	162.957	229.697	231.89	267.407	208.89	254.247	250.87
Pp3c14_14170V3.1	0	162.957	163.727	181.33	196.063	174.503	170.113	103.917
Pp3c21_4200V3.1	1	162.58	166.677	152.237	192.93	164.957	136.143	126.68
Pp3c14_11470V3.1	0	161.32	296.203	289.407	225.703	210.013	237.923	259.02
Pp3c5_28350V3.1	2	160.81	95.0567	115.687	120.303	152.933	105.117	135.937
Pp3c13_13620V3.1	1	160.513	129.86	156.9	138.227	197.037	153.63	189.483
Pp3c25_14180V3.1	1	160.383	159.723	224	173.903	195.443	189.8	193.49
Pp3c16_8850V3.1	0	160.373	221.127	200.707	203.997	206.183	197.53	191.787
Pp3c7_3100V3.1	0	160.113	221.42	239.643	248.287	183	196.713	190.483
Pp3c24_16550V3.1	0	159.783	105.867	111.517	139.813	139.537	146.1	101.44
Pp3c22_1450V3.1	0	159.3	155.37	273.663	203.813	232.8	163.463	111.46
Pp3c15_1090V3.1	0	159.203	164.917	180.503	163.203	149.293	174.453	291.14
Pp3c2_5820V3.1	2	159.107	147.017	162.1	123.847	126.703	160.79	141.957
Pp3c12_4540V3.1	0	159.04	154.237	148.02	205.657	88.4867	203.32	97.9067
Pp3c10_5690V3.1	2	158.793	146.823	171.693	182.95	175.313	176.83	197.053
Pp3c10_9630V3.1	1	158.79	116.403	124.47	120.447	142.9	105.293	112.743
Pp3c10_20740V3.1	1	158.737	171.983	148.547	160.38	164.18	153.283	157.17
Pp3c25_8800V3.1	1	157.953	156.86	152.633	134.097	138.553	146.563	183.467
Pp3c25_1010V3.1	0	157.627	134.643	152.943	138.113	116.753	139.24	116.92
Pp3c5_3180V3.1	1	157.557	155.477	142.373	155.207	160.237	149.907	163.15
Pp3c4_11930V3.1	2	157.493	169.34	130.273	155.567	137.767	136.227	123.073
Pp3c24_4680V3.1	2	157.44	158.587	169.273	184.85	187.643	205.053	266.18
Pp3c10_380V3.1	1	157.433	139.113	127.253	142.817	142.18	123.023	74.46
Pp3c1_25850V3.1	0	157.133	137.92	136.167	117.3	183.963	130.827	106.4
Pp3c5_3360V3.1	2	156.9	177.087	210.217	178.127	209.48	179.837	238.173
Pp3c4_16840V3.1	0	156.9	135.867	138.507	115.96	113.54	83.27	38.92
Pp3c4_8171V3.1	0	156.88	140.263	133.423	119.473	117.08	149.967	34.12
Pp3c14_19400V3.1	0	156.693	110.64	117.63	122.173	138.247	127.433	67.6933
Pp3c23_16600V3.1	1	156.067	132.227	126.17	109.54	105.397	117.85	98.6567
Pp3c8_20150V3.1	1	155.533	118.603	194.18	181.007	100.56	236.167	224.35
Pp3c27_8140V3.1	1	155.26	175.173	151.367	206.777	145.897	178.497	116.91
Pp3c23_8670V3.1	1	155.203	100.393	130.293	113.243	203.59	93.8833	122.67
Pp3c13_8710V3.1	2	155.017	148.783	170.413	169.657	152.093	184.843	240.63
Pp3c19_17550V3.1	1	154.76	62.81	110.223	105.003	162.58	122.413	144.61
Pp3c7_650V3.1	1	154.663	112.617	114.593	125.927	134.21	146.323	154.627
Pp3c16_21460V3.1	0	154.503	131.637	139.887	133.183	195.257	111.52	139.08
Pp3c1_26270V3.1	2	154.203	155.333	157.877	155.287	132.11	162.317	137.467
Pp3c1_32960V3.1	0	154.083	103.227	118.22	133.447	143.467	135.913	134.773
Pp3c19_6510V3.1	1	154.073	72.46	147.71	167.29	180.41	176.723	200.34
Pp3c14_17310V3.1	2	154.033	173.447	142.013	160.103	141.147	166.03	219.32
Pp3c7_6980V3.1	1	153.337	126.49	136.077	125.14	129.557	130.013	120.123
Pp3c11_2360V3.1	0	153.23	106.287	123.923	118.003	174.093	101.903	119.913
Pp3c1_4010V3.1	0	153.193	102.653	125.52	131.397	144.337	123.75	121.967
Pp3c2_11250V3.1	0	153.087	128.113	93.41	138.29	109.72	130.82	186.827
Pp3c17_17600V3.1	1	152.677	171.373	165.17	142.187	169.37	152.877	157.217
Pp3c13_21730V3.1	0	152.613	114.12	136.133	114.247	141.323	140.35	118.06
Pp3c9_12740V3.1	2	151.103	185.893	199.86	160.413	231.633	163.5	194.807
Pp3c18_22260V3.1	0	150.757	97.2033	125.077	127.29	145.49	137.997	180.267
Pp3c21_5481V3.1	0	150.75	142.19	139.82	151.033	143.743	134.657	89.5033
Pp3c2_24160V3.1	0	150.497	108.287	111.867	119.353	156.203	131.017	122.47
Pp3c24_9740V3.1	1	150.207	142.907	125.487	141.043	162.533	122.567	78.2233
Pp3c25_14870V3.1	2	150.187	98.9467	120.6	129.75	113.933	112.127	151.78
Pp3c19_14000V3.1	0	149.567	57.43	107.297	100.843	112.8	121.853	90.18
Pp3c16_17780V3.1	1	149.213	150.017	140.49	164.26	159.903	176.017	234.907
Pp3c12_14910V3.1	0	149.14	168.953	177.297	176.2	188.64	157.813	138.477
Pp3c7_16750V3.1	0	149.103	68.0633	81.4933	22.8967	76.7467	26.78	164.75
Pp3c7_20120V3.1	0	148.937	178.817	134.507	165.717	132.827	148.263	159.483
Pp3c9_8730V3.1	0	148.14	159.773	175.913	168.543	171.197	188.95	288.213
Pp3c10_10600V3.1	0	147.657	103.227	146.087	130.247	105.91	170.35	128.963
Pp3c9_4940V3.1	2	147.54	131.553	140.537	112.477	168.11	121.693	105.93
Pp3c19_7960V3.1	0	147.497	51.1033	110.093	131.08	184.947	161.947	227.413
Pp3c14_19170V3.1	1	147.04	146.093	180.26	161.547	144.42	192.67	203.597
Pp3c23_15540V3.1	2	146.943	130.07	144.85	129.057	117.76	156.84	176.79
Pp3c27_570V3.1	1	146.503	105.417	124.27	125.777	119.543	117.48	162.643
Pp3c11_8660V3.1	0	146.417	150.507	134.11	146.433	152.897	115.583	169.957
Pp3c26_10210V3.1	0	145.923	162.887	174.453	174.71	170.403	171.78	222.377
Pp3c25_4400V3.1	0	145.87	116.67	147.437	115.733	121.223	170.027	85.09
Pp3c1_5300V3.1	0	145.863	138.607	143.677	139.187	128.137	145.687	136.84
Pp3c24_14100V3.1	2	145.703	82.41	88.7733	72.38	134.423	90.89	84.0133
Pp3c4_20750V3.1	1	145.55	94.4933	118.537	101.747	175.26	106.697	130.457
Pp3c20_7570V3.1	1	145.317	139.117	147.117	156.283	148.813	152.117	174.127
Pp3c1_5320V3.1	2	145.12	101.723	124.22	112.607	148.3	112.903	117.203
Pp3c14_9190V3.1	0	145.11	136.1	125.407	113.047	122.16	104.753	106.283
Pp3c20_10640V3.1	0	144.203	0.576667	1.79333	3.07333	9.79	10.75	43.91
Pp3c4_31840V3.1	1	144.11	125.55	154.277	137.1	152.727	145.997	162.367
Pp3c11_3740V3.1	1	143.593	167.267	159.26	163.9	141.81	166.77	164.06
Pp3c14_20040V3.1	1	143.547	140.55	122.493	109.12	179.213	110.41	111.743
Pp3c7_25010V3.1	0	143.187	166.893	158.157	149.39	128.413	174.563	195.517
Pp3c14_24010V3.1	0	142.7	141.723	162.69	81.9433	62.1933	109.127	201.97
Pp3c2_28500V3.1	2	142.68	217.437	209.45	236.127	93.8433	179.65	158.953
Pp3c4_8130V3.1	1	142.607	104.053	104.883	108.307	168.617	116.23	101.887
Pp3c15_13040V3.1	0	142.25	46.7133	68.9767	29.7233	128.57	34.03	62.4367
Pp3c12_2550V3.1	1	142.087	111.89	111.207	144.897	148.9	149.053	148.47
Pp3c13_12020V3.1	2	142.037	134.157	125.84	117.45	143.763	98.8467	81.4133
Pp3c6_26510V3.1	1	141.597	127.237	179.583	166.913	218.543	127.607	153.623
Pp3c7_21380V3.1	1	140.87	149.947	137.413	116.047	146.943	113.573	129.85
Pp3c9_14620V3.1	0	140.31	152.763	157.457	181.757	189.743	143.11	128.073
Pp3c12_1790V3.1	1	140.29	107.13	103.757	104.383	90.51	120.4	91.9267
Pp3c13_24050V3.1	0	140.157	101.17	116.513	110.083	133.267	128.433	88.36
Pp3s128_50V3.1	1	140.03	116.123	98.0433	108.933	102.6	109.487	104.74
Pp3c10_12080V3.1	0	139.963	102.083	96.76	109.85	118.913	94.4567	76.84
Pp3c3_26770V3.1	3	139.727	174.833	191.687	252.91	242.773	386.06	754.393
Pp3c15_14720V3.1	0	139.41	92.4133	110.367	89.9767	123.94	107.133	128.283
Pp3c12_14945V3.1	0	139.277	135.44	141.443	139.393	133.67	139.943	131.297
Pp3c7_16670V3.1	1	138.86	126.6	150.853	124.06	148.41	117.82	99.1733
Pp3c7_7230V3.1	0	138.583	81.59	107.423	114.597	103.73	110.95	176.597
Pp3c17_19090V3.1	2	138.54	109.36	123.51	113.233	140.15	113.457	118.307
Pp3c11_3710V3.1	1	138.433	119.01	127.25	121.89	128.63	144.093	78.4933
Pp3c23_10040V3.1	1	138.273	204.807	220.21	186.8	188.537	212.573	239.32
Pp3c4_15580V3.1	0	138.197	164.083	172.077	216.79	131.78	195.45	233.363
Pp3c8_19540V3.1	0	138.17	170.73	192.383	163.42	192.713	144.233	89.2667
Pp3c6_5370V3.1	2	137.78	158.933	155.92	143.783	160.02	162.527	209.783
Pp3c9_9380V3.1	1	137.387	95.7433	122.653	71.5967	63.3533	88.97	106.73
Pp3c20_14980V3.1	1	137.067	101.317	122.41	136.03	132.943	112.92	159.063
Pp3c10_14250V3.1	0	136.96	123.35	160.983	107.927	136.323	143.327	151.593
Pp3c11_23310V3.1	1	136.87	87.12	109.927	109.08	145.813	123.04	152.547
Pp3c4_13690V3.1	1	136.707	100.147	121.2	145.183	126.323	150.94	168.287
Pp3c16_1020V3.1	1	136.647	109.227	115.41	114.287	103.723	111.957	100.9
Pp3c8_8210V3.1	2	136.513	142.407	148.887	145.16	128.513	145.91	176.1
Pp3c7_3770V3.1	1	136.503	131.47	113	111.96	108.003	100.23	108.97
Pp3c20_23450V3.1	1	136.223	148.23	142.933	151.307	144.323	140.227	166.347
Pp3c21_17130V3.1	0	136.137	117.887	134.78	132.383	187.053	110.403	145.737
Pp3c1_11190V3.1	0	136.113	86.02	145.177	143.17	106.197	137.887	240.927
Pp3c16_19530V3.1	0	136.023	199.033	140.263	212.32	180.407	176.713	68.0967
Pp3c19_15590V3.1	0	136.013	105.883	132.857	207.27	143.533	192.867	92.8633
Pp3c11_22640V3.1	1	135.9	176.81	150.547	142.753	119.873	142.063	160.747
Pp3c22_20660V3.1	3	135.78	117.703	122.09	135.41	122.567	130.32	133.263
Pp3c13_12030V3.1	1	135.777	174.583	202.367	187.67	173.56	211.333	296.513
Pp3c23_21640V3.1	1	135.45	144.533	130.093	133.803	106.737	154.46	151.1
Pp3c2_15910V3.1	2	135.023	177.203	123.52	143.57	101.49	136.643	131.42
Pp3c8_18520V3.1	2	134.997	95.7633	90.7767	81.06	136.513	87.9033	87.15
Pp3c19_10180V3.1	0	134.933	112.613	183.617	207.697	182.847	195.67	186.88
Pp3c23_12730V3.1	2	134.75	128.633	132.23	113.44	158.13	116.393	148.413
Pp3c1_2170V3.1	0	134.58	72.3067	84.93	74.8933	122.97	74.0333	73.5867
Pp3c15_6270V3.1	1	134.48	125.367	112.527	127.727	109.163	104.417	87.9233
Pp3c8_16740V3.1	3	134.433	82.96	101.81	99.7133	106.73	112.717	96.9133
Pp3c17_23650V3.1	1	134.28	172.053	122.313	128.73	131.377	111.08	29.8667
Pp3c1_14760V3.1	1	134.027	187.653	162.423	168.607	140.573	150.09	68.42
Pp3c7_21160V3.1	1	134.023	112.227	152.337	123.09	158.133	163.44	169.917
Pp3c13_21520V3.1	0	133.797	110.463	119.057	123.63	113.477	147.613	126.96
Pp3c19_2740V3.1	0	133.71	58.5967	105.35	111.323	108.537	112.363	112.273
Pp3c27_120V3.1	0	133.687	154.317	164.023	156.73	132.563	182.353	188.297
Pp3c3_1620V3.1	2	133.647	85.7067	126.12	99.81	141.283	138.897	257.643
Pp3c9_22400V3.1	1	133.557	106.687	152.637	203.777	97.38	240.51	276.197
Pp3c11_1600V3.1	1	133.457	135.093	133.51	134.2	124.527	157.387	190.08
Pp3c19_19570V3.1	1	133.143	57.4767	98.3867	104.137	162.107	106.263	89.8367
Pp3c3_30120V3.1	1	132.92	159.023	164.29	176.967	128.45	168.253	185.26
Pp3c15_19100V3.1	1	132.733	126.38	127.153	147.693	143.473	150.177	198.403
Pp3c1_35930V3.1	1	132.563	154.56	173.387	140.173	181.47	156.54	178.973
Pp3c1_7540V3.1	0	132.513	125.093	153.66	164.87	59.62	152.943	171.42
Pp3c16_2460V3.1	0	131.913	90.8733	113.67	115.223	95.3933	105.287	146.09
Pp3c18_15660V3.1	1	131.72	172.857	158.49	169.33	138.653	172.233	164.25
Pp3c25_1640V3.1	1	131.713	135.6	139.7	123.213	134.677	155.73	195.193
Pp3c18_14590V3.1	0	131.69	44.96	68.8033	45.41	87.58	65.6767	116.06
Pp3c2_270V3.1	2	131.35	172.9	139.017	179.533	111.78	182.86	251.183
Pp3c3_33410V3.1	1	131.337	146.897	150.277	130.177	146.82	116.707	118.073
Pp3c26_7640V3.1	3	131.217	124.54	119.997	130.96	153.637	118.363	155.853
Pp3c2_22630V3.1	0	131.217	84.8167	98.5733	64.7567	71.23	15.25	25.3433
Pp3c24_6190V3.1	2	131.12	135.393	166.233	142.78	131.573	161.24	137.473
Pp3c21_17930V3.1	0	131.077	150.287	156.55	160.477	107.187	163.307	101.95
Pp3c1_25980V3.1	1	130.557	131.29	116.927	140.017	108.64	133.88	214.063
Pp3c6_5350V3.1	0	130.503	119.477	106.403	88.6833	97.4333	103.867	99.33
Pp3c14_15170V3.1	0	130.187	171.807	172.25	175.687	197.663	156.42	83.5367
Pp3c18_17700V3.1	1	130.013	179.25	162.833	133.94	152.97	82.4867	25.8133
Pp3c7_12150V3.1	0	129.957	104.263	111.2	121.013	106.167	124.273	88.98
Pp3c19_6710V3.1	1	129.877	140.9	203.25	159.053	137.077	202.407	217.167
Pp3c24_11450V3.1	0	129.48	117.843	119.79	121.113	125.343	115.523	80.8733
Pp3c20_18840V3.1	2	129.343	138.883	134.357	162.94	145.743	139.173	196.29
Pp3c18_14470V3.1	1	129.323	112.827	129.193	138.503	101.997	165.98	151.377
Pp3c15_5130V3.1	2	129.017	127.86	137.237	135	144.397	147.637	197.153
Pp3c16_22830V3.1	1	128.82	62.7267	85.1467	81.97	92.02	105.18	147.373
Pp3c11_18380V3.1	0	128.46	167.573	198.463	219.8	200.023	186.89	219.823
Pp3c1_34050V3.1	0	128.453	136.063	142.26	137.2	129.427	126.747	108.657
Pp3c7_18930V3.1	0	128.373	95.0867	92.3	84.1067	130.78	70.2767	81.0767
Pp3c8_17390V3.1	2	128.363	131.643	139.963	127.38	141.907	109.07	155.24
Pp3c26_7930V3.1	1	128.313	127.393	146.277	122.03	128.637	133.8	115.713
Pp3c1_5050V3.1	3	128.31	99.6667	99.73	92.6333	149.803	86.0867	92.4533
Pp3c8_17940V3.1	0	128.277	146.947	105.05	145.893	80.5467	129.28	26.0933
Pp3c3_3140V3.1	3	128.157	102.963	136.207	115.177	144.293	141.667	219.683
Pp3c1_4400V3.1	0	128.047	124.833	114.683	109.287	108.38	111.1	138.067
Pp3c23_14665V3.1	1	128.043	136.84	136.05	159.77	117.637	139.617	65.72
Pp3c1_22450V3.1	0	127.977	144.433	141.46	123.813	127.6	138.873	85.39
Pp3c12_8140V3.1	0	127.66	124.78	144.787	144.417	122.233	150.05	188.81
Pp3c1_40570V3.1	0	127.633	146.01	159.57	150.937	99.5733	200.307	237.993
Pp3c19_12230V3.1	0	127.6	59.69	119.543	121.58	123.93	128.793	171.24
Pp3c24_18560V3.1	2	127.42	148.94	154.73	140.317	146.647	121.6	181.057
Pp3c20_18280V3.1	1	127.333	115.203	120.397	124.26	127.843	128.173	138.453
Pp3c1_16780V3.1	1	127.05	41.7633	41.1867	60.88	64.3333	58.4267	55.0433
Pp3c19_3581V3.1	0	126.727	74	109.96	115.48	129.67	103.95	162.153
Pp3c7_26010V3.1	0	126.62	129.307	147.247	137.657	114.05	131.5	156.16
Pp3c20_23430V3.1	1	126.537	164.947	113.383	101.063	96.39	101.53	10.61
Pp3c2_7940V3.1	1	126.537	112.967	117.283	103.907	145.553	115.24	114.647
Pp3c5_22400V3.1	1	126.52	100.59	104.187	88.5867	106.847	82.51	121.417
Pp3c4_29270V3.1	1	125.993	67.7733	45.97	93.76	167.84	67.6967	47.8767
Pp3c16_6230V3.1	1	125.887	153.937	153.387	150.453	123.97	152.79	112.217
Pp3c13_10120V3.1	2	125.873	86.37	90.39	70.3933	183.513	74.9867	107.82
Pp3c5_27030V3.1	3	125.76	101.117	108.287	95.0667	92.77	86.0567	83.8533
Pp3c10_21790V3.1	0	125.547	99.38	109.85	118.707	96.0533	120.49	95.5533
Pp3c6_620V3.1	3	125.523	118.497	132.91	140.333	138.983	136.077	164.047
Pp3c5_9590V3.1	1	125.14	120.69	124.577	104.06	119.343	102.067	75.1633
Pp3c12_10340V3.1	1	125.107	119.683	116.983	121.497	123.78	116.37	92.14
Pp3c4_11800V3.1	0	125.057	103.92	114.917	119.283	117.953	111.733	103.753
Pp3c11_25720V3.1	0	124.967	262.76	208.983	215.507	86.5167	222.247	117.25
Pp3c5_4790V3.1	0	124.967	164.3	155.077	177.183	146.53	165.877	257.287
Pp3c24_7780V3.1	1	124.943	127.473	131.843	122.837	110.78	130.087	129.373
Pp3c24_14860V3.1	3	124.84	164.54	155.657	158.717	133.683	169.517	206.203
Pp3c10_16560V3.1	0	124.103	101.917	123.47	109.023	110.65	111.787	72.2367
Pp3c19_6700V3.1	0	124.03	33.4667	105.137	45.7633	184.067	339.907	373.473
Pp3c20_15600V3.1	2	123.993	161.673	160.017	152.627	130.847	145.617	136.69
Pp3c7_10V3.1	1	123.987	98.1733	121.13	94.5867	145.137	109.263	159.1
Pp3c16_17050V3.1	1	123.2	141.293	162.657	137.06	149.02	138.19	203.897
Pp3c8_15640V3.1	1	122.9	120.163	124.223	137.457	136.017	134.57	130.207
Pp3c16_3920V3.1	2	122.547	112.577	140.71	114.777	143.41	137.067	263.06
Pp3c12_20650V3.1	0	122.37	113.283	92.6867	102.673	119.7	89.28	61.8467
Pp3c15_17590V3.1	2	122.003	110.193	105.727	106.873	107.993	107.617	91.1733
Pp3c2_28070V3.1	1	121.6	104.873	102.547	90.7967	122.573	62.71	94.0533
Pp3c10_10220V3.1	0	121.463	119.993	107.457	110.397	82.03	100.69	40.9
Pp3c18_13640V3.1	1	121.333	121.87	141.527	123.137	125.63	135.653	171.97
Pp3c2_35950V3.1	0	121.183	121.413	138.86	118.727	126.94	113.637	89.36
Pp3c12_1270V3.1	0	121.147	137.967	127.627	149.733	118.61	148.56	99.45
Pp3c25_13010V3.1	1	120.977	196.713	125.703	130.123	170.837	99.85	41.2767
Pp3c11_11000V3.1	0	120.67	152.787	161.17	207.053	123.597	291.47	352.663
Pp3c10_2350V3.1	1	120.613	104.497	130.253	133.347	113.513	144.387	207.007
Pp3c1_21230V3.1	0	120.473	93.0733	77.5033	111.223	161.293	85.51	51.4167
Pp3c20_2830V3.1	3	120.303	151.593	123.53	167.833	102.94	212.34	104.513
Pp3c4_10510V3.1	0	120.283	85.4267	94.72	95.25	99.31	99.4367	92.69
Pp3c9_13450V3.1	0	120.277	143.937	128.543	140.363	133.98	145.99	138.103
Pp3c3_21710V3.1	1	120.193	94.0133	127.34	105.387	72.2233	154.02	170.65
Pp3c11_13470V3.1	2	120.03	100.117	114.153	95.2	139.563	118.203	142.803
Pp3c4_20623V3.1	1	119.907	198.327	185.493	196.09	156.657	153.7	128.967
Pp3c24_11660V3.1	1	119.8	100.49	109.657	109.38	115.473	106.727	104.22
Pp3c16_11410V3.1	2	119.617	127.633	121.447	166.77	165.987	142.377	222.363
Pp3c16_13040V3.1	1	119.587	133.38	125.267	136.383	111.387	123.02	94.3133
Pp3c16_8630V3.1	1	119.587	44.2	48.42	50.43	133.43	31.16	67.0467
Pp3c5_5750V3.1	3	119.5	103.697	112.817	98.6367	98.0167	112.05	105.273
Pp3c18_17930V3.1	2	119.343	109.157	130.153	104.783	118.757	111.187	131.28
Pp3c16_12390V3.1	1	119.31	79.69	84.4967	90.6667	110.77	91.77	74.8733
Pp3c14_7180V3.1	0	118.927	99.66	107.453	89.6467	127.273	98.9967	112.86
Pp3c20_2850V3.1	3	118.84	74.87	122.007	67.1633	204.863	44.0167	202.063
Pp3c24_19230V3.1	1	118.787	105.38	95.7533	105.123	99.5767	100.257	58.7667
Pp3c18_5670V3.1	1	118.763	137.337	145.447	148.297	101.323	128.117	128.673
Pp3c21_8940V3.1	0	118.703	240.087	169.82	62.4333	379.39	88.59	40.3833
Pp3c3_33440V3.1	1	118.583	121.34	134.617	134.917	124.943	133.397	80.4033
Pp3c21_18250V3.1	1	118.283	148.26	155.523	135.98	156.353	136.553	143.447
Pp3c5_1590V3.1	3	118.03	141.2	151.78	152.827	130.077	147.497	197.063
Pp3c3_26400V3.1	0	118.027	105.797	116.787	107.383	91.8133	125.523	154.1
Pp3c7_5970V3.1	0	117.483	141.95	137.887	151.473	146.02	127.717	145.85
Pp3c1_7910V3.1	0	116.9	103.58	97.4567	65.7367	117.523	50.5733	56.4533
Pp3c16_5910V3.1	1	116.717	123.86	138.643	121.373	119.807	128.683	150.463
Pp3c12_16590V3.1	1	116.697	123.723	136.25	133.667	126.4	149.44	157.177
Pp3c18_21750V3.1	2	116.693	107.327	113.493	138.023	109.787	122.033	133.787
Pp3c4_20940V3.1	1	116.677	103.437	121.3	99.39	141.383	116.333	137.797
Pp3c5_11880V3.1	0	116.673	36.1367	54.3733	43.9733	23.01	99.7467	116.367
Pp3c19_19780V3.1	0	116.597	43.22	63.48	97.4733	72.5467	143.597	181.677
Pp3c11_9120V3.1	0	116.51	46.48	48.4233	27.0233	106.02	36.8867	33.8567
Pp3c11_23160V3.1	1	116.077	116.507	113.63	103.867	105.68	101.007	127.62
Pp3c24_90V3.1	0	115.923	86.6533	160.297	141.037	47.29	251.357	225.223
Pp3c1_28390V3.1	1	115.8	143.373	127.057	163.073	120.703	221.517	335.457
Pp3c15_9990V3.1	0	115.667	91.32	99.67	96.3667	88.2633	95.5733	117.3
Pp3c10_22890V3.1	0	115.573	89.9133	95.6367	76.03	104.65	74.48	71.1967
Pp3c21_3760V3.1	1	115.327	194.023	229.353	194.597	160.75	176.383	175.81
Pp3c12_9490V3.1	2	114.98	205.5	168.22	129.753	167.293	150.407	126.823
Pp3c20_23120V3.1	2	114.713	84.96	99.1433	101.49	108.957	121.083	142.483
Pp3c23_8280V3.1	0	114.633	146.253	155.59	131.913	126.323	112.353	93.8
Pp3c13_7110V3.1	1	114.63	98.4033	124.227	121.24	105.023	148.077	119.497
Pp3c18_1800V3.1	1	113.817	155.683	177.97	232.867	50.9	288.89	181.617
Pp3c24_3760V3.1	3	113.703	101.527	106.64	93.61	114.743	99.8567	97.5033
Pp3c24_14900V3.1	0	113.64	341.983	278.363	186.983	187.633	154.597	176.307
Pp3c1_3300V3.1	0	113.553	439.767	303.953	303.467	241.497	207.65	129.967
Pp3c1_37460V3.1	3	113.203	124.617	116.52	109.01	107.527	104.927	118.19
Pp3c6_17399V3.1	0	112.99	119.153	67.13	75.44	117.067	54.2033	47.2267
Pp3c9_9200V3.1	0	112.687	85.4933	88.97	95.4033	83.2233	95.6333	58.8667
Pp3c7_6970V3.1	3	112.35	137.627	169.573	149.427	127.597	173.11	264.41
Pp3c17_19570V3.1	0	112.33	179.3	128.547	75.53	118.783	92.79	84.4067
Pp3c12_710V3.1	0	112.3	112.003	118.15	126.427	141.367	126.21	129.273
Pp3c1_35660V3.1	1	112.233	109.57	103.74	103.35	82.2633	107.83	126.87
Pp3c6_14200V3.1	0	112.133	72.78	82.46	81.1867	94.0533	93.3067	129.76
Pp3c15_6160V3.1	0	111.927	56.48	52.1367	28.6767	69.0733	36.64	143.507
Pp3c14_21480V3.1	1	111.88	88.0833	127.49	100.757	116.753	122.203	172.453
Pp3c3_2730V3.1	1	111.787	252.107	314.583	214.377	126.507	174.843	122.89
Pp3c24_2460V3.1	1	111.633	130.473	170.5	218.973	60.2133	247.507	195.697
Pp3c4_19910V3.1	2	111.567	108.85	131.373	114.447	120.957	138.647	131.763
Pp3c14_1540V3.1	0	111.36	102.67	92.22	97.1433	95.2767	89.5267	38.7
Pp3c25_10580V3.1	1	111.347	107.743	115.703	115.797	94.85	108.83	127.7
Pp3c6_170V3.1	1	111.34	140.757	120.293	138.503	123.78	121.157	113.23
Pp3c16_2540V3.1	0	110.34	100.127	99.6433	86.64	101.133	74.76	50.1333
Pp3c11_8360V3.1	0	110.133	249.167	194.16	170.373	242.073	180.047	133.863
Pp3c2_35530V3.1	0	110.05	116.527	118.99	125.323	123.727	109.707	109.247
Pp3c17_16620V3.1	0	109.81	138.743	124.09	114.597	148.12	99.35	77.9133
Pp3c24_17170V3.1	1	109.733	67.78	59.7767	54.51	89.04	53.03	55.8033
Pp3c18_16890V3.1	0	109.717	128.993	131.51	153.2	152.863	133.33	140.473
Pp3c4_28972V3.1	1	109.61	189.763	260.497	197.597	178.92	187.737	213.753
Pp3c11_4130V3.1	3	109.537	88.4367	97.4967	89.0167	109.97	94.11	108.523
Pp3c18_10760V3.1	0	108.847	52.51	82.0433	88.3433	69.4633	89.38	92.5633
Pp3c13_4090V3.1	1	108.787	155.373	141.83	140.787	108.437	131.59	118.623
Pp3c13_2310V3.1	0	108.697	82.97	97.4333	102.377	113.66	100.597	83.32
Pp3c2_13270V3.1	1	108.57	97.4133	109.353	98.44	115.163	105.447	71.7133
Pp3c1_21810V3.1	0	108.553	107.733	126.007	106.78	88.2133	113.567	127.193
Pp3c15_4630V3.1	1	108.377	141.447	164.137	167.057	144.257	180.98	163.607
Pp3c1_27510V3.1	2	108.377	86.66	94.22	99	75.8967	86.18	147.343
Pp3c17_5070V3.1	1	108.09	70.5067	85.82	111.703	96.38	156.42	205.957
Pp3c1_36270V3.1	1	107.853	96.6833	109.15	118.973	87.1967	135.903	143.89
Pp3c17_19540V3.1	0	107.667	113.793	151.147	169.477	58.8733	199.477	124.757
Pp3c21_17170V3.1	0	107.56	87.94	80.64	90.94	132.36	75.5367	78.0333
Pp3c16_14020V3.1	1	107.513	106.053	123.903	92.6733	109.553	101.22	77.0067
Pp3c20_16950V3.1	1	107.447	72.6467	86.3267	83.6967	82.7033	85.8833	74.9767
Pp3c24_4640V3.1	0	107.433	122.41	106.257	109.673	115.093	83.1467	61.5767
Pp3c23_16520V3.1	0	107.277	310.333	171.887	104.027	504.567	24.3033	266.417
Pp3c19_7670V3.1	1	107.057	60.8633	126.253	148.41	85.33	173.11	145.327
Pp3c20_23180V3.1	3	107.053	97.0533	92.69	92.7267	87.8833	84.0633	34.9933
Pp3c25_7060V3.1	2	106.937	80.6	92.06	85.11	78.47	87.06	108.067
Pp3c1_41980V3.1	1	106.773	118.337	115.41	130.3	85.9933	130.59	131.353
Pp3c6_1080V3.1	2	106.757	88.28	83.49	81.4333	84.99	87.8433	101.567
Pp3c4_25160V3.1	3	106.717	97.54	96.9633	102.85	108.32	99.6033	132.343
Pp3c2_36900V3.1	1	106.707	87.1867	102.527	92.7167	94.3467	115.49	114.993
Pp3c3_240V3.1	3	106.637	63.1567	117.393	145.18	109.753	235.193	325.303
Pp3c13_1540V3.1	1	106.633	127.233	104.753	120.987	108.063	119.627	70.86
Pp3c17_14660V3.1	0	106.547	123.727	128.047	116.997	133.397	114.78	88.8067
Pp3c17_4710V3.1	2	106.523	93.6833	84.5333	104.03	95.64	84.9833	88.9733
Pp3c23_16920V3.1	1	106.463	132.797	131.383	129.583	131.413	117.97	124.407
Pp3c17_6460V3.1	1	106.363	101.443	102.19	95.12	118.533	97.5133	135.097
Pp3c1_6130V3.1	1	106.233	95.2933	112.143	97.99	158.657	98.95	145.773
Pp3c10_15730V3.1	0	106.223	83.3367	87.2567	73.5467	86.99	84.7833	34.5533
Pp3c10_19740V3.1	0	106.157	67.3667	67.2567	86.1933	63.5967	87.8333	87.8533
Pp3c2_10880V3.1	0	106.067	103.323	75.45	30.75	165.383	27.3667	75.8633
Pp3c17_3830V3.1	0	105.533	130.243	139.613	157.587	109.77	151.197	105.96
Pp3c11_14300V3.1	1	105.47	121.12	77.4467	81.84	106.237	67.81	58.88
Pp3c1_30150V3.1	0	104.977	157.767	130.297	153.347	106.66	122.56	120.707
Pp3c11_10390V3.1	0	104.897	107.457	117.68	110.323	121.19	132.97	158.98
Pp3c13_15800V3.1	0	104.807	210.043	159.723	164.33	96.4667	141.477	43.52
Pp3c26_11180V3.1	1	104.783	76.97	70.6333	68.68	86.88	68.8867	30.96
Pp3c9_19800V3.1	0	104.683	102.047	111.087	102.373	83.21	101.103	58.1867
Pp3c19_9760V3.1	3	104.62	53.8267	100.94	132.857	126.763	128.717	144.017
Pp3c12_8120V3.1	1	104.453	79.56	88.2167	91.18	99.4367	92.03	100.12
Pp3c7_22090V3.1	0	104.397	37.1467	41.2867	24.22	31.8367	30.5967	55.4133
Pp3c1_29300V3.1	2	104.267	90.5667	99.5933	82.2633	96.0167	85.1667	107.143
Pp3c4_13490V3.1	0	104.11	128.473	151.46	21.3167	84.29	97.0767	92.1933
Pp3c4_13470V3.1	0	104.06	65.19	31.2067	112.187	104.36	50.9467	87.7167
Pp3c2_22570V3.1	0	103.98	69.93	103.97	89.2967	91.3533	66.7333	86.8167
Pp3c9_3180V3.1	1	103.843	129.283	103.243	105.77	87.6533	93.1067	61.4367
Pp3c7_2620V3.1	2	103.833	105.73	102.13	98.6033	101.957	104.713	117.133
Pp3c12_24970V3.1	0	103.753	92.65	93.6067	89.3133	98.9067	80.95	60.77
Pp3c2_24890V3.1	1	103.547	88.5567	105.503	125.087	96.77	130.45	160.237
Pp3c2_19170V3.1	0	103.54	64.6367	69.8067	78.5567	109.18	101.237	126.567
Pp3c2_3480V3.1	1	103.173	87.1867	82.5933	104.95	108.657	115.377	85.93
Pp3c1_1860V3.1	1	103.1	139.78	163.253	156.657	129.717	159.307	257.467
Pp3c17_13940V3.1	0	102.643	50.9067	36.6333	21.0333	150.8	16.8933	64.4633
Pp3c23_18440V3.1	1	102.553	61.04	71.5067	57.96	90.69	61.1967	60.0567
Pp3c3_11230V3.1	0	102.283	106.89	124.097	126.58	123.263	115.187	129.073
Pp3c13_21490V3.1	0	102.193	39.7467	44.9967	64.76	67.7367	59.2833	63.9833
Pp3c27_4050V3.1	1	102.163	90.4867	81.5067	96.9633	91.1167	75.74	56.56
Pp3c13_11800V3.1	0	102.127	100.557	100.817	125.77	82.2667	117.213	74.13
Pp3c18_5450V3.1	0	102.1	101.963	102.767	109.713	131.453	87.5867	128.157
Pp3c21_1350V3.1	0	101.563	55.6233	82.3967	86.8967	57.6033	107.723	76.59
Pp3c14_26410V3.1	1	101.503	104.353	107.043	97.3067	94.0533	97.4867	80.2867
Pp3c11_25830V3.1	3	101.477	141.04	113.977	135.323	85.35	137.397	142.107
Pp3c15_23760V3.1	0	101.3	110.813	114.83	111.81	118.087	111.207	94.7333
Pp3c12_12340V3.1	0	101.143	158.173	113.18	88.62	191.977	96.71	37.2633
Pp3c27_4290V3.1	1	101.02	112.1	99.7867	125.567	104.19	101.88	63.2167
Pp3c9_17550V3.1	3	100.853	78.2667	101.277	94.2633	109.33	123.697	133.02
Pp3c20_23090V3.1	0	100.837	86.08	81.3767	82.14	85.2033	81.15	59.0033
Pp3c10_11200V3.1	0	100.443	120.873	120.56	104.777	101.197	103.313	102.91
Pp3c1_23670V3.1	0	100.33	97.6733	80.5167	72.3333	82.75	76.14	87.1967
Pp3c4_15470V3.1	0	100.287	79.4833	92.5367	73.4467	77.82	82.1933	44.9
Pp3c18_16750V3.1	1	100.2	76.4933	75.9	92.6933	88.42	84.9433	112.287
Pp3c3_28450V3.1	2	100.11	88.04	89.97	99.48	91.0867	99.8733	100.617
Pp3c2_22190V3.1	1	100.01	53.3567	68.5367	73.2033	65.96	95.4767	73.0133
Pp3c11_23220V3.1	1	99.9633	109.393	108.133	114.543	109.503	124.39	182.237
Pp3c18_10780V3.1	1	99.8733	99.55	155.993	118.097	76.0867	118.297	72.35
Pp3c19_1540V3.1	1	99.77	54.3267	87.86	139.89	106.427	122.163	119.5
Pp3c1_1940V3.1	0	99.72	29.78	47.37	43.6833	91.4033	49.9367	133.617
Pp3c19_11630V3.1	1	99.63	38.28	77.8667	80.71	100.363	90.4533	90.77
Pp3c19_22390V3.1	0	99.5	52.28	96.5667	122.067	96.6767	131.327	83.75
Pp3c14_20400V3.1	2	99.3733	95.12	115.747	117.767	72.7367	101.217	126.027
Pp3c2_22310V3.1	1	99.2367	119.467	114.25	96.83	83.03	100.203	114.397
Pp3c24_5190V3.1	0	99.23	127.82	160.097	191.25	63.4367	175.88	81.5533
Pp3c19_2800V3.1	1	98.91	36.71	68.9267	73.8233	114.567	63.1033	52.2767
Pp3c1_15380V3.2	0	98.8633	100.577	108.867	110.407	110.84	97.6733	115.197
Pp3c19_20780V3.1	0	98.8033	67.5667	93.3933	106.66	165.753	98.0333	73.4533
Pp3c7_310V3.1	0	98.7533	165.49	151.987	183.707	70.8933	152.327	106.34
Pp3c7_12750V3.1	1	98.73	91.5867	102.027	76.1367	88.75	68.8567	126.353
Pp3c2_28280V3.1	0	98.5067	153.947	137.373	126.487	113.02	130.137	125.957
Pp3c23_6290V3.1	4	98.3567	85.45	86.44	90.3567	85.9367	94.7367	115.187
Pp3c1_18420V3.1	1	98.3033	88.04	91.1167	101.457	87.7433	91.0233	123.727
Pp3c18_1920V3.1	2	98.2233	74.74	96.9133	80.1867	92.58	99.4267	132.667
Pp3c18_6260V3.1	0	98.2133	49.9933	51.5933	58.4133	62.5767	63.7367	67.5033
Pp3c19_19080V3.1	2	98.14	49.5	73.2033	91.4567	85.0933	91.9267	97.7
Pp3c4_8470V3.1	2	97.8067	96.68	77.92	105.87	104.68	103.577	51.1033
Pp3c24_4980V3.1	1	97.7	79.3833	104.647	96.41	92.9167	115.277	96.6767
Pp3c12_19370V3.1	1	97.6333	72.7267	77.5633	75.11	84.4667	72.68	64.51
Pp3c2_36100V3.1	3	97.6167	119.457	126.873	124.53	95.54	110.777	86.2567
Pp3c4_15010V3.1	0	97.4767	70.4967	71.9133	74.6567	69.2033	76.63	59.1167
Pp3c5_18730V3.1	0	97.41	421.977	356.703	725.113	149.49	732.507	741.38
Pp3c4_3170V3.1	0	97.23	100.463	101.663	78.5267	90.31	90.12	53.1267
Pp3c24_13920V3.1	3	97.2067	140.857	155.33	188.9	92.8167	180.63	164.49
Pp3c23_16910V3.1	1	97.2	81.6	103.153	114.96	72.35	122.363	151.36
Pp3c7_5450V3.1	0	97.16	100.383	104.163	100.203	79.8967	98.32	38.82
Pp3c10_17070V3.1	1	97.0733	133.637	152.86	162.357	120.39	163.397	89.46
Pp3c7_5020V3.1	2	97.0633	84.3467	98.9233	91.19	99.7933	102.793	133.49
Pp3c6_18020V3.1	1	97.04	94.12	92.9767	93.99	80.3367	97.3833	113.05
Pp3c16_17660V3.1	1	97	96.05	104.917	94.48	124.167	91.4033	110.55
Pp3c16_10290V3.1	0	96.71	94.69	117.073	131.103	101.753	127.927	150.42
Pp3c1_29070V3.1	2	96.5233	110.923	117.627	101.253	79.35	115.323	131.75
Pp3c8_18220V3.1	0	96.5233	72.5733	76.76	76.8567	117.153	71.7867	56.32
Pp3c18_20510V3.1	1	96.4433	80.2033	87.1533	86.2267	76.88	88.6167	81.4267
Pp3c2_37000V3.1	2	96.4433	103.213	122.19	94.2033	121.79	100.74	144.983
Pp3c25_15340V3.1	1	96.3433	81.8233	85.3933	101.827	83.1767	93.33	93.0733
Pp3c13_20961V3.1	2	96.22	109.437	129.983	106.917	129.11	117.04	72.6667
Pp3c14_20830V3.1	0	96.07	125.777	90.5467	97.2767	83.2433	74.39	19.6233
Pp3c22_5280V3.1	0	96	110.477	109.507	94.2667	58.4833	91.6233	69.5
Pp3c9_6630V3.1	1	95.8867	97.4067	103.797	118.887	80.4033	121.77	139.88
Pp3c15_2570V3.1	0	95.7567	74.5767	75.5467	57.9267	146.79	64.2233	122.137
Pp3c26_8350V3.1	0	95.6267	105.34	115.057	81.76	122.017	79.2833	78.36
Pp3c19_3660V3.1	3	95.6	75.23	109.19	133.65	106.987	132.95	51.8133
Pp3c6_21830V3.1	1	95.58	85.3733	80.2367	94.2467	71.4633	90.1167	94.8833
Pp3c6_26530V3.1	3	95.5	109.583	108.277	105.877	108.073	110.713	143.753
Pp3c7_23810V3.1	0	95.4633	60.2033	55.5133	45.0267	83.56	62.0433	44.0667
Pp3c19_4120V3.1	0	95.3867	51.44	85.6433	107.91	86.8533	102.203	112.163
Pp3c21_13430V3.1	2	95.1533	99.99	105.82	108.093	105.463	115.927	161.947
Pp3c4_1020V3.1	0	95.0067	89.87	86.3333	79.5467	68.47	81.56	43.2067
Pp3c19_5330V3.1	2	94.8633	33.2833	55.1433	91.36	66.25	127.327	99.9367
Pp3c9_10480V3.1	0	94.7233	141.353	126.123	152.81	113.237	155.19	90.51
Pp3c10_4900V3.1	0	94.62	149.943	129.397	163.413	134.007	148.3	87.2733
Pp3c20_8310V3.1	3	94.5433	91.47	115.743	97.3	97.13	109.523	156.713
Pp3c24_1990V3.1	0	94.5433	73.7833	97.71	88.26	90.5933	144.237	134.62
Pp3c7_6570V3.1	2	94.3833	79.7567	92.2	71.55	75.0167	72.6767	114.4
Pp3c12_24890V3.1	0	94.3733	80.3467	71.2067	88.7233	87.7767	92.42	49.5567
Pp3c11_2830V3.1	0	94.3633	54.5867	62.4967	66.5067	65.8033	71.71	82.2667
Pp3c5_4070V3.1	1	94.18	68.9233	87.0867	105.453	91.5333	113.557	104.323
Pp3c8_12890V3.1	1	94.1667	76.09	87.8967	68.14	116.403	75.1633	177.997
Pp3c1_7830V3.1	0	94.16	80.23	68.91	62.2833	84.8933	63.9133	49.7533
Pp3c13_20030V3.1	1	94.1367	64.5833	83.7733	77.0733	64.38	79.2333	59.3167
Pp3c1_37420V3.1	3	94.1267	111.863	103.07	101.103	90.0667	110.35	117.93
Pp3c6_180V3.1	1	94.0833	77.3767	89.3833	64.0167	91.37	45.4667	41.47
Pp3c2_21110V3.1	0	93.9067	67.7867	78.4133	71.3067	124.573	74.0433	89.6067
Pp3c1_25290V3.1	0	93.88	64.9867	74.3967	71.4267	74.9867	73.3833	70.7567
Pp3c5_16080V3.1	2	93.8367	101.607	114.997	103.497	113.177	106.17	142.167
Pp3c2_30990V3.1	2	93.8033	93.2833	99.1567	93.2633	106.667	93.9633	112.627
Pp3c24_5060V3.1	2	93.7233	141.847	84.5567	82.9033	105.91	70.0267	59.0067
Pp3c10_17080V3.1	3	93.6767	127.26	158.573	154.923	152.877	140.63	152.65
Pp3c6_3120V3.1	0	93.6467	96.3733	114.823	109.24	108.137	122.497	179.34
Pp3c5_22850V3.1	1	93.3033	94.7833	111.08	88.73	96.23	113.733	117.13
Pp3c18_6870V3.1	0	93.24	70.5967	87.92	86.1833	76.78	100.907	90.37
Pp3c10_8980V3.2	0	93.13	111.173	109.507	92.3	94.8767	107.14	110.327
Pp3c18_18460V3.1	0	93.0633	80.3667	79.29	88.42	95.3967	84.7767	78.52
Pp3c20_8820V3.1	2	93.01	95.2133	102.337	100.13	95.66	94.9633	109.89
Pp3c16_3650V3.1	1	92.9433	109.043	116.21	102.273	105.587	112.987	116.447
Pp3c2_4650V3.1	0	92.8667	98.27	99.14	109.367	98.7933	96.1367	72.08
Pp3c14_19000V3.1	1	92.79	96.25	121.9	177.263	69.1267	155.16	121.267
Pp3c25_7380V3.1	1	92.6767	88.8733	102.323	109.94	71.23	105.987	127.127
Pp3c9_7910V3.1	3	92.5933	90.4233	99.4133	88.39	81.9867	88.26	106.07
Pp3c3_18370V3.1	1	92.59	97.5633	105.963	94.28	105.477	94.8967	113.763
Pp3c1_12810V3.1	1	92.4767	84.5433	105.947	74.2967	97.0433	84.69	98.5233
Pp3c6_25270V3.1	0	92.45	252.027	59.9533	39.6333	24.1433	13.4367	67.9433
Pp3c22_18300V3.1	2	92.4333	84.66	77.6833	78.7333	66.9133	75.7433	80.8133
Pp3c25_9350V3.1	0	92.38	97.6233	81.85	96.7667	91.87	90.38	38.2933
Pp3c2_19710V3.1	2	92.2633	109.943	110.567	104.547	96.3033	105.31	129.867
Pp3c18_13960V3.1	1	92.1933	105.153	103.243	104.777	130.59	85.36	83.1467
Pp3c27_4510V3.1	3	92.1067	74.0633	77.6	75.39	112.343	71.9833	87.4133
Pp3c15_21130V3.1	1	91.9867	96.89	88.5067	83.11	120.15	80.89	74.0567
Pp3c24_960V3.1	0	91.9867	95.4267	86.7267	105.977	99.26	82.61	47.4967
Pp3c17_22180V3.1	4	91.9633	77.4767	92.7867	72.1333	92.42	83.4367	96.8767
Pp3c24_7310V3.1	1	91.92	98.3933	94.51	98.43	113.447	81.7367	115.66
Pp3c1_29770V3.1	2	91.9	76.1333	70.3967	82.25	82.1667	89.88	122.27
Pp3c7_14570V3.1	2	91.87	72.7633	83.9533	84.2167	99.6033	84.6233	99.3467
Pp3c23_11680V3.1	0	91.8133	79.2667	83.4667	90.85	70.6067	96.0567	68.5867
Pp3c23_15450V3.1	0	91.7033	97.3767	100.167	120.33	85.4867	96.7433	85.86
Pp3c9_12580V3.1	0	91.6467	104.97	98.34	93.41	102.3	71.9633	68.1967
Pp3c8_15470V3.1	0	91.62	129.333	94.46	181.793	101.147	107.177	95.25
Pp3c20_7210V3.2	0	91.5833	121.54	74.5067	114.397	89.5167	107.947	105.55
Pp3c21_20850V3.1	1	91.4033	43.4667	98.8067	118.443	50.2633	180.803	154.993
Pp3c14_20300V3.1	2	91.3333	64.9933	83.7767	85.2333	90.54	84.0333	78.6133
Pp3c2_6440V3.1	1	91.3267	87.4933	99.78	107.343	93.1867	112.223	119.417
Pp3c1_35330V3.1	2	91.2867	111.61	104.59	87.8233	89.5233	91.9967	101.32
Pp3c16_6460V3.1	0	91.1733	95.4067	116.197	139.74	60.9133	194.863	131.35
Pp3c2_3850V3.1	2	90.6933	91.2033	91.4933	87.11	111.337	80.3733	81.7567
Pp3c1_39650V3.2	1	90.27	91.14	81.5733	96.3567	81.0167	89.1033	80.52
Pp3c14_11250V3.1	1	90.2667	82.29	91.45	82.22	84.75	71.87	109.167
Pp3c9_20390V3.1	1	90.1433	54.5767	65.04	68.5333	89.1233	72.41	108.523
Pp3c18_20230V3.1	0	90.1067	67.4567	78.76	67.7867	83.34	57.65	55.4333
Pp3c5_26940V3.1	2	90.0433	106.827	99.4133	119.707	106.333	104.617	114.827
Pp3c10_9750V3.1	1	90.0133	109.947	88.56	96.51	86.8467	104.157	103.263
Pp3c3_32790V3.1	0	89.8733	103.793	85.9833	96.1533	89.9367	87.6933	36.5967
Pp3c3_19970V3.1	1	89.87	336.027	229.407	299.29	107.03	245.69	224.297
Pp3c1_16440V3.1	3	89.6767	95.04	98.8167	92.9567	81.39	116.04	143.96
Pp3c1_29090V3.1	1	89.45	77.66	95.1233	91.3733	89.7933	99.0467	91.5167
Pp3c5_22950V3.1	0	89.4233	108.823	126.097	130.667	70.3	127.907	117.28
Pp3c13_16700V3.1	2	89.3333	143.06	122.437	151.01	91.86	122.42	38.5667
Pp3c18_11930V3.1	1	89.1733	99.91	83.5967	96.1933	80.2267	90.8967	127.547
Pp3c10_4970V3.1	3	89.0467	96.3167	96.8	74.5233	93.39	75.4733	81.5767
Pp3c5_28210V3.1	2	88.9133	76.4433	72.8533	84.31	61.4567	81.05	86.3933
Pp3c27_2550V3.1	0	88.7867	60.0667	60.9867	72.6933	78.2867	59.0567	82.6267
Pp3c23_6090V3.1	1	88.63	54.3233	65.9467	56.6833	58.6333	84.22	45.15
Pp3c3_8930V3.1	2	88.2933	97.57	100.237	87.4367	86.4667	70.97	87.3733
Pp3c12_17630V3.1	0	88.16	71.24	73.3833	71.6633	72.0367	80.8267	97.0467
Pp3c16_15270V3.1	0	88.1467	80.1967	74.3633	81.59	74.6133	77.28	44.3367
Pp3c3_33270V3.1	1	88.1133	90.9933	106.863	97.3867	73.1267	113.673	126.343
Pp3c14_26060V3.1	2	88.0667	92.4933	85.9967	94.6567	94.4933	86.5967	76.5633
Pp3c1_14540V3.1	0	88.0267	65.16	80.13	76.81	110.15	83.75	97.0567
Pp3c3_19580V3.1	0	87.9767	117.753	122.247	178.697	38.95	226.837	147.077
Pp3c21_11700V3.1	0	87.9367	80.2467	86.44	82.0567	82.6233	71.36	89.83
Pp3c11_26420V3.1	0	87.7467	29.27	31.4267	37.2433	69.6	59.1	58.6033
Pp3c10_14160V3.1	0	87.59	70.71	50.94	74.02	112.34	73.8267	89.4867
Pp3c14_15560V3.1	0	87.4467	73.88	76.07	52.4533	92.9367	41.9433	66.95
Pp3c11_23610V3.1	1	87.4333	71.8167	79.44	80.85	74.2867	109.043	114.633
Pp3c11_18280V3.1	0	87.3767	68.7167	77.9333	85.9033	52.0167	103.563	80.1833
Pp3c19_5710V3.1	0	87.3333	34.7233	68.7233	92.1867	69.4533	95.2867	77.8567
Pp3c24_10180V3.1	0	87.32	83.9167	88.52	104.027	80.3233	100.847	61.2733
Pp3c22_3390V3.2	1	87.27	87.7767	94.61	98.1167	86.9633	92.9233	101.2
Pp3c8_13450V3.1	0	87.2667	53.1667	48.19	69.7167	32.9933	90.4767	48.52
Pp3c15_5230V3.1	3	87.1433	102.263	104.27	98.5033	97.1233	99.5433	125.76
Pp3c1_12120V3.1	1	87.06	100.073	109.073	103.413	101.77	112.487	142.54
Pp3c22_6380V3.1	0	86.9233	86.9767	90.01	97.47	83.9867	109.697	121.183
Pp3c5_3150V3.1	2	86.7233	89.4567	70.0233	75.3233	101.127	64.2733	52.55
Pp3c9_5550V3.1	0	86.6067	40.3033	40.6533	48.9367	63.9167	31.1033	49.1767
Pp3c1_35760V3.1	0	86.57	63.9067	64.7333	68.5933	81.75	59.7967	79.6267
Pp3c15_18140V3.1	1	86.47	75.5267	78.2433	79.12	53.9167	104.077	85.42
Pp3c15_5310V3.1	0	86.37	49.1133	51.8433	49.5933	81.59	44.51	64.3367
Pp3c26_10990V3.1	1	86.3433	71.6667	70.5533	65.3233	85.7167	57.2267	60.6667
Pp3c17_18760V3.1	1	86.2033	79.04	86.48	76.4	76.9667	79.6767	82.54
Pp3c1_15400V3.1	1	86.1933	47.5533	55.01	63.97	79.3833	78.8467	124.323
Pp3c4_19340V3.1	0	86.1167	85.2567	105.207	100.913	80.6967	111.447	71.02
Pp3c15_20490V3.1	1	86.1133	123.733	134.26	117.203	134.747	128.66	124.14
Pp3c13_17250V3.1	1	85.9833	58.5933	39.1667	54.8133	77.05	64.1	80.2267
Pp3c3_30990V3.1	0	85.8667	76.03	66.0767	71.24	70.58	69.87	63.8233
Pp3c16_2570V3.1	0	85.7433	103.633	91.3867	118.733	62.73	122.47	142.193
Pp3c21_20900V3.1	1	85.73	53.0633	60.5133	57.5867	57.91	60.3833	42.7367
Pp3c7_2400V3.1	0	85.6733	156.007	101.847	160.993	79.65	124.16	76.16
Pp3c7_14500V3.1	0	85.6	93.51	97.6433	94.8267	91.69	105.02	161.83
Pp3c19_16860V3.1	5	85.5067	45.0233	73.57	80.4233	85.7233	71.1167	49.22
Pp3c1_39470V3.1	3	85.4867	80.8533	88.13	75.9567	94.8433	72.04	97.2333
Pp3c1_40240V3.1	1	85.1967	98.1033	80.12	89.8333	67.1933	77.3733	43.07
Pp3c12_25160V3.1	2	85.0933	74.91	78.2867	160.157	108.147	235.117	255.89
Pp3c11_680V3.1	1	84.9867	79.6567	85.3033	77.06	87.8967	79.3667	106.747
Pp3c16_19690V3.1	2	84.9233	81.0367	69.36	96.91	86.0633	102.66	82.4333
Pp3c26_6960V3.1	0	84.8933	82.7667	19.3767	10.3767	21.1633	5.97667	0.0666667
Pp3c20_23560V3.1	0	84.89	12.0567	20.59	29.0533	16.3733	53.4867	50.0433
Pp3c15_3960V3.1	1	84.8667	79.4733	104.007	95.4467	96.2833	117.007	150.473
Pp3c13_23540V3.1	2	84.8	66.4367	101.573	91.94	69.4467	96.2367	116.38
Pp3c4_23750V3.1	1	84.7233	68.39	78.37	72.6033	80.7867	78.6867	108.43
Pp3c20_8260V3.1	0	84.71	47.96	52.1567	39.84	66.8033	58.2833	39.49
Pp3c7_6440V3.1	2	84.6733	68.41	79.7867	77.3833	68.0367	80.7067	122.493
Pp3c3_31720V3.1	0	84.6333	72.74	88.6833	108.943	64.22	118.52	135.87
Pp3c20_21690V3.1	0	84.4933	141.933	99.64	143.607	70.4267	128.02	140.597
Pp3c17_7790V3.1	0	84.4933	72.9033	74.2567	71.9533	67.6233	69.8933	60.9133
Pp3c4_26980V3.1	0	84.49	75.0567	90.4533	73.6467	86.82	85.3833	93.0433
Pp3c7_9270V3.1	3	84.3	76.1667	89.0933	111.5	85.7433	135.34	182.82
Pp3c6_24400V3.1	0	84.26	33.7467	40.8167	18.9867	47.65	18.92	54.3633
Pp3c19_22480V3.1	2	84.24	31.7633	63.73	84.6367	83.5933	89.4133	103.587
Pp3c19_9620V3.1	0	84.2267	46.4267	84.1633	104.36	92.9067	103.837	118.71
Pp3c2_13410V3.1	0	84.0267	84.26	84.14	89.31	81.4367	75.2467	62.7933
Pp3c16_10280V3.1	0	83.96	78.1867	88.3267	78.2033	92.2	72.87	76.1033
Pp3c6_22700V3.1	0	83.8833	114.957	91.48	102.143	106.857	96.71	82.5267
Pp3c18_16840V3.1	2	83.8067	56.3933	60.6067	65.2633	55.1333	71.42	51.9433
Pp3c18_10890V3.1	2	83.5467	130.017	108.023	128.52	86.6667	98.1933	92.24
Pp3c8_16590V3.1	0	83.5133	75.2967	71.0433	61.53	79.16	59.3233	48.2633
Pp3c16_16770V3.1	0	83.51	92.5033	85.92	131.843	94.0867	121.673	124.387
Pp3c20_8510V3.1	4	83.5033	88.1767	111.867	92.1733	94.6867	114.367	139.263
Pp3c3_7450V3.1	0	83.3667	49.74	62.8833	65.4567	61.5233	71.3433	105.57
Pp3c26_4040V3.1	0	83.3633	115.127	160.77	77.0767	171.62	59.2267	134.1
Pp3c5_23940V3.1	1	83.3533	74.31	82.9233	61.85	83.7433	73.93	80.9767
Pp3c5_10250V3.1	0	83.3	122.223	106.81	127.203	94.5633	109.25	33.9733
Pp3c3_1020V3.1	1	83.26	63.2967	67.48	67.51	70.1867	58.0167	52.3367
Pp3c25_600V3.1	1	83.1933	68.7767	83.47	102.727	80.3133	126.073	103.457
Pp3c27_2390V3.1	0	83.1467	440.17	330.3	545.657	38.49	284.863	213.76
Pp3c11_19220V3.1	0	83.09	97.3267	86.3833	90.2733	97.1267	77.6667	39.4167
Pp3c12_320V3.1	0	82.84	79.5767	66.48	81.2067	89.1167	66.9467	62.97
Pp3c5_2700V3.1	0	82.8333	75.7433	82.66	71.92	73.2333	69.4	36.4367
Pp3c8_16580V3.1	0	82.77	64.8267	63.5933	55.7333	51.33	54.5533	25.0467
Pp3c16_5740V3.1	0	82.7033	95.6833	94.04	92.49	74.4467	93.1567	126.247
Pp3c24_19140V3.1	1	82.3567	68.6767	80.0367	78.4133	78.7167	72.7667	66.2633
Pp3c23_6580V3.1	0	82.26	10.7933	17.0933	4.34	92.8933	1.46667	8.40333
Pp3c13_24510V3.1	0	82.06	45.96	70.1267	61.4233	57.17	70.6667	76.8867
Pp3c13_10750V3.1	3	82.0467	65.1533	69.2367	81.29	71.44	82.3433	69.7433
Pp3c16_22650V3.1	0	81.96	70.0467	77.6367	88.98	88.4567	73.95	70.3367
Pp3c15_9230V3.1	1	81.8333	84.84	84.8433	101.993	79.9367	129.137	120.667
Pp3c16_12630V3.1	0	81.8067	78.6033	82.8633	75.7667	73.0433	66.3133	57.01
Pp3c11_21580V3.1	1	81.7467	77.9133	81.7733	77.1133	83.0733	84.6833	102.267
Pp3c18_14700V3.1	0	81.74	55.2633	57.71	65.0033	104.447	51.44	39.4
Pp3c7_7440V3.1	3	81.4	82.59	82.0067	82.69	90.89	85.1667	108.54
Pp3c3_36180V3.1	0	81.3067	77.7467	81.7067	85.4933	98.3233	96.2667	70.9867
Pp3c23_11170V3.1	0	81.2567	68.4967	72.8233	66.6767	72.9667	67.06	55.5167
Pp3c20_20710V3.1	1	81.2033	108.143	89.3133	90.56	73.6167	87.13	94.4967
Pp3c18_13660V3.1	0	81.1367	150.543	113.487	110.307	119.327	88.68	65.11
Pp3c13_5750V3.1	3	81.1333	0	0.253333	0.25	9.08	0	0
Pp3c10_23470V3.1	0	81.12	184.38	101.083	62.49	59.4367	72.18	205.66
Pp3c24_14090V3.1	2	81.0967	89.5567	80.6167	68.59	68.41	75.9833	95.4133
Pp3c3_32110V3.1	1	80.8233	73.4533	81.3233	77.3267	79.0767	86.1667	104.723
Pp3c6_26630V3.1	0	80.7433	107.357	110.003	114.133	102.817	97.3567	96.8967
Pp3c2_16720V3.1	0	80.72	104.6	124.507	153.343	44.1567	130.81	73.6567
Pp3c18_11860V3.1	2	80.5233	85.97	97.6467	100.74	86.32	97.65	99.3133
Pp3c5_15740V3.1	1	80.4267	90.54	72.84	86.19	96.9233	89.86	57.72
Pp3c11_19730V3.1	1	80.3167	93.5733	85.4167	92.83	88.42	82.5	37.8167
Pp3c22_8440V3.1	0	80.1667	146.033	187.783	194.6	41.0233	250.243	128.067
Pp3c2_3730V3.1	0	80.16	123.59	117.447	120.48	106.197	94.92	71.62
Pp3c16_17470V3.1	0	80.1133	73.6867	87.0567	83.9867	81.9133	93.87	104.043
Pp3c22_8800V3.1	0	80.0033	70.7167	70.1133	78.4833	79.3667	71.1833	76.7433
Pp3c17_15590V3.1	1	79.9867	100.273	94.6267	107.217	102.477	95.2567	122.093
Pp3c20_13540V3.1	1	79.8433	58.94	31.55	86.1433	79.79	59.9833	39.67
Pp3c2_1090V3.1	3	79.84	85.5233	92.11	127.91	65.08	148.963	217.11
Pp3c19_20770V3.1	1	79.8333	33.0333	79.29	76.3133	75.99	96.1967	94.1067
Pp3c26_8740V3.1	0	79.6567	78.1667	84.2233	105.067	95.6133	102.09	68.29
Pp3c13_5831V3.1	1	79.5767	74.6967	98.0633	77.81	90.9433	88.5533	146.637
Pp3c15_14110V3.1	2	79.44	56.8833	69.76	67.39	59.5667	70.0567	73.5367
Pp3c20_10270V3.1	0	79.3633	53.08	68.4433	57.4567	67.99	72.85	78.2067
Pp3c27_2590V3.1	2	79.3133	73.7967	79.1567	93.7067	73.8133	88.7033	115.403
Pp3c23_6370V3.1	1	79.2867	74.5733	79.3	72.4733	94.6767	82.4633	83.11
Pp3c5_7920V3.1	2	79.27	71.92	70.4467	63.3633	47.1567	81.8367	76.0533
Pp3c23_12490V3.1	2	79.1233	77.48	85.0567	78.2633	86.37	85.5333	81
Pp3c2_24870V3.1	2	79.0833	84.37	85.8433	71.9067	93.71	58.27	81.74
Pp3c3_21130V3.1	3	78.9433	88.8133	79.6667	75.0367	76.2967	74.8533	69.8367
Pp3c10_2910V3.1	0	78.91	68.3433	88.9367	107.177	69.1267	105.96	80.5767
Pp3c23_18200V3.1	0	78.8833	102.797	80.4933	104.607	98.8233	95.3267	73.4833
Pp3c16_8830V3.1	0	78.8767	41.1733	46.5467	49.81	75.7733	51.2167	52.3733
Pp3c1_140V3.1	0	78.7967	97.9367	96.0767	87.07	102.53	83.83	56.82
Pp3c14_13063V3.1	2	78.74	56.6133	68.0067	59.7967	75.09	79.0767	97.5267
Pp3c19_22060V3.1	0	78.5433	12.9233	28.9167	52.04	41.7933	67.67	48.17
Pp3c12_16900V3.1	1	78.47	73.71	72.5133	79.77	73.6067	80.27	111.357
Pp3c23_11670V3.1	1	78.2167	101.35	91.5633	93.26	93.4167	80.61	61.5633
Pp3c15_15020V3.1	1	78.1167	62.0833	64.74	64.4167	63.78	57.4633	62.5
Pp3c16_11171V3.1	0	78.0733	72.5867	70.4367	64.2967	67.5033	71.8	30.23
Pp3c2_200V3.1	1	78.0433	48.5	60.5567	85.61	84.8967	84.14	128.473
Pp3c23_13700V3.1	0	78.0133	43.8167	51.1533	21.5767	35.18	30.19	54.7333
Pp3c2_35200V3.1	0	77.93	71.98	49.1367	34.14	40.3267	44.7967	76.26
Pp3c18_4320V3.1	1	77.9033	82.4167	65.1867	69.7367	85.52	63.7367	66.3533
Pp3c7_4400V3.1	0	77.8767	65.4733	61.8533	61.0867	63.0867	57.0633	51.5733
Pp3c24_19480V3.1	0	77.78	64.1167	78.7267	72.76	66.9533	82.4233	73.7267
Pp3c25_540V3.1	1	77.7433	80.21	95.2133	107.913	83.7033	109.52	101.493
Pp3c25_7030V3.1	1	77.7267	73.0133	67.75	69.1733	62.45	62.2733	36.16
Pp3c4_23120V3.1	1	77.72	84.7833	108.697	106.88	76.66	129.437	111.697
Pp3c15_7910V3.1	0	77.5033	54.37	67.19	68.14	74.7867	72.8367	77.6833
Pp3c24_9580V3.1	1	77.47	76.23	68.2767	69.4667	67.5	68.2867	55.55
Pp3c21_14860V3.1	1	77.4233	91.06	88.6667	93.4167	109.903	90.5733	113.167
Pp3c24_1340V3.1	1	77.4167	63.41	75.4833	82.8767	63.41	72.8333	94.86
Pp3c25_10700V3.1	1	77.38	65.3467	79.2133	65.9133	51.96	71.4167	59.9967
Pp3c15_21760V3.1	0	77.3633	69.14	67.4533	65.01	80.56	60.53	40.03
Pp3c27_190V3.1	3	77.3533	74.9433	93.3467	85.6733	93.9067	88.52	130.847
Pp3c4_12650V3.1	2	77.2133	44	37.7167	48.44	72.5633	53.9367	32.03
Pp3c17_6520V3.1	2	77.11	74.93	71.5367	70.0333	100.487	54.8533	54.4367
Pp3c15_7930V3.1	0	76.9433	61.9067	72.6633	78.2533	55.16	100.137	58.5533
Pp3c14_26600V3.1	0	76.87	70.7967	68.0367	88.3767	70.4633	74.2367	55.84
Pp3c7_800V3.1	1	76.8533	76.7933	84.7167	72.8733	107.027	74.2833	78.95
Pp3c8_2480V3.1	0	76.8167	124.42	141.493	117.353	33.14	119.993	41.1233
Pp3c20_17620V3.1	0	76.7433	9.66667	20.5233	17.7	27.2533	15.7767	16.0567
Pp3c12_9600V3.1	0	76.47	64.64	73.5767	71.3567	80.5	78.2733	124.887
Pp3c13_14540V3.1	1	76.41	91.8	93.48	118.49	106.347	141.393	225.5
Pp3c22_6430V3.1	2	76.3867	73.81	81.3	66.7067	68.2367	64.0367	69.1233
Pp3c19_20830V3.3	1	76.3833	56.7333	131.107	175.007	57.23	220.15	131.263
Pp3c14_25320V3.1	1	76.3567	68.21	76.1433	71.22	51.1267	73.53	71.8133
Pp3c18_7950V3.1	1	76.3033	71.88	86.7433	102.957	66.2367	112.707	102.377
Pp3c23_22030V3.1	2	76.2767	78.6	71.3933	83.1	68.7533	85.8233	112.503
Pp3c3_15360V3.1	2	76.2367	70.0433	72.7	81.3	57.43	77.5933	63.33
Pp3c9_24250V3.1	2	76.1967	66.3167	72.26	83.3267	87.1967	84.8633	67.2467
Pp3c15_890V3.1	2	76.1	64.9633	64.86	45.4533	76.99	29.96	34.9
Pp3c19_6660V3.1	0	75.7733	289.343	356.66	137.03	329.35	248.777	420.977
Pp3c21_16170V3.1	1	75.7667	45.4933	53.44	48.17	55.3433	55.87	44.1233
Pp3c8_8140V3.1	2	75.7633	62.9433	73.2567	84.3433	75.1167	95.3967	106.997
Pp3c16_12600V3.1	0	75.7367	61.78	60.4133	59.49	79.73	50.93	32.8167
Pp3c9_11540V3.1	1	75.7033	73.8633	83.04	75.64	66.9167	78.1933	70.8833
Pp3c12_7710V3.1	3	75.67	77.3833	82.97	86.5667	84.2733	83.6267	73.11
Pp3c16_17480V3.1	0	75.5333	129.903	117.327	120.24	50.4733	88.9567	53.0633
Pp3c3_4330V3.1	0	75.51	36.3	36.7433	40.39	33.15	38.3333	26.1367
Pp3c8_1150V3.1	0	75.3767	93.7	94.8367	61.83	115.903	48.7367	64.1333
Pp3c19_16320V3.1	0	75.25	35.14	58.8567	81.6533	57.4667	76.91	61.5467
Pp3c4_9110V3.1	0	75.11	90.8067	76.0167	115.37	80.11	124.753	83.55
Pp3c24_11870V3.1	0	74.9367	163.133	181.82	208.11	75.78	194.453	174.447
Pp3c17_13420V3.1	1	74.8833	55.6167	80.86	72.02	49.8667	89.98	108.467
Pp3c2_38140V3.1	2	74.86	83.85	88.1667	101.517	89.7633	88.8333	136.507
Pp3c6_19930V3.1	2	74.78	90.38	86.9367	80.0933	109.457	68.7333	72.6367
Pp3c2_34580V3.1	1	74.7667	253.007	243.207	294.7	258.01	256.277	490.293
Pp3c25_7410V3.1	1	74.7633	79.3567	71.0267	79.2933	59.89	62.9633	73.1033
Pp3c25_3730V3.1	1	74.63	92.9167	89.2867	81.49	78.2933	92.2367	104.357
Pp3c15_16990V3.1	0	74.5967	86.67	89.48	114.6	62.2867	110.957	146.107
Pp3c2_21720V3.1	1	74.54	74.83	80.9633	79.04	80.12	75.7167	107.82
Pp3c10_13610V3.1	2	74.39	60.41	65.0833	64.4067	43.0467	71.2433	59.6867
Pp3c6_20400V3.1	3	74.3533	55.3467	60.4533	57.84	59.05	60.9733	48.2433
Pp3c24_12260V3.1	0	74.2533	73.7	81.99	76.8267	74.6333	85.15	98.27
Pp3c1_16500V3.1	0	74.2533	71.15	79.9133	74.4233	69.57	77.6233	59.5833
Pp3c2_37990V3.1	0	74.16	54.5767	75.0633	81.3967	56.6767	108.743	97.63
Pp3c19_4880V3.1	0	74.15	37.1833	69.37	69.0467	67.4333	79.86	30.99
Pp3c1_20190V3.1	1	74.0967	85	96.9633	75.2367	62.4233	88.2767	94.2233
Pp3c17_11020V3.1	1	74.0533	57.46	81.5267	72.7767	55.49	96.5967	121.203
Pp3c27_5820V3.1	0	74.0133	57.66	53.8933	51.43	56.3133	49.02	45.7367
Pp3c10_2540V3.1	3	73.9867	42.0533	58.8267	64.46	67.6667	73.18	117.247
Pp3c16_5220V3.1	2	73.79	52.96	45.9133	52.5167	54.91	47.7467	39.0067
Pp3c17_19310V3.1	1	73.69	85.5767	86.8233	78.8833	77.3533	64.39	58.0967
Pp3c5_7570V3.1	0	73.67	151.93	140.687	161.617	164.457	125.76	136.463
Pp3c1_21000V3.1	1	73.6533	92.6767	107.847	98.4667	98.0833	103.993	115.867
Pp3c8_3310V3.1	1	73.5567	60.2067	70.3267	78.4733	70.55	84.6767	93.5633
Pp3c23_15150V3.1	0	73.52	85.02	87.0333	92.9567	89.42	65.8767	22.79
Pp3c17_23740V3.1	0	73.5167	89.11	71.35	84.0633	57.1467	76.2367	37.9133
Pp3c14_19320V3.1	2	73.5033	57.6933	67.2033	57.09	68.0067	65.5933	77.7333
Pp3c4_30620V3.1	0	73.4967	20.79	23.0233	10.5533	6.25	19.4867	88.86
Pp3c7_15200V3.1	0	73.3733	48.0033	45.1267	56.1967	78.6933	52.5833	57.9167
Pp3c12_8320V3.1	1	73.3567	39.78	41.99	48.2967	61.2867	37.3067	51.0133
Pp3c1_30090V3.1	0	73.3433	59.05	61.7833	58.0333	65.27	78.57	85.06
Pp3c4_26460V3.1	3	73.3167	85.5667	101.787	107.823	73.4733	107.347	90.7067
Pp3c11_5070V3.1	1	73.28	54.83	55.0133	62.64	63.87	63.82	53.3067
Pp3c7_11290V3.1	0	73.2333	65.8167	68.11	81.42	76.5	77.6433	77.2433
Pp3c11_17860V3.1	0	73.1767	69.1067	73.7867	75.44	70.4367	69.68	70.96
Pp3c5_17850V3.1	2	73.1567	89.21	80.14	97.39	60	86.2733	56.47
Pp3c5_19670V3.1	1	73.03	88.5	92.4	111.54	106.55	126.92	230.393
Pp3c8_11720V3.1	0	72.9367	49.4233	58.8733	62.6733	55.23	59.6	69.9467
Pp3c10_8450V3.1	0	72.8233	74.8467	74.04	76.27	91.0233	61.6633	82.9967
Pp3c1_20700V3.1	1	72.7767	89.2467	106.883	142.11	55.42	148.743	123.94
Pp3c6_4230V3.1	2	72.7667	68.81	74.7233	69.26	90.22	55.54	69.5
Pp3c4_510V3.1	0	72.7667	55.14	67.0133	47.09	51.6167	37.83	56.53
Pp3c13_5350V3.1	1	72.7633	71.9867	55.4633	66.35	100.21	59.28	66.26
Pp3c19_7350V3.1	2	72.71	29.9267	55.22	56.9667	67.8567	61.0167	68.2767
Pp3c9_5610V3.2	0	72.6433	27.8467	32.36	17.7733	80.68	19.6233	40.1233
Pp3c4_11630V3.1	0	72.53	75.4367	72.91	91.1267	73.53	82.5	88.6667
Pp3c10_20290V3.1	0	72.3633	27.4133	43.89	28.5767	28.14	34.3433	116.29
Pp3c14_15040V3.1	1	72.1933	71.8333	103.323	121.08	66.1967	129.56	162.42
Pp3c19_10080V3.1	2	72.1467	39.4133	75.45	93.2333	67.6767	105.94	87.2933
Pp3c11_25350V3.1	1	72.1233	49.68	44	45.2967	63.3533	45.7433	37.0967
Pp3c10_18860V3.1	0	72.12	58.2133	72.25	55.5	33.9167	55.9067	44.3333
Pp3c3_37890V3.1	1	72.0933	78.3567	74.0433	86.4	84.9067	69.2333	58.32
Pp3c4_27660V3.1	1	72.01	63.27	82.9333	66.91	70.59	77.9733	104.41
Pp3c14_18645V3.1	1	72	67.3267	68.1767	66.3567	83.9567	65.11	74.5733
Pp3c15_3990V3.1	1	71.9467	56.0433	68.0933	67.5	59.42	55.3967	48.8733
Pp3c19_22560V3.1	0	71.76	25.5867	38.1633	67.5967	58.55	58.9167	29.5967
Pp3c16_17710V3.1	2	71.5833	81.7667	71.3033	71.4	64.7033	76.8067	97.68
Pp3c17_8360V3.1	1	71.5733	51.3567	56.6333	55.7	60.6467	67.5267	56.03
Pp3c14_14160V3.1	0	71.52	58.72	58.31	81.3	78.7	72.8867	53.57
Pp3c14_8127V3.1	0	71.4667	83.5433	102.843	77.1433	47.35	48.71	24.75
Pp3c1_32560V3.1	1	71.4633	97.95	111.7	116.873	102.69	113.09	149.8
Pp3c3_15010V3.1	3	71.4633	74.04	81.85	76.4967	85.7467	76.1567	85.62
Pp3c26_3910V3.1	2	71.3633	74.2067	75.6	89.3967	96.1467	90.5867	161.847
Pp3c14_18440V3.1	0	71.3067	14.2467	3.81333	2.80667	31.1933	4.92667	0.866667
Pp3c26_2060V3.1	0	71.2833	55.6233	57.6533	53.6333	48.48	60.62	50.5567
Pp3c4_6260V3.1	1	71.1133	56.7667	53.56	55.5633	69.6467	51.7067	91.33
Pp3c19_17380V3.1	3	71.1033	59.8233	61.75	82.34	70.4133	80.3367	83.9967
Pp3c22_9260V3.1	1	71.07	57.0567	67.88	72.2267	61.8033	71.8633	49.7733
Pp3c6_28860V3.1	0	71.04	86.6467	99.7433	120.907	66.9733	129.06	122.417
Pp3c10_15390V3.1	0	70.9567	74.8	72.3667	83.01	74.81	89.2567	53.91
Pp3c19_2430V3.1	1	70.94	33.29	79.3233	99.3867	42.7733	109.51	82.5933
Pp3c24_14840V3.1	1	70.9267	81.72	74.3067	60.6967	84.6667	48.19	75.4667
Pp3c25_4540V3.1	0	70.65	70.7133	76.6767	76.3167	85.33	72.2967	83.4067
Pp3c12_25230V3.1	0	70.3467	65.42	57.4367	61.5367	72.24	60.6633	43.4867
Pp3c1_5860V3.1	1	70.1367	78.1767	89.15	80.8033	70.6733	86.74	119.783
Pp3c24_12690V3.1	4	70.11	47.2267	61.0633	61.7133	76.6033	69.3533	94.38
Pp3c23_7780V3.1	0	69.9133	69.6133	86.7	69.6467	92.2067	64.34	59.1167
Pp3c12_23580V3.1	1	69.7467	75.4533	83.8567	77.49	77.1767	83.49	101.79
Pp3c24_18330V3.1	1	69.74	65.66	58.0567	63.55	57.48	61.3033	57.4
Pp3c2_5520V3.1	1	69.7367	83.4933	88.82	76.8233	77.3467	78.8367	111.75
Pp3c2_23590V3.1	2	69.6967	54.6	44.77	43.3867	52.13	35.87	26.6433
Pp3c15_5200V3.1	0	69.6733	59.43	70.4967	91.6533	42.79	87.33	66.7433
Pp3c1_42090V3.1	1	69.5767	56.0533	76.5867	97.82	69.81	102.823	102.037
Pp3c12_18200V3.1	0	69.5567	100.557	61.14	83.5933	123.177	94.6933	202.65
Pp3c19_6880V3.1	0	69.4133	26.2067	40	49.2067	67.9133	62.9167	65.4167
Pp3c11_10490V3.1	2	69.3167	67.56	76.24	65	63.6967	85.5533	74.7067
Pp3c23_10780V3.1	1	69.3	62.94	75.8867	61.14	95.4467	64.6	65.7033
Pp3c11_18810V3.1	1	69.14	45.33	65.46	58.2833	85.01	79.3333	86.3
Pp3c15_13830V3.1	0	69.06	40.5733	52.66	50.72	54.4367	49.61	49.98
Pp3c17_7080V3.1	0	69.02	74.2933	44.73	64.59	72.1333	38.63	14.7333
Pp3c19_17230V3.1	0	69.0067	41.8967	68.23	85.7567	56.8267	97.9767	45.6433
Pp3c24_17380V3.1	0	68.9633	76.37	72.2567	74.9033	60.9267	70.4267	63.5467
Pp3c26_13720V3.1	3	68.8833	65.4567	69.1467	68.5667	63.58	67.0333	65.5067
Pp3c3_12870V3.1	0	68.8833	47.41	52.6067	43.8167	63.0433	50.11	50.71
Pp3c22_6000V3.1	3	68.6567	82.0433	82.35	77.9533	89.65	87.7133	89.1367
Pp3c24_6770V3.1	0	68.6367	74.6267	73.7767	83.05	57.09	83.4633	42.13
Pp3c10_6170V3.1	2	68.6233	44.1167	51.3133	48.8167	51.65	69.25	63.73
Pp3c16_11330V3.1	1	68.5867	60.9567	47.2233	34.0433	43.2633	25.5067	48.72
Pp3c4_15530V3.1	0	68.5667	66.0733	61.1867	73	54.3667	58.3633	100.98
Pp3c10_13070V3.1	1	68.4267	64.65	76.51	65.42	78.8667	75.4933	112.913
Pp3c7_21070V3.1	2	68.4133	94.2867	98.4133	75.4467	117.453	87.2733	112.687
Pp3c1_33430V3.1	1	68.3533	57.22	59.8567	59.4733	63.25	64.8633	67.16
Pp3c7_13080V3.1	0	68.3167	61.0467	120.393	111.003	37.82	249.217	260.533
Pp3c10_13960V3.1	1	68.1567	53.24	49.02	40.4767	64.05	54.27	7.02
Pp3c12_21250V3.1	0	68.0933	74.5533	90.78	83.66	48.8467	98.9467	83.9667
Pp3c23_6490V3.1	1	67.9633	86.0867	69.8933	79.2667	75.06	66.55	80.61
Pp3c18_20320V3.1	0	67.9433	76.4933	105.983	102.79	72.0933	118.613	122.84
Pp3c19_8770V3.1	0	67.9433	45.13	67.52	66.3867	86.15	61.3567	37.0933
Pp3c17_13950V3.1	2	67.94	55.8533	77.4767	55.14	55.98	59.23	124.5
Pp3c1_26740V3.1	1	67.8733	67.83	72.8933	67.0933	59.8033	63.6233	69.68
Pp3c27_4260V3.1	1	67.8667	91.5067	81.0967	94.1967	65.9067	84.9267	97.07
Pp3c8_20370V3.1	0	67.8233	55.7867	48.3533	77.5733	40.86	93.2367	75.23
Pp3c13_14790V3.1	2	67.82	76.3733	79.4567	77.57	91.9667	84.64	85.11
Pp3c16_11800V3.1	1	67.82	67.9033	62.5933	58.8567	49.4167	71.75	39.9667
Pp3c2_15430V3.1	1	67.8067	48.27	56.2533	55.52	53.4233	55.6433	42.83
Pp3c18_12280V3.1	1	67.7433	91.8067	103.357	101.35	62.6067	136.793	139.693
Pp3c1_1320V3.1	0	67.4933	80.5533	96.7867	74.93	61.0467	87.8567	85.4667
Pp3c6_7260V3.1	2	67.4567	91.52	108.253	142.1	55.77	144.393	98.0833
Pp3c21_20040V3.1	1	67.3633	83.27	71.36	45.2867	27.46	78.0467	103.547
Pp3c6_9862V3.1	1	67.3567	64.98	69.96	68.68	70.9533	68.4733	80.0367
Pp3c17_23040V3.1	0	67.31	76.8867	83.15	93.0033	73.0033	99.5933	100.53
Pp3c1_28640V3.1	0	67.28	101.76	98.7767	84.1333	117.097	70.29	26.73
Pp3c2_34930V3.1	0	67.2767	61.8433	60.98	61.3967	72.5033	54.7833	24.2833
Pp3c14_24450V3.1	2	67.2133	68.49	63.97	62.5767	59.6167	71.7533	80.59
Pp3c1_19710V3.1	1	67.1567	72.2633	72.0867	70.33	68.93	53.5667	64.28
Pp3c25_690V3.1	1	67.0833	73.81	81.96	77.2733	82.23	84.3067	110.417
Pp3c11_15530V3.1	0	67.02	68.2933	64.8033	75.2333	48.55	80.4733	93.9467
Pp3c10_13970V3.1	2	66.8267	67.5833	61.8233	65.82	79.54	48.74	33.8633
Pp3c3_28810V3.1	1	66.82	66.71	100.983	90.7667	60.28	113.533	55.76
Pp3c3_34260V3.1	0	66.8	71.01	77.6633	70.9833	78.3667	89.4167	123.437
Pp3c6_6800V3.1	2	66.7933	89.9633	78.64	86.5567	76.01	88.08	84.2867
Pp3c27_5800V3.1	0	66.7467	62.7833	67.39	68.3033	60.9433	61.0967	98.74
Pp3c15_9790V3.1	0	66.7433	51.1467	66.8333	47.92	58.6267	56.77	58.79
Pp3c5_20100V3.1	0	66.73	58.8533	54.9967	55.8967	83.37	47.07	41.07
Pp3c13_12320V3.1	2	66.62	57.93	62.33	61.76	57.1	60.1533	69.7133
Pp3c7_2970V3.1	0	66.52	64.2933	58.6533	67.2	62.72	79.33	59.4433
Pp3c3_3440V3.1	2	66.4233	64.06	64.9433	60.4133	81.9267	59.1133	63.8233
Pp3c19_14100V3.1	1	66.4033	35.2133	82.1367	92.1233	59.59	114.737	91.85
Pp3c6_2550V3.1	2	66.26	107.523	97.3467	121.667	105.073	91.81	106.55
Pp3c18_17791V3.1	0	66.26	167.583	133.453	83.04	83.69	72.33	41.1333
Pp3c20_15780V3.1	1	66.1433	47.05	61.6333	62.3833	51.7367	83.3567	43.8933
Pp3c15_4270V3.1	1	66	60.3667	65.4567	107.513	105.133	124.05	225.683
Pp3c13_22230V3.1	2	65.99	58.28	63.7567	65.42	60.1233	67.0967	48.6633
Pp3c18_11850V3.1	0	65.9867	88.0333	92.6033	98.4433	65.74	92.6433	57.0633
Pp3c1_34020V3.1	1	65.93	52.2667	52.8733	69.9167	54.0333	60.8	48.3533
Pp3c4_17780V3.1	0	65.9267	92.8833	79.3367	70.7433	67.5233	64.2533	70.71
Pp3c13_22060V3.1	2	65.9	80.4733	74.4033	91.8433	54.83	107.11	115.223
Pp3c14_14790V3.1	1	65.8833	68.3833	62.84	68.45	57.6067	59.4767	59.1567
Pp3c10_3520V3.1	1	65.8467	57.6133	71.8033	75.4767	67.4367	80.0567	82.9633
Pp3c20_11510V3.1	0	65.83	99.5167	88.5167	65.6867	73.0233	56.73	38.24
Pp3c24_9920V3.1	1	65.83	76.9667	64.78	55.55	62.7833	46.8467	26.5033
Pp3c4_22810V3.1	1	65.8067	61.4633	71.52	120.063	70.3633	125.417	121.71
Pp3c2_38020V3.1	0	65.78	37.2467	55.31	37.1833	55.4167	52.92	53.2233
Pp3c12_19200V3.1	0	65.7767	31.6533	22.0733	37.57	33.9533	34.93	27.7
Pp3c6_2070V3.1	1	65.75	61.6	58.41	59.0267	47.9533	55.8933	73.5433
Pp3c16_5680V3.1	1	65.7333	57.49	70.04	61.48	77.2533	69.61	83.2033
Pp3c12_11350V3.1	0	65.7233	36.1567	44.81	34.0867	52.4467	52.1533	63.0267
Pp3c5_22920V3.1	0	65.7167	374.633	312.89	482.613	25.4167	245.753	290.603
Pp3c5_20690V3.1	0	65.6	81.7333	69.62	67.02	74.5067	42.1233	34.5167
Pp3c14_26200V3.1	0	65.55	41.1267	52.63	44.7533	58.0567	49.3533	56.46
Pp3c13_21610V3.1	1	65.5433	58.5167	58.66	59.57	67.2933	55.88	58.6
Pp3c8_21790V3.1	0	65.4967	59.72	64.58	73.2333	51.2833	70.71	55.6867
Pp3c22_16100V3.1	0	65.44	110.17	78.35	78.9033	26.32	81.1033	31.33
Pp3c2_28530V3.1	1	65.4333	78.1333	71.4233	76.1367	55.9167	84.4067	96.1967
Pp3c18_18860V3.1	0	65.3933	76.1467	79.54	64.7	88.6133	69.9067	86.5633
Pp3c3_32970V3.1	0	65.3233	26.04	33.67	24.09	42.78	32.2967	55.0867
Pp3c17_18050V3.1	1	65.2033	70.4633	57.9233	54.2267	99.5767	34.3433	36.2467
Pp3c1_27990V3.1	0	65.1833	64.3	60.1733	64.28	53.94	65.9467	29.8767
Pp3c6_1500V3.1	0	65.1633	47.42	52.3767	46.8533	48.9733	36.2233	43.5667
Pp3c11_2970V3.1	2	65.12	71.6133	91.7	73.4467	92.55	76.28	123.5
Pp3c19_5790V3.1	2	65.0467	31.4767	76.8467	87.67	53.1367	100.593	77.6333
Pp3c5_27310V3.1	2	65.0033	77.77	71.3	77.3233	47.4967	76.0333	88.9667
Pp3c5_13820V3.1	1	64.97	64.5233	63.6867	70.76	62.1767	62.7367	80.2867
Pp3s93_30V3.1	2	64.9267	69.3067	75.5467	63.9867	86.8767	81.2933	93.8367
Pp3c10_8490V3.1	4	64.7667	78.7	77.25	88.7767	114.873	66.96	78.41
Pp3c15_5590V3.1	0	64.6567	66.83	64.81	59.7633	58.1833	59.4667	59.7367
Pp3c7_21310V3.1	2	64.6367	69.6733	67.01	62.23	76.2267	48.75	35.7333
Pp3c2_6690V3.1	1	64.5767	121.427	96.61	59.64	91.36	55.3267	111.39
Pp3c6_20980V3.1	0	64.5067	35.7133	42.9167	51.0933	53.4	54.3833	38.8433
Pp3c4_27680V3.1	0	64.4433	44.3567	54.6233	54.5067	68.14	60.8333	66.69
Pp3c16_12940V3.1	0	64.4367	64.1867	65.37	62.2933	62.28	70.6733	87.9733
Pp3c5_12820V3.1	0	64.4267	138.69	113.27	158.053	133.49	101.857	43.74
Pp3c11_3700V3.1	1	64.3667	41.9033	49.0033	36.69	73.4233	33.7167	47.2033
Pp3c23_15440V3.1	2	64.3633	63.1033	81.65	78.5933	79.7833	94.7633	155.727
Pp3c2_16030V3.1	0	64.3267	45.11	70.56	109.097	47.8267	171.15	85.0167
Pp3c16_15410V3.1	1	64.2567	53.7067	53.3367	62.98	85.9433	60.0267	68.26
Pp3c2_15060V3.1	1	64.14	89.1967	77.72	79.16	66.4267	74.7033	46.2967
Pp3c25_8080V3.1	1	64.12	63.34	65.9267	66.5	72.62	58.29	67.43
Pp3c22_20970V3.1	1	64.1067	69.6033	77.9833	112.913	60.9967	94.2	62.95
Pp3c12_24950V3.1	3	64.0633	55.92	63.07	73.2633	58.29	98.6767	98.0233
Pp3c14_2680V3.1	0	64.0567	82.6467	79.5567	88.8167	66.5633	90.2567	90.0567
Pp3c13_20600V3.1	3	63.9733	40.3733	54.2033	52.0133	61.55	51.8833	46.7767
Pp3c14_7880V3.1	1	63.9267	69.02	84.8933	83.3233	77.1533	93.2767	142.727
Pp3c21_4750V3.1	3	63.92	71.6933	62.29	63.65	71.0367	63.4433	86.1733
Pp3c2_28040V3.1	1	63.86	59.23	65.17	76.8833	61.8433	73.7967	79.0733
Pp3c19_1440V3.1	1	63.8333	31.1933	41.7333	56.64	40.9633	57.5567	44.18
Pp3c3_11840V3.1	0	63.8267	64.8667	48.2433	53.1833	77.0767	44.1367	25.0267
Pp3c3_2130V3.1	0	63.7467	68.56	96.06	63.99	61.9567	171.3	222.19
Pp3c12_1800V3.1	1	63.6367	139.337	99.5333	145.023	82.7933	103.227	135.04
Pp3c10_3330V3.1	1	63.6033	67.59	65.71	71.8833	67.0267	61.82	63.8733
Pp3c19_11880V3.1	3	63.5833	28.9567	44.1633	51.96	44.5367	56.79	43.7933
Pp3c11_19170V3.1	1	63.4433	52.78	63.6967	50.3467	56.1333	72.5633	107.88
Pp3c1_17710V3.1	1	63.4067	79.1333	108.01	113.77	85.2033	110.753	135.283
Pp3c10_10490V3.1	0	63.3933	76.8867	75.0267	72.2033	66.7667	68.1367	36.29
Pp3c7_17220V3.1	0	63.39	74.48	87.64	73.66	74.3967	78.1733	138.21
Pp3c7_24160V3.1	0	63.39	38.4867	50.7933	49.51	68.5567	59.3433	101.003
Pp3c12_7010V3.1	0	63.3767	49.0833	47.1267	46.0133	83.7933	48.4633	4.28333
Pp3c3_13250V3.1	1	63.3267	53.5067	62.94	45.11	53.6967	50.9267	52.8567
Pp3c5_28650V3.1	1	63.3267	56.4633	59.05	59.4533	60.5333	60.8333	66.41
Pp3c4_22520V3.1	2	63.2167	77.7167	71.8367	68.4967	78.2933	65.3767	87.71
Pp3c6_6545V3.1	2	63.1433	110.497	136.757	86.1633	207.177	84.5533	172.157
Pp3c2_18150V3.1	1	63.0833	43.99	39.46	41.8167	30.31	40.32	40.6567
Pp3c15_12430V3.1	2	63.0733	55.8167	69.1367	64.7033	71.4667	74.9633	107.253
Pp3c16_21290V3.1	1	63.0367	56.0733	53.14	57.9667	29.9567	70.6567	75.9967
Pp3c21_5150V3.1	0	63.0033	204.22	121.21	68.79	80.5133	57.1533	57.2933
Pp3c13_20590V3.1	0	62.94	56.4967	59.6167	49.69	38.7833	57.0267	57.9833
Pp3c1_36020V3.1	1	62.9133	60.51	60.34	54.51	86.9767	58.9833	89.6567
Pp3c23_1980V3.1	1	62.8467	13.9833	20.2533	10.8567	90.0167	9.13667	26.05
Pp3c12_18260V3.1	1	62.83	58.5567	59.7733	59.6	63.2	59.6067	82.6767
Pp3c4_24470V3.1	0	62.7367	37.8767	43.6267	53.3333	57.4667	39.77	16.1867
Pp3c27_7790V3.1	0	62.7233	31.94	33.8	25.5933	55.8767	29.3767	48.4733
Pp3c4_14270V3.1	3	62.72	50.6467	55.8233	61.9333	56.7233	70.32	85.8467
Pp3c20_21100V3.1	0	62.54	76.9567	77.1067	71.4133	101.843	71.4467	87.5767
Pp3c22_2990V3.1	1	62.5033	118.59	121.477	97.28	82.2633	83.6133	71.38
Pp3c9_17580V3.1	1	62.45	75.8133	83.68	92.3867	94.4467	88.69	148.627
Pp3c16_23890V3.1	2	62.36	61.95	63.79	65.0467	65.16	64.5333	83.89
Pp3c17_19080V3.1	2	62.28	85.3367	75.38	72.4633	59.83	80.8733	85.8967
Pp3c7_13960V3.1	0	62.1167	45.03	52.1367	62.6233	61.15	63.77	42.9667
Pp3c1_22510V3.1	2	62.0167	53.32	69.8933	75.97	54.33	79.2867	109.98
Pp3c10_20840V3.1	2	61.9633	61.05	52.16	62.66	42.12	58.9167	61.5867
Pp3c3_10800V3.1	0	61.9633	55.2433	51.77	56.7333	59.46	48.1633	29.95
Pp3c11_21360V3.1	1	61.95	61.1867	74.1933	82.2133	49.2267	83.4	68.2267
Pp3c9_12890V3.1	1	61.9033	82.1	52.9833	29.3	66.84	17.7967	83.0733
Pp3c11_25990V3.1	1	61.8433	68.2467	62.8933	74.75	58.75	65.8333	100.683
Pp3c26_8650V3.1	3	61.7533	54.1467	62.4767	65.32	69.07	57.02	70.84
Pp3c19_19270V3.1	1	61.7533	28.3733	44.0067	65.5033	71.5733	57.2333	74.4533
Pp3c6_27110V3.1	1	61.6667	73.62	88.4433	93.1133	80.8433	79	139.63
Pp3c12_26220V3.1	0	61.66	47.9867	46.9033	53.92	45.0833	51.5167	55.89
Pp3c2_34120V3.1	0	61.6267	75.0167	73.0833	81.3067	60.0467	100.557	51.7233
Pp3c4_20470V3.1	0	61.5633	49.91	59.7767	56.2167	59.18	59.2767	59.98
Pp3c14_15210V3.1	6	61.5333	71.03	82.9533	69.0367	71.8533	79.76	88.4433
Pp3c18_7850V3.1	1	61.4267	47.94	58.7967	101.017	40.2967	101.363	89.5067
Pp3c4_27730V3.1	2	61.3967	74.3467	75.0333	89.16	80.2867	85.36	85.8933
Pp3c3_20370V3.1	0	61.3367	62.8467	61.2667	60.2333	85.4933	56.88	50.5833
Pp3c27_7320V3.1	1	61.3233	53.4567	58.8	52.3733	66.5833	47.9667	42.0633
Pp3c6_3530V3.1	1	61.29	110.127	136.67	68.6833	112.027	65	61.9667
Pp3c17_19890V3.1	2	61.2033	70.0733	69.9567	66.49	54.4433	65.2667	55.9433
Pp3c23_5560V3.1	1	61.0967	41.9333	59.23	53.2667	41.32	57.7333	54.4867
Pp3c7_20480V3.1	0	61.08	53.3167	52.26	64.81	59.8633	67.3467	50.7267
Pp3c23_18430V3.1	1	60.99	48.63	58.5	55.8167	43.5833	56.56	42.0733
Pp3c6_16970V3.1	0	60.9733	67.3767	77.85	87.0133	64.2133	86.4433	61.28
Pp3c13_15150V3.1	1	60.97	49.73	72.1767	59.8667	39.74	69.4367	75.0367
Pp3c27_8130V3.1	0	60.8633	109.633	106.137	98.16	74.1367	79.7033	73.1033
Pp3c2_17110V3.1	0	60.8233	40.44	51.3533	40.2567	44.9	49.2	32.3167
Pp3c12_9310V3.1	0	60.79	61.0267	55.27	64.5133	45.3767	58.8733	56.92
Pp3c19_20210V3.1	1	60.7467	24.3167	53.7767	62.5167	47.7967	82.4567	74.33
Pp3c1_35120V3.1	0	60.7233	89.24	88.8	91.74	84.85	69.1667	42.24
Pp3c4_9140V3.1	0	60.6533	55.97	67.1533	62.0467	74.8833	72.4533	110.593
Pp3c23_8620V3.1	1	60.6333	56.3533	63.9333	55.1533	69.4567	61.3	68.0733
Pp3c20_8200V3.1	0	60.5167	51.07	66.1733	68.48	61.3233	81.6833	58.8
Pp3c14_2790V3.1	0	60.4633	59.36	58.3933	53.3433	52.8367	45.94	59.66
Pp3c21_5430V3.1	0	60.4167	44.3767	55.8533	81.7567	35.19	99.92	59.6033
Pp3c1_31910V3.1	1	60.3767	34.8633	42.14	7.89667	64.0667	1.50333	6.95667
Pp3c21_2780V3.1	0	60.34	38.71	39.6767	35.66	41.7667	30.6	42.7067
Pp3c6_12570V3.1	0	60.26	53.2467	50.8333	41.5233	51.7167	46.4767	32.9167
Pp3c3_3220V3.1	2	60.2033	41.56	46.4867	59.08	31.1567	53.6567	38.7467
Pp3c6_9170V3.1	1	60.1567	34.4	38.71	40.1733	50.01	37.4067	45.3867
Pp3c26_9780V3.1	0	60.0833	68.2	84.0633	99.4533	44.3133	109.173	48.6033
Pp3c14_3220V3.1	0	60.0333	70.6933	85.89	67.9567	53.37	60.49	69.5333
Pp3c12_18590V3.1	1	59.9667	60.3433	58.28	57.0667	88.59	50.5933	52.4467
Pp3c2_8090V3.1	0	59.9467	25.5933	40.5567	34.3567	22.72	45.1667	85.41
Pp3c6_22710V3.1	0	59.9333	47.6567	49.4667	51.57	49.7	50.1733	47.84
Pp3c1_33150V3.1	0	59.8967	41.2633	45.2967	39.8867	47.48	36.4733	30.5333
Pp3c23_1260V3.1	1	59.7833	57.5067	56.5567	60.6933	63.4767	53.21	53.5533
Pp3c16_1350V3.1	2	59.6767	47.1067	45.5467	59.1033	57.53	55.1433	64.35
Pp3c11_8940V3.1	2	59.6467	58.1867	62.6933	65.63	63.1533	70.61	105.24
Pp3c15_13530V3.1	0	59.62	75.3167	78.66	73.4933	66.9533	79.6533	82.38
Pp3c1_34950V3.1	0	59.5933	65.6033	74.6967	88.2433	33.91	83.51	54.66
Pp3c11_8070V3.1	1	59.5433	59.7667	61.7967	53.9567	53.04	63.4333	65.9633
Pp3c10_10850V3.1	0	59.5233	44.4267	51.5667	53.5933	47.8367	48.6233	46.34
Pp3c26_4930V3.1	1	59.5167	58.0333	60.51	55.34	44.3933	86.27	117
Pp3c14_11680V3.1	0	59.5133	57.6533	50.91	56.7667	52.7133	56.06	43.55
Pp3c11_11200V3.1	2	59.4867	57.3	62.34	62.8067	54.6467	68.9833	63.9467
Pp3c12_16620V3.1	1	59.3633	49.4	50.0833	45.0233	45.4467	45.55	45.5267
Pp3c10_5660V3.1	0	59.2333	339.793	267.33	307.2	58.7533	207.417	127.627
Pp3c1_21950V3.1	3	59.22	61.4267	78.61	71.46	76.08	82.5967	114.413
Pp3c10_13690V3.1	0	59.07	40.1	49.3667	46.72	43.6867	56.8033	36.34
Pp3c25_6660V3.1	1	58.8033	75.1067	71.21	83.0067	66.87	77.19	69.9467
Pp3c10_11180V3.1	1	58.7767	67.51	62.8267	59.47	78.5533	49.27	72.4733
Pp3c11_9640V3.1	0	58.6767	50.6567	48.6433	50.3033	49.55	45.0367	33.2933
Pp3c8_12290V3.1	0	58.66	45.1367	47.93	55.7167	43.2433	54.37	46.3733
Pp3c8_13470V3.1	0	58.6533	42.6733	36.15	46.25	33.2367	49.4633	7.97333
Pp3c15_19080V3.1	0	58.62	81.7267	81.15	80.2567	76.0867	52.0633	30.2033
Pp3c5_6130V3.1	1	58.5767	55.2133	68.9267	48.9067	55.4433	64.66	82.4667
Pp3c14_10180V3.1	1	58.4833	71.5233	66.7967	66.8367	62.7233	65.43	70.6167
Pp3c1_27180V3.1	0	58.44	70.5133	73.3267	68.04	68.6167	60.02	62.6767
Pp3c12_22830V3.1	1	58.41	62.11	48.87	53.1967	57.9767	47.8933	26.4933
Pp3c23_8300V3.1	1	58.3433	67.11	62.21	37.3467	57	36.27	30.1267
Pp3c14_3480V3.1	1	58.3167	53.2933	49.0633	54.6	55.25	56.1967	51.6033
Pp3c16_6440V3.1	0	58.2933	55.9433	62.56	51.0533	55.82	57.91	45.81
Pp3c1_24120V3.1	2	58.2433	51.94	55.8467	48.8567	68.7433	48.8867	46.1033
Pp3c12_17690V3.1	2	58.22	52.8733	51.94	57.8833	48.5933	59.1367	82.3367
Pp3c20_14330V3.1	1	58.19	46.58	55.32	57.8033	52.2233	69.4867	88.5367
Pp3c19_7430V3.1	0	58.1733	23.6733	41.0667	46.03	59.4267	44.8267	24.9067
Pp3c7_1390V3.1	0	58.1667	56.1133	48.1533	48.65	54.9867	46.6033	38.34
Pp3c16_11740V3.1	0	58.0833	60.0767	47.34	41.5767	48.2933	42.0433	15.0767
Pp3c3_13470V3.1	0	58.04	37.36	46.45	44.1467	42.04	53.5	40.2067
Pp3c17_18010V3.1	1	58.0267	62.45	62.94	50.2267	76.2967	50.4533	70.3633
Pp3c17_20390V3.1	1	57.9933	77.12	64.12	55.4467	40.46	52.1	55.69
Pp3c2_12430V3.1	0	57.9833	444.317	256.49	136.91	132.963	84.0967	142.477
Pp3c22_19412V3.1	0	57.85	49.1567	52.3667	52.8733	49.1167	53.9667	45.43
Pp3c24_11150V3.1	1	57.8467	45.72	53.5633	57.7367	47.7833	55.2967	71.96
Pp3c5_220V3.1	0	57.8233	52.3233	60.1733	62.8267	51.5733	66.0867	80.7567
Pp3c6_3870V3.1	0	57.8167	90.77	62.6733	53.2633	50.2133	34.9433	42.4767
Pp3c18_9650V3.1	2	57.7867	53.8167	56.4267	61.8533	62.4867	61.22	79.0167
Pp3c9_17670V3.1	1	57.7533	65.55	65.1633	58.0267	64.3233	53.1333	53.7033
Pp3c7_24330V3.1	0	57.7433	67.8367	75.83	72.2667	77.3933	65.8	78.15
Pp3c16_5240V3.1	0	57.7433	41.0133	42.9867	50.74	55.66	41.37	43.24
Pp3c6_19880V3.1	0	57.7367	59.94	57.5533	114.183	58.5467	112.41	70.6267
Pp3c4_21990V3.1	1	57.7033	60.9967	64.5167	65.83	51.2167	76.2867	80.5733
Pp3c13_21220V3.1	0	57.6733	55.5767	64.6	60.8467	74.2467	55.1567	57.95
Pp3c21_15660V3.1	0	57.63	64.37	47.6933	37.7867	69.7367	29.1	48.2967
Pp3c6_28590V3.1	0	57.6	80.39	94.91	119.567	20.56	141.24	66.0067
Pp3c21_11350V3.1	3	57.5667	59.4067	63.4867	60.7833	66.9433	61.6133	78.2633
Pp3c19_17080V3.1	0	57.5267	37.5167	37.9533	37.02	97.33	20.3367	6.14
Pp3c11_23800V3.1	0	57.4867	54.6033	60.1533	55.83	44.3267	56.1567	48.6733
Pp3c15_4920V3.1	0	57.4267	92.77	72.6933	84.2867	44.8067	59.49	24.0367
Pp3c24_4810V3.1	0	57.3967	73.7967	61.82	65.69	90.4133	49.01	38.0133
Pp3c11_3090V3.1	3	57.3867	55.1433	53.2467	47.2	61.1	52.7433	54.7533
Pp3c7_16960V3.1	0	57.3733	47.35	57.1533	51.64	71.9667	60.0133	61.13
Pp3c7_7470V3.1	4	57.3267	53.17	75.1033	79.01	38.3433	98.9833	70.7033
Pp3c3_2430V3.1	2	57.3233	45.4833	59.44	45.9267	51.3633	56.26	55.07
Pp3c24_16260V3.1	0	57.2867	61.57	64.83	61.2033	53.1167	69.4033	53.9567
Pp3c12_11700V3.1	1	57.27	59.9967	55.6967	64.1767	50.5067	67.0467	23.2867
Pp3c23_19030V3.1	0	57.2333	47.6367	42.65	52.35	45.4567	45.1633	49.8367
Pp3c8_3750V3.1	3	57.1933	48.0933	56.1667	44.1933	75.2767	33.08	47.1067
Pp3c11_9520V3.1	0	57.1567	60.2	50.76	48.7233	73.1933	44.2333	36.9533
Pp3c2_7850V3.1	0	57.1033	77.9	91.1367	88.5167	71.76	76.1767	66.78
Pp3c4_930V3.1	1	57.0167	53.93	60.71	57.84	61.8233	54.8733	69.4633
Pp3c2_16380V3.1	1	57.0033	59.6067	64.9633	60.3433	67.41	60.41	68.0967
Pp3c14_4940V3.1	0	56.9933	68.48	74.2833	72.6633	61.0767	73.09	101.773
Pp3s50_100V3.1	2	56.9733	176.27	59.14	12.3133	63.9767	2.58333	37.6567
Pp3c7_23040V3.1	1	56.9333	27.75	47.9467	20.7367	58.9067	61.7433	101.483
Pp3s480_20V3.2	0	56.92	49.4433	52.5733	62.2367	52.92	64.92	66.16
Pp3c15_22530V3.1	0	56.8567	59.1467	57.2033	57.4633	73.1767	55.9967	61.4733
Pp3c18_19140V3.1	0	56.7867	38.2733	44.08	41.84	52.6833	40.4467	37.2467
Pp3c10_17050V3.1	1	56.69	77.6433	75.36	77.09	60.6067	68.0833	68.1233
Pp3c20_10250V3.1	1	56.6	58.21	54.9533	53.7567	64.5933	47.0533	47.8733
Pp3c8_3980V3.1	0	56.4967	61.4933	62.87	64.0767	46.0533	70.08	45.0967
Pp3c6_7360V3.1	0	56.4767	42.4267	44.57	44.4433	51.9567	44.4733	48.3267
Pp3c21_19760V3.1	1	56.4733	16.54	27.3467	19.6033	45.8567	17.1167	25.9867
Pp3c11_17240V3.1	0	56.3933	54.7633	69.5267	72.0433	62.78	77.5367	95.0033
Pp3c3_33480V3.1	0	56.3767	50.7067	50.3867	61.0633	57.01	61.0167	89.6967
Pp3c9_12510V3.1	1	56.3633	92.2967	97.8467	142.017	57.33	133.237	73.8767
Pp3c4_8140V3.1	0	56.34	52.9833	48.3	61.82	45.9533	56.1433	26.0633
Pp3c16_16760V3.1	0	56.3267	65.16	60.0367	64.9967	67.3433	64.8133	75.78
Pp3c1_4370V3.1	1	56.3167	61.3367	66.3167	63.5833	66.0533	66.41	70.54
Pp3c3_30150V3.1	0	56.2767	72.6	64.4	61.7767	42.1567	56.0567	18.5
Pp3c10_16880V3.1	1	56.2633	26.3	29.5	31.5367	36.82	48.72	50.26
Pp3c1_28210V3.1	1	56.2267	91.1033	74.4967	88.79	77.0667	79.2733	76.5433
Pp3c19_14990V3.1	0	56.1533	23.42	46.2867	54.67	48.2767	57.11	59.3533
Pp3c18_21650V3.1	0	56.1467	56.4733	60.8367	49.1367	70.0833	52.73	92.6133
Pp3c3_5880V3.1	2	56.0733	65.04	57.49	53.92	58.7833	51.1033	43.4733
Pp3c6_24490V3.1	0	56.06	73.02	70.7467	90.6367	42.9033	77.1967	130.78
Pp3c27_2890V3.1	1	56.04	47.08	53.89	54.31	48.23	65.7833	76.9633
Pp3c12_10590V3.1	0	56.01	46.5533	43.1867	35.27	91.4433	26.85	40.2233
Pp3c17_20640V3.1	0	56	37.9967	40	43.1067	50.4667	40.0167	52.4967
Pp3c18_9980V3.1	1	55.9767	69.13	71.21	88.1467	43.87	94.54	56.05
Pp3c22_18330V3.1	2	55.95	46.4767	53.33	66.11	48.6833	69.8967	82.7933
Pp3c6_23240V3.1	2	55.8667	49.33	49.84	44.15	50.83	47.95	37.1167
Pp3c10_21530V3.1	1	55.7267	45.9333	55.41	46.1033	63.5133	43.4333	63.5267
Pp3c19_6080V3.1	3	55.71	22.42	52.7367	58.64	58.1267	73.6033	92.5667
Pp3c26_3340V3.1	1	55.7067	38.29	46.5733	38.65	45.2133	49.16	77.0267
Pp3c26_13290V3.1	1	55.5367	43.8967	58.0233	53.7	57.8233	53.5867	53.6267
Pp3c15_23980V3.1	1	55.5267	40.8433	49.2867	48.5533	57.5467	45.75	45.2167
Pp3c22_15210V3.1	2	55.51	42.9967	41.1733	47.0067	56.9267	44.5233	44.0733
Pp3c1_39960V3.1	1	55.47	67.3267	61.56	71.6467	48	74.8533	89.51
Pp3c9_11740V3.1	1	55.4633	44.14	49.7867	51.48	46.98	45.4167	38.1733
Pp3c4_27250V3.1	0	55.35	64.4633	71.45	78.04	56.6667	79.1133	79.05
Pp3c11_15050V3.1	1	55.3433	57.8833	66.6667	63.8667	71.3433	78.0267	85.75
Pp3c20_16000V3.1	1	55.34	50.9333	51.7533	61.6033	62.0367	61.5467	71.9167
Pp3c12_4500V3.1	2	55.27	54.2	59.1167	55.4033	60.5	57.9233	51.6433
Pp3c22_12650V3.1	0	55.24	28.1333	45.0267	53.4533	45.4967	71.11	66.19
Pp3c19_16850V3.1	0	55.23	25.76	47.7467	56.5767	52.0233	57.2633	80.5067
Pp3c20_7510V3.1	0	55.2133	37.9367	36.6	53.41	54.6733	62.1067	74.2633
Pp3c7_18380V3.1	0	55.2067	33.4367	37.25	34.7367	52.9	39.87	35.6233
Pp3c8_24770V3.1	2	55.14	75.5933	83.8667	81.9433	51.4967	75.6233	99.4767
Pp3c15_23280V3.1	0	55.1133	46.88	51.6233	45.8333	58.3867	47.2067	51.5267
Pp3c10_4280V3.1	3	55.0967	9.98	19.48	26.6233	51.8333	33.07	38.1333
Pp3c2_2980V3.1	3	55.0867	46.6433	41.9767	42.6967	57.68	34.5433	32.97
Pp3c1_30730V3.1	0	54.9967	50.6067	50.1367	63.1833	44.29	74.7467	77.23
Pp3c1_18520V3.2	0	54.98	62.8867	61.3067	79.7333	67.1233	71.2533	77.3033
Pp3c20_5330V3.1	0	54.9233	75.5333	62.3333	62.36	25.8067	62.48	61.4467
Pp3c3_23410V3.1	0	54.9067	32.3133	50.6	56.78	22.2567	91.78	70.3367
Pp3c5_21490V3.1	0	54.8867	51.5767	50.7433	46.1967	39.9767	51.7667	30.1767
Pp3c22_17810V3.1	0	54.8733	48.05	49.2367	66.1467	52.4133	70.61	46.9833
Pp3c7_3000V3.1	1	54.8167	46.39	48.82	51.1967	59.3167	61.9367	68.85
Pp3c14_9560V3.1	2	54.5367	47.0267	58.5	59.9867	55.8533	66.7667	76.6733
Pp3c19_19960V3.1	3	54.4967	29.1033	50.59	63.32	74.5733	69.43	70.47
Pp3c27_1700V3.1	1	54.4933	39.4667	45.9233	43.9633	48.9733	42.4767	35.2467
Pp3c10_22940V3.1	2	54.4667	53.7033	55.7633	54.7533	65.41	57.0633	68.01
Pp3c7_3620V3.1	1	54.3333	54.6167	50.2	52.77	83.57	42.9267	33.1867
Pp3c9_15390V3.1	2	54.3133	33.52	41.2033	41.95	62.4	40.1	39.25
Pp3c5_3210V3.1	0	54.2433	39.7233	34.1533	20.3967	45.4933	25	14.71
Pp3c14_8480V3.1	0	54.2233	66.5167	59.6467	67.6233	69.0667	64.9433	47.15
Pp3c5_3300V3.1	0	54.2133	25.76	24.53	22.1367	45.61	21.9733	20.47
Pp3c17_6480V3.1	0	54.1933	48.72	55.9333	58.0933	53.9833	54.3367	53.6
Pp3c19_10340V3.1	0	54.16	23.3233	44.0167	42.5133	46.8467	45.1067	30.82
Pp3c8_17920V3.1	0	54.1367	27.9033	25.55	12.95	26.6133	8.22	16.3533
Pp3c2_23830V3.1	0	54.0833	56.46	54.39	61.48	55.7667	59.9733	67.8967
Pp3c13_15330V3.1	2	54.0233	55.17	65.5333	61.12	49.2	55.4667	59.2833
Pp3c11_18700V3.1	1	54.0033	33.1067	34.51	31.2267	39.8133	30.7033	20.8
Pp3c10_9371V3.1	1	53.9767	47.8833	51.21	63.2033	42.8967	55.6	57.3067
Pp3c4_15620V3.1	3	53.9733	50.16	47.8467	44.9733	43.06	53.86	51.4133
Pp3c21_5590V3.1	0	53.8733	24.71	34.07	48.65	27.5667	60.6333	51.9067
Pp3c9_20800V3.1	0	53.8267	51.57	56.8433	60.3333	57.8333	53.7667	40.9633
Pp3c7_4820V3.1	0	53.8067	59.5467	53.39	51.63	54.8233	56.1967	64.49
Pp3c11_5240V3.1	1	53.8	60.98	66.79	67.8067	64.5633	66.6067	84.45
Pp3c6_9410V3.1	1	53.7833	48.0267	54.9367	53.8267	55.76	52.64	55.73
Pp3c10_17310V3.1	0	53.72	88.63	57.85	84.7033	102.523	73.9133	60.52
Pp3c20_9930V3.1	0	53.6967	38.8633	40.7867	32.7967	48.1767	27.0233	35.96
Pp3c5_6760V3.1	0	53.65	44.1867	49.06	61.93	54.8967	59.4333	47.0833
Pp3c6_18880V3.1	0	53.6367	61.6267	52.2533	48.93	61.2533	35.7767	50.2567
Pp3c19_10110V3.1	0	53.6033	26.1533	41.27	48.4667	54.6933	52.6467	65.64
Pp3c2_12620V3.1	1	53.5267	48.0133	55.49	55.63	47.4667	60.24	76.8233
Pp3c12_25000V3.1	0	53.47	42.8167	50.6067	35.6367	60.59	39.03	41.9567
Pp3c1_3160V3.1	2	53.4333	32.6733	38.3633	40.2433	51.9767	44.1867	56.1967
Pp3c1_16490V3.1	1	53.4167	74.1767	63.5967	84.45	64.9833	74.4967	84.2
Pp3c2_12640V3.1	0	53.41	44.9067	63.0767	63.6333	35.1867	71.0967	46.57
Pp3c10_3350V3.1	1	53.39	43.3667	50.3167	61.2267	34.2667	74.2167	41.3533
Pp3c11_11040V3.1	2	53.38	27.17	23.1967	22.16	27.3267	21.5167	43.9967
Pp3c5_6000V3.1	2	53.3767	46.4733	50.6733	53.1833	40.16	57.0167	46.81
Pp3c2_9350V3.1	0	53.36	48.6567	52.3267	58.15	50.3633	53.01	39.94
Pp3c8_3800V3.1	0	53.35	45.57	45.61	50.6833	54.1833	49.5167	40.5567
Pp3c23_490V3.1	0	53.33	38.7133	53.6633	54.9167	52.0933	51.95	68.04
Pp3c17_21360V3.1	1	53.23	60.3133	84.3567	116.103	49.4467	140.53	148.097
Pp3c3_26940V3.1	2	53.1467	101.5	86.9367	77.8467	71.6633	79.2367	63.9567
Pp3c2_27550V3.1	2	53.09	33.88	39.3733	40.8633	48.8333	44.8267	38.0367
Pp3c8_17050V3.1	3	53.0633	45.58	55.79	51.9	41.6067	56.7633	68.7833
Pp3c21_21540V3.1	3	53.0167	65.0033	65.1933	62.69	52.3633	66.0533	90.9533
Pp3c15_23330V3.1	0	52.9433	81.4067	70.33	74.3233	50.6033	48.3733	15.27
Pp3c3_4160V3.1	0	52.94	49.34	51.11	59.6133	42.31	53.3833	50.5533
Pp3c1_16850V3.1	0	52.8267	56.9967	48.83	49.3633	76.84	36.55	29.6133
Pp3c6_6120V3.1	0	52.8067	74.6167	56.21	67.3433	51.5167	69.98	46.6433
Pp3c21_6850V3.1	2	52.51	62.1567	65.8767	64.4	59.0433	72.5667	86.64
Pp3c5_22310V3.1	1	52.4967	45.4967	46.5333	41.09	39.82	44.1633	46.46
Pp3c2_19310V3.1	3	52.49	56.4467	51.3	56.1767	55.22	52.41	62.3367
Pp3c18_1280V3.1	2	52.4667	51.6367	48.0567	55.2433	45.02	60.74	67.2
Pp3c9_24080V3.1	0	52.45	60.5667	49.48	61.9067	51.3133	55.12	50.82
Pp3c20_5750V3.1	0	52.4467	52.8433	44.92	45.7233	45.8067	47.5533	46.6933
Pp3c18_13150V3.1	3	52.3467	52.2367	55.0733	48.7533	57.8	52.0467	62.6633
Pp3c5_22610V3.1	2	52.3333	48.7533	77.9567	58.4633	39.83	72.2167	50.9667
Pp3c26_10900V3.1	2	52.3067	52.95	60.09	63.67	70.16	61.0267	89.6167
Pp3c16_16110V3.1	1	52.2533	48.8267	57.1633	51.54	61.6733	62.28	69.74
Pp3c3_8370V3.1	0	52.2433	50.45	44.28	56.75	50.1067	50.67	34.59
Pp3c12_19420V3.1	1	52.2067	70.6433	77.4767	83.68	56.4567	83.4633	84.2167
Pp3c2_1120V3.1	0	52.2067	38.79	52.9733	61.7367	56.7133	62.6167	67.8733
Pp3c16_18700V3.1	0	52.2067	23.05	22.8667	8.61333	36.3767	7.59	37.4167
Pp3c24_19810V3.1	1	52.16	30.3567	44.4767	46.2633	33.4567	47.4267	44.33
Pp3c19_22150V3.1	1	52.1267	24.98	41.2633	56.5667	67.8967	55.01	62.1467
Pp3c18_18430V3.1	0	52.0767	6.79333	19.09	11.3233	45.6133	33.85	20.1833
Pp3c7_26560V3.1	2	52.07	46.84	48.2533	48.3367	60.7	54.34	53.6067
Pp3c20_22310V3.1	2	52.0667	69.9533	50.4467	68.8567	17.4533	89.3267	133.437
Pp3c1_21400V3.1	0	51.9933	66.48	58.2767	95.5733	42.3967	84.48	55.28
Pp3c1_40840V3.1	2	51.9733	54.69	51.3467	59.1767	42.62	56.7367	79.9933
Pp3c27_3630V3.1	0	51.95	65.1367	66.7633	79.1967	70.2433	82.2367	83.6533
Pp3c14_23440V3.1	0	51.9167	39.2633	47.2833	35.8167	42.9333	47.0733	50.0667
Pp3c2_16260V3.1	0	51.8767	55.2567	48.1167	42.8733	53.8133	39.1167	40.96
[truncated: 21,446 more rows]

## Sheet: Suppl Table 2b
Supplementary Table 2b. List of genes highly expressed (20% percentile, Nevosád et al., 2025) in WT and pptrb single and double mutants with telo-box motifs +/-100 bp from TSS.
WT		pptrb1		pptrb2		pptrb3		pptrb1 pptrb2		pptrb1 pptrb3		pptrb2 pptrb3
Distribution: -100 to +100 bp from TSS		Distribution: -100 to +100 bp from TSS		Distribution: -100 to +100 bp from TSS		Distribution: -100 to +100 bp from TSS		Distribution: -100 to +100 bp from TSS		Distribution: -100 to +100 bp from TSS		Distribution: -100 to +100 bp from TSS
Total number: 4		Total number: 13		Total number: 8		Total number: 12		Total number: 7		Total number: 15		Total number: 16
Gene ID	Description	Gene ID	Description	Gene ID	Description	Gene ID	Description	Gene ID	Description	Gene ID	Description	Gene ID	Description
Pp3c20_18830V3.1	60S RIBOSOMAL PROTEIN L27A	Pp3c16_21700V3.1	Ribosomal protein L41 (Ribosomal_L41)	Pp3c20_18830V3.1	60S RIBOSOMAL PROTEIN L27A	Pp3c16_21700V3.1	Ribosomal protein L41 (Ribosomal_L41)	Pp3c16_21700V3.1	Ribosomal protein L41 (Ribosomal_L41)	Pp3c16_21700V3.1	Ribosomal protein L41 (Ribosomal_L41)	Pp3c16_21700V3.1	Ribosomal protein L41 (Ribosomal_L41)
Pp3c5_4330V3.1	RIBOSOMAL PROTEIN L30	Pp3c20_18830V3.1	60S RIBOSOMAL PROTEIN L27A	Pp3c15_21510V3.1	30S RIBOSOMAL PROTEIN S10 FAMILY MEMBER	Pp3c20_18830V3.1	60S RIBOSOMAL PROTEIN L27A	Pp3c20_18830V3.1	60S RIBOSOMAL PROTEIN L27A	Pp3c20_18830V3.1	60S RIBOSOMAL PROTEIN L27A	Pp3c20_18830V3.1	60S RIBOSOMAL PROTEIN L27A
Pp3c1_8280V3.1	60S ACIDIC RIBOSOMAL PROTEIN P0	Pp3c12_5760V3.1	Ubiquitin/40S ribosomal protein S27a fusion	Pp3c5_4330V3.1	RIBOSOMAL PROTEIN L30	Pp3c12_5760V3.1	Ubiquitin/40S ribosomal protein S27a fusion	Pp3c22_1860V3.1	40S RIBOSOMAL PROTEIN S8	Pp3c12_5760V3.1	Ubiquitin/40S ribosomal protein S27a fusion	Pp3c12_5760V3.1	Ubiquitin/40S ribosomal protein S27a fusion
Pp3c16_21700V3.1	Ribosomal protein L41 (Ribosomal_L41)	Pp3c22_1860V3.1	40S RIBOSOMAL PROTEIN S8	Pp3c17_4670V3.2	40S ribosomal protein S25	Pp3c22_1860V3.1	40S RIBOSOMAL PROTEIN S8	Pp3c5_4330V3.1	RIBOSOMAL PROTEIN L30	Pp3c22_1860V3.1	40S RIBOSOMAL PROTEIN S8	Pp3c22_1860V3.1	40S RIBOSOMAL PROTEIN S8
		Pp3c15_21510V3.1	30S RIBOSOMAL PROTEIN S10 FAMILY MEMBER	Pp3c15_14860V3.1	RIBOSOMAL PROTEIN L39E	Pp3c15_21510V3.1	30S RIBOSOMAL PROTEIN S10 FAMILY MEMBER	Pp3c17_4670V3.2	40S ribosomal protein S25	Pp3c15_21510V3.1	30S RIBOSOMAL PROTEIN S10 FAMILY MEMBER	Pp3c15_21510V3.1	30S RIBOSOMAL PROTEIN S10 FAMILY MEMBER
		Pp3c5_4330V3.1	RIBOSOMAL PROTEIN L30	Pp3c9_21480V3.2	40S RIBOSOMAL PROTEIN S14-1-RELATED	Pp3c5_4330V3.1	RIBOSOMAL PROTEIN L30	Pp3c15_21510V3.1	30S RIBOSOMAL PROTEIN S10 FAMILY MEMBER	Pp3c5_4330V3.1	RIBOSOMAL PROTEIN L30	Pp3c17_13300V3.1	40S RIBOSOMAL PROTEIN S28
		Pp3c25_1430V3.1	40S RIBOSOMAL PROTEIN S18	Pp3c25_1430V3.1	40S RIBOSOMAL PROTEIN S18	Pp3c24_20290V3.1	60S RIBOSOMAL PROTEIN L27	Pp3c22_1860V3.1	40S RIBOSOMAL PROTEIN S8	Pp3c9_21480V3.2	40S RIBOSOMAL PROTEIN S14-1-RELATED	Pp3c5_4330V3.1	RIBOSOMAL PROTEIN L30
		Pp3c24_20290V3.1	60S RIBOSOMAL PROTEIN L27	Pp3c16_21700V3.1	Ribosomal protein L41 (Ribosomal_L41)	Pp3c17_4670V3.2	40S ribosomal protein S25			Pp3c1_8280V3.1	60S ACIDIC RIBOSOMAL PROTEIN P0	Pp3c14_13580V3.1	40S ribosomal protein S25
		Pp3c1_8280V3.1	60S ACIDIC RIBOSOMAL PROTEIN P0			Pp3c22_1860V3.1	40S RIBOSOMAL PROTEIN S8			Pp3c17_4670V3.2	40S ribosomal protein S25	Pp3c15_14860V3.1	RIBOSOMAL PROTEIN L39E
		Pp3c17_4670V3.2	40S ribosomal protein S25			Pp3c25_1430V3.1	40S RIBOSOMAL PROTEIN S18			Pp3c15_14860V3.1	RIBOSOMAL PROTEIN L39E	Pp3c25_1430V3.1	40S RIBOSOMAL PROTEIN S18
		Pp3c8_5770V3.1	60S RIBOSOMAL PROTEIN L27A			Pp3c24_8570V3.1	50S/60S RIBOSOMAL PROTEIN L14/L23			Pp3c8_5770V3.1	60S RIBOSOMAL PROTEIN L27A	Pp3c17_4670V3.2	40S ribosomal protein S25
		Pp3c15_14860V3.1	RIBOSOMAL PROTEIN L39E			Pp3c9_21480V3.2	40S RIBOSOMAL PROTEIN S14-1-RELATED			Pp3c25_1430V3.1	40S RIBOSOMAL PROTEIN S18	Pp3c22_1860V3.1	40S RIBOSOMAL PROTEIN S8
		Pp3c22_1860V3.1	40S RIBOSOMAL PROTEIN S8							Pp3c24_20290V3.1	60S RIBOSOMAL PROTEIN L27	Pp3c24_8570V3.1	50S/60S RIBOSOMAL PROTEIN L14/L23
										Pp3c22_1860V3.1	40S RIBOSOMAL PROTEIN S8	Pp3c8_5770V3.1	60S RIBOSOMAL PROTEIN L27A
										Pp3c24_8570V3.1		Pp3c9_21480V3.2	40S RIBOSOMAL PROTEIN S14-1-RELATED
												Pp3c24_20290V3.1	60S RIBOSOMAL PROTEIN L27
