# Supplementary material for: TRB proteins in moss reveal their evolutionarily conserved roles in plant development and telomere maintenance
Source: Plant J. 2025 Nov 14;124(3):e70574. doi: 10.1111/tpj.70574 (PMC12616469; doi:10.1111/tpj.70574)
Supplement: Supplementary file 4 — Table S3. Summary of the transcriptomes, proteomes, and genomes analyzed. [file TPJ-124-0-s003.xlsx]

## Sheet: Suppl Table 3
Supplementary Table 3. Summary of the transcriptomes, proteomes, and genomes analyzed. Retrieved TRB protein sequences from Streptophyta that were subjected to alignment.

## Sheet: Transcriptomes
Class	Order	Family	Species	BUSCO			assembly reference	TRB presence
				Complete	Fragmented	Missing
Bryopsida	Hypnales	Fontinalaceae	Fontinalis antipyretica	260	111	54	ERR2040966 de novo assembly	positive
Bryopsida	Hypnales	Hylocomiaceae	Pleurozium schreberi	395	21	9	SRR2513357 de novo assembly	positive
Bryopsida	Hypnales	Thuidiaceae	Thuidium delicatulum	395	16	14	SRR2499574 de novo assembly	positive
Bryopsida	Pottiales	Pottiaceae	Syntrichia caninervis	361	47	17	SRR7345801 de novo assembly	positive
Coleochaetophyceae	Coleochaetales	Coleochaetaceae	Coleochaete scutata	335	55	35	SRR5948993 de novo assembly	positive
Ginkgoopsida	Ginkgoales	Ginkgoaceae	Ginkgo biloba	388	26	11	SRR24461531 de novo assembly	positive
Charophyceae	Charales	Characeae	Chara baltica	202	108	115	SRR28356356 de novo assembly	positive
Charophyceae	Charales	Characeae	Chara braunii	267	63	95	DRR100299 de novo assembly	negative
Charophyceae	Charales	Characeae	Chara braunii	325	46	54	SRR24401889 de novo assembly	positive
Charophyceae	Charales	Characeae	Chara tomentosa	166	111	148	SRR28356355 de novo assembly	positive
Charophyceae	Charales	Characeae	Lamprothamnium succinctum	334	49	42	SRR12975771 de novo assembly	positive
Charophyceae	Charales	Characeae	Nitella flexilis	361	29	35	SRR12975770 de novo assembly	positive
Charophyceae	Charales	Characeae	Nitella mirabilis	348	33	44	SRR16849215 de novo assembly	positive
Charophyceae	Charales	Characeae	Nitellopsis obtusa	354	26	45	SRR12975769 de novo assembly	positive
Chlorokybophyceae	Chlorokybales	Chlorokybaceae	Chlorokybus atmophyticus	376	17	32	SRR13908980 de novo assembly	positive
Chlorokybophyceae	Chlorokybales	Chlorokybaceae	Chlorokybus bremeri	382	19	24	SRR13908979 de novo assembly	positive
Chlorokybophyceae	Chlorokybales	Chlorokybaceae	Chlorokybus melkonianii	386	14	25	SRR13908977 de novo assembly	negative
Chlorokybophyceae	Chlorokybales	Chlorokybaceae	Chlorokybus riethii	375	17	33	SRR13908978 de novo assembly	positive
Klebsormidiophyceae	Klebsormidiales	Klebsormidiaceae	Interfilum paradoxum	366	41	18	1KP	positive
Magnoliopsida	Asparagales	Iridaceae	Iris pseudacorus	400	18	7	SRR29002442 de novo assembly	positive
Marchantiopsida	Lunulariales	Lunulariaceae	Lunularia cruciata	398	18	9	SRR8202184 de novo assembly	positive
Mesostigmatophyceae	Mesostigmatales	Mesostigmataceae	Mesostigma viride	217	73	135	SRR16849219 de novo assembly	negative
Pinopsida	Pinales	Pinaceae	Picea abies	410	12	3	SRR24425318 de novo assembly	positive
Zygnemophyceae	Desmidiales	Desmidiaceae	Bambusina borreri	172	109	144	1KP	negative
Zygnemophyceae	Desmidiales	Desmidiaceae	Cosmarium broomei	95	74	256	1KP	negative
Zygnemophyceae	Desmidiales	Desmidiaceae	Cosmarium granatum	149	82	194	1KP	negative
Zygnemophyceae	Desmidiales	Desmidiaceae	Cosmarium ochthodes	184	114	127	1KP	negative
Zygnemophyceae	Desmidiales	Desmidiaceae	Cosmarium subtumidum	247	91	87	1KP	negative
Zygnemophyceae	Desmidiales	Desmidiaceae	Cosmarium tinctum	223	93	109	1KP	negative
Zygnemophyceae	Desmidiales	Desmidiaceae	Euastrum affine	136	132	157	1KP	negative
Zygnemophyceae	Desmidiales	Gonatozygaceae	Gonatozygon kinahanii	248	89	88	1KP	negative
Zygnemophyceae	Desmidiales	Desmidiaceae	Micrasterias fimbriata	227	88	110	1KP	negative
Zygnemophyceae	Desmidiales	Desmidiaceae	Onychonema laeve	239	88	98	1KP	negative
Zygnemophyceae	Desmidiales	Peniaceae	Penium margaritaceum	293	94	38	SRR16849209 de novo assembly	negative
Zygnemophyceae	Desmidiales	Peniaceae	Penium margaritum	285	83	57	SRR10442404 de novo assembly	negative
Zygnemophyceae	Desmidiales	Desmidiaceae	Phymatodocis nordstedtiana	257	77	91	1KP	negative
Zygnemophyceae	Desmidiales	Desmidiaceae	Staurastrum sebaldi	187	95	143	1KP	negative
Zygnemophyceae	Desmidiales	Desmidiaceae	Staurodesmus convergens	253	86	86	1KP	negative
Zygnemophyceae	Desmidiales	Desmidiaceae	Staurodesmus omearii	266	85	74	1KP	negative
Zygnemophyceae	Desmidiales	Desmidiaceae	Xanthidium antilopaeum	161	104	160	1KP	negative
Zygnemophyceae	Spirogloeales	Spirogloeaceae	Spirogloea muscicola	309	92	24	SRR9052847 de novo assembly	positive
Zygnemophyceae	Zygnematales	Mesotaeniaceae	Cylindrocystis brebissonii	176	132	117	1KP	negative
Zygnemophyceae	Zygnematales	Mesotaeniaceae	Mesotaenium braunii	239	108	78	1KP	positive
Zygnemophyceae	Zygnematales	Mesotaeniaceae	Mesotaenium caldariorum	312	69	44	1KP	negative
Zygnemophyceae	Zygnematales	Mesotaeniaceae	Mesotaenium endlicherianum	367	43	15	SRR18936167 de novo assembly	positive
Zygnemophyceae	Zygnematales	Mesotaeniaceae	Mesotaenium kramstae	300	86	39	1KP	positive
Zygnemophyceae	Zygnematales	Zygnemataceae	Planotaenium ohtanii	247	70	108	1KP	negative
Zygnemophyceae	Desmidiales	Closteriaceae	Closterium sp.	255	94	76	ERR10800211 de novo assembly	negative
Zygnemophyceae	Desmidiales	Closteriaceae	Closterium sp.	261	86	78	ERR10800221 de novo assembly	negative
Zygnemophyceae	Desmidiales	Closteriaceae	Closterium sp.	308	75	42	SRR32050603 de novo assembly	negative
Lycopodiopsida	Selaginellales	Selaginellaceae	Selaginella moellendorffii	385	30	10	SRR7132766 de novo assembly	positive
Lycopodiopsida	Selaginellales	Selaginellaceae	Selaginella moellendorffii	383	31	11	SRR24798037 de novo assembly	positive

## Sheet: Proteomes
Class	Order	Family	Species	BUSCO			assembly reference	TRB presence
				Complete	Fragmented	Missing
Magnoliopsida	Ceratophyllales	Ceratophyllaceae	Ceratophyllum demersum	347	58	20	CoGe	positive

## Sheet: Genomes
Class	Order	Family	Species	BUSCO			assembly reference	TRB presence
				Complete	Fragmented	Missing
Bryopsida	Anthocerotales	Anthocerotaceae	Anthoceros angustus	406	1	18	GCA_010909165.1	positive
Bryopsida	Marchantiopsida	Lunulariaceae	Lunularia cruciata	415	0	10	GCA_948567375.1	positive
Bryopsida	Hypnales	Hylocomiaceae	Pleurozium schreberi	289	84	52	GCA_006891605.1	positive (N-truncated)
Bryopsida	Bryales	Mniaceae	Pohlia nutans	418	0	7	GCA_022496805.1	positive
Bryopsida	Hypnales	Hylocomiaceae	Rhytidiadelphus loreus	415	1	9	GCA_947034895.1	positive
Bryopsida	Pottiales	Pottiaceae	Syntrichia caninervis	398	14	13	GCA_016097705.1	positive
Bryopsida	Hypnales	Thuidiaceae	Thuidium tamariscinum	414	0	11	GCA_947034885.2	positive
Mesostigmatophyceae	Mesostigmatales	Mesostigmataceae	Mesostigma viride	344	26	55	GCA_009746045.1	negative
Mesostigmatophyceae	Mesostigmatales	Mesostigmataceae	Mesostigma viride	276	67	82	GCA_009103195.1	negative
Mesostigmatophyceae	Mesostigmatales	Mesostigmataceae	Mesostigma viride	66	149	210	GCA_004000685.1	negative
Chlorokybophyceae	Chlorokybales	Chlorokybaceae	Chlorokybus atmophyticus	362	10	53	GCA_009103225.1	positive

## Sheet: Alignment
Species	Sequence
Acer negundo|KAI9191971.1;c_Magnoliopsida;f_Sapindaceae	MGNPKQKWTSEEEEALRAGVAKHGTGKWKNIQRDPEFNPYLFSRSNIDLKDKWRNMSV--SV---TG-----QGPR----DK---S-RTPK-------TKASS----------DA----------------------PAAQLS---------TPQ--------T----------SA------------------------------P------------PA--P-----VAY-----------DA------ST--------DSI----------------------------VDE------------------SAKN---------------------------------------------------------------------------CAP----…
Actinidia chinensis var. chinensis|PSS14137.1;c_Magnoliopsida;f_Actinidiaceae	MGAPKQKWTSEEEAALKAGVTKYGAGKWSTILKDPEFSILLYSRSNVDLKDKWRNMNV--AA---NG-----WGSR----SR---V-RVTP--------KSNQ-----------------------------------QIVKD---------DDK--------A------------------------------------------L------------IT--V-----SQS-----------DT-----EIV--------DAQ---------------------------PLAV------------------SNGT-----P------------E-----N---------------------ASS--------------------------KKS---I…
Actinidia chinensis var. chinensis|PSS15499.1;c_Magnoliopsida;f_Actinidiaceae	MGNPKQKWTSEEEEALRAGVAKHGTGKWKNIQKDPEFNPFLYSRSNIDLKDKWRNMSV--SA---NG-----QGSR----EK---T-RTSK-------AKANT----------DA----------------------PATPLP---------NTQ--------T----------SA------------------------------S------------TT--P-----VAN-----------DA------ST--------DAI----------------------------MDD------------------SSKC-----I------------L---------------------------DGK--------------------------ASS----…
Actinidia chinensis var. chinensis|PSS29263.1;c_Magnoliopsida;f_Actinidiaceae	MGAPKQKWTPEEEAALRAGIVKHGAGKWRTILKDPEFSSVLYLRSNVDLKDKWRNMSV--MA---NG-----WGSR----EK---A-RLAL--------KRMQ-----------------------------------PISKQ---------DEN--------S----------IA------------------------------L------------SP--A-----GQS-----------DE-----EIV--------DVK---------------------------PLAA------------------STGS-----P------------Q-----I---------------------GVP--------------------------KRS---M…
Actinidia chinensis var. chinensis|PSS30687.1;c_Magnoliopsida;f_Actinidiaceae	MGAPKQKWTSEEEAALKAGVTKYGAGKWSTILKDPEFSILLYSRSNVDLKDKWRNMNV--AA---NG-----WGSR----SR---V-RVAS--------KSNQ-----------------------------------QIVKD---------DDK--------A------------------------------------------L------------ST--V-----SQS-----------DT-----EIV--------DAQ---------------------------PLAG------------------SNGT-----S------------E-----N---------------------ASS--------------------------KKP---I…
Adiantum capillus-veneris|KAI5075516.1;c_Polypodiopsida;f_Pteridaceae	SGAVKQKWTPEEESALRAGVEKYGAGKWRAIQKDADFGSCLISRSNVDLKDKWRNMSV--SA---NG-----LGSR----ER--AA-RILA--------AKMK-----------------------------------QVGTT---------PGD--------------------L-------------------------------------------GT--S-----GTV-----------AD------VL--------SIS---------------------------------------------------SV-----A------------E-----D--------------------------------------------------KKL---L…
Amborella trichopoda|XP_011623052.1;c_Magnoliopsida;f_Amborellaceae	MGAPKQKWTSEEEAALRAGVDKYGPGKWRTILKDPVFSVILALRSNVDLKDKWRNMSV--TA---NG-----WGSR----EK---A-RLAL--------KKSQ-----------------------------------HFSKH---------DDN--------P----------LA------------------------------L------------ST--V-----VNG----------IDD-----EIV--------DAK---------------------------PLAM------------------SNGH-----L------------Q-----I---------------------TGP--------------------------KRT---I…
Amborella trichopoda|XP_011623053.1;c_Magnoliopsida;f_Amborellaceae	MGAPKQKWTSEEEAALRAGVDKYGPGKWRTILKDPVFSVILALRSNVDLKDKWRNMSV--TA---NG-----WGSR----EK---A-RLAL--------KKSQ-----------------------------------HFSKH---------DDN--------P----------LA------------------------------L------------ST--V-----VNG----------IDD-----EIV--------DAK---------------------------PLAM------------------SNGH-----L------------Q-----I---------------------TGP--------------------------KRT---I…
Amborella trichopoda|XP_011626851.1;c_Magnoliopsida;f_Amborellaceae	MGAPKQKWTSDEEDALRAGVDKHGAGKWRTIQKDPEFSQWLSARSNVDLKDKWRNMSV--SA---GG-----QGSR----EK---P-RIPK-------VKGVP-----------------------------------SLPYS---------SSP--------T-----------T------------------------------S-------------A--P-----LAQ-----------DV-------V--------PLA----------------------------VIE------------------PSKS-----L------------Q---------------------------DGK---------------------------AP----…
Ananas comosus|XP_020092920.1;c_Magnoliopsida;f_Bromeliaceae	MGAPKQKWTSEEEAALKAGIAKHGAGKWRTILKDPEFSSILCLRSNVDLKDKWRNMNV--TA---NG-----FGSR----EK---G-RIAL--------KKSR-----------------------------------HLYKH---------DDN--------P----------MA------------------------------L------------ST--V-----LAD----------GDE-----EIV--------DAK---------------------------PLAM------------------SSGP-----L------------S-----S---------------------ASP--------------------------KRS---V…
Ananas comosus|XP_020092922.1;c_Magnoliopsida;f_Bromeliaceae	MGAPKQKWTSEEEAALKAGIAKHGAGKWRTILKDPEFSSILCLRSNVDLKDKWRNMNV--TA---NG-----FGSR----EK---G-RIAL--------KKSR-----------------------------------HLYKH---------DDN--------P----------MA------------------------------L------------ST--V-----LAD----------GDE-----EIV--------DAK---------------------------PLAM------------------SSGP-----L------------S-----S---------------------ASP--------------------------KRS---V…
Ananas comosus|XP_020092923.1;c_Magnoliopsida;f_Bromeliaceae	MGAPKQKWTSEEEAALKAGIAKHGAGKWRTILKDPEFSSILCLRSNVDLKDKWRNMNV--TA---NG-----FGSR----EK---G-RIAL--------KKSR-----------------------------------HLYKH---------DDN--------P----------MA------------------------------L------------ST--V-----LAD----------GDE-----EIV--------DAK---------------------------PLAM------------------SSGP-----L------------S-----S---------------------ASP--------------------------KRS---V…
Ananas comosus|XP_020099057.1;c_Magnoliopsida;f_Bromeliaceae	MGAPKQKWTSEEEEALRAGVDKHGAGKWRTIQKDPEFSHCLATRSNIDLKDKWRNMSI--SA---NG-----QGTR----EK---V-RTPK-------VKSLQ-----------------------------------ATPSS---------SSQ--------G-----------V------------------------------A------------VS--V-----QRK-----------DE------AT--------TAA----------------------------VDR------------------ANSS------------------Q---------------------------DAK--------------------------NPP----…
Ananas comosus|XP_020105991.1;c_Magnoliopsida;f_Bromeliaceae	MGAPKQKWTAEEEAALKAGVVKHGSGKWRTILKDPEFSGILCSRSNVDLKDKWRNLSV--TA---SG-----WGSR----EK---A-RLAL--------KRSL-----------------------------------KNSKH---------DDN--------S----------TA-----------------------------TF------------TV-DQ----GFDD--------QGVDD-----EIV--------DAK---------------------------PLAV------------------SSEP-----L------------M-----I---------------------EGP--------------------------KRS---F…
Andrographis paniculata|XP_051114264.1;c_Magnoliopsida;f_Acanthaceae	MGNPKQKWTSEEEEALRAGVAKHGAGKWKNIQRDPEFNHLLFARSNIDLKDKWRNLSV--AN----G-----QGSR----DK---A-KIQK-------VK----------T--DG----------------------PATPLP---------VAQ--------V----------TT------------------------------P------------VA--S-----SSQ-----------TT------PV--------DVV----------------------------MSD------------------SSKS-----L------------P---------------------------EGN--------------------------NAA----…
Andrographis paniculata|XP_051147015.1;c_Magnoliopsida;f_Acanthaceae	MGAPKQKWTPEEEAALKAGVIKHGPGKWRTILKDPQFSGVLYLRSNVDLKDKWRNLSV--MA---NG-----WGSR----EK---A-RVAL--------KRIH-----------------------------------PVPDH---------GES--------S----------MA------------------------------L------------EA--VS----SQS-----------DD-----DLV--------DSR---------------------------PHPP------------------SGGS-----S------------P-----N---------------------DGP--------------------------KRS---I…
Andrographis paniculata|XP_051147020.1;c_Magnoliopsida;f_Acanthaceae	MGAPKQKWTPEEEAALKAGVIKHGPGKWRTILKDPQFSGVLYLRSNVDLKDKWRNLSV--MA---NG-----WGSR----EK---A-RVAL--------KRIH-----------------------------------PVPDH---------GES--------S----------MA------------------------------L------------EA--VS----SQS-----------DD-----DLV--------DSR---------------------------PHPP------------------SGGS-----S------------P-----N---------------------DGP--------------------------KRS---I…
Andrographis paniculata|XP_051147021.1;c_Magnoliopsida;f_Acanthaceae	MGAPKQKWTPEEEAALKAGVIKHGPGKWRTILKDPQFSGVLYLRSNVDLKDKWRNLSV--MA---NG-----WGSR----EK---A-RVAL--------KRIH-----------------------------------PVPDH---------GES--------S----------MA------------------------------L------------EA--VS----SQS-----------DD-----DLV--------DSR---------------------------PHPP------------------SGGS-----S------------P-----N---------------------DGP--------------------------KRS---I…
Anthoceros agrestis|Sc2ySwM_228:24798831-24800912(-);c_Anthocerotopsida;f_Anthocerotaceae	MGAPKQKWTPEEEAALRAGVEKYGPGKWRHIQKDAKFGPSLTSRSNVDLKDKWRNMSV--SS---NG-----HASR-DRSSK-----PLAL--------TAAT----------------------------------DLLSLG---------LE---------D----------PN---P--------------------------L------------GL--A-----SPD-----------GL-------A--------------------------------------DGKS------------------MILA-----D------------P-----E---------------------FMS--------------------------GKL---L…
Anthoceros angustus|GCA_010909165.1:863153-865086(+);c_Bryopsida;f_Anthocerotaceae	MGAPKQKWTPEEEAALRAGVEKYGPGKWRHIQKDAKFGPSLTSRSNVDLKDKWRNMSV--SS---NG-----HASR-DRSSK-----PLAL--------TAAT----------------------------------DLLSLG---------LE---------D----------PN---P--------------------------L------------GL--P-----SPD-----------GL-------A--------------------------------------DGKS------------------MILA-----D------------P-----E---------------------FMS--------------------------GKL---L…
Anthoceros punctatus|utg000135l:1058295-1060377(-);c_Anthocerotopsida;f_Anthocerotaceae	MGAPKQKWTPEEEAALRAGVEKYGPGKWRHIQKDAKFGPSLTSRSNVDLKDKWRNMSV--SS---NG-----HASR-DRSSK-----PLAL--------TAAT----------------------------------DLLSLG---------LE---------D----------PN---P--------------------------L------------GL--A-----SPD-----------GL-------A--------------------------------------DGKS------------------MILA-----D------------P-----E---------------------FMS--------------------------GKL---L…
Aquilegia coerulea|PIA59142.1;c_Magnoliopsida;f_Ranunculaceae	MGAPKQKWTSEEEAALKAGVVKHGSGKWRTILKDPEYSSILSLRSNVDLKDKWRNMSV--TA---NG-----WGSR----EK---A-RMAL--------RRSQ-----------------------------------HTYRS---------DEE--------S----------SE---------------------------CPDL------------DS-DE-----EEE-----------EE-----EIV--------GAK---------------------------PLTI------------------SNGM-----L------------Q-----I---------------------ASP--------------------------KQS---G…
Aquilegia coerulea|PIA64263.1;c_Magnoliopsida;f_Ranunculaceae	MGAPKQKWTAEEEDALRAGVTKHGTGKWKNIQKDPEFSHYLAARSNIDLKDKWRNMSV--SA---SG-----QGSR----DK---V-RTPK-------MKALP----------PI------------------PPVQNPTPIS---------TLT--------T----------TP------------------------------T-----------PAL--P-----SSN----------SKT----PTSN--------ALV----------------------------LYE------------------PADT----LM------------D---------------------------SSK--------------------------SAA----…
Arabidopsis arenosa|CAE5959788.1;c_Magnoliopsida;f_Brassicaceae	MGAPKQKWTQEEESALKSGVIKHGPGKWRTILKDPEFSGVLYLRSNVDLKDKWRNMSV--MA---NG-----WGSR----EK---S-RLAV--------KRTL-----------------------------------SLPKQ---------EEN--------S----------LA------------------------------L------------TN--S-----LQS-----------DE-----EMV--------DA---------------------------------------------------TSG-----L------------Q-----V--------------------SSNP-------A-----------------PRRP---N…
Arabidopsis lyrata|XP_020866735.1;c_Magnoliopsida;f_Brassicaceae	MGAPKQKWTQEEESALKSGVIKHGPGKWRTILKDPEFSGVLYLRSNVDLKDKWRNMSV--MA---NG-----WGSR----EK---S-RLAV--------KRTL-----------------------------------SLPKQ---------EEN--------S----------LA------------------------------L------------TN--S-----LQS-----------DE-----EMV--------DA---------------------------------------------------TSG-----L------------Q-----V--------------------SSNP-------A-----------------PRRP---N…
Arabidopsis thaliana|TRB1;c_Magnoliopsida;f_Brassicaceae	MGAPKQKWTQEEESALKSGVIKHGPGKWRTILKDPEFSGVLYLRSNVDLKDKWRNMSV--MA---NG-----WGSR----EK---S-RLAV--------KRTF-----------------------------------SLPKQ---------EEN--------S----------LA------------------------------L------------TN--S-----LQS-----------DE-----ENV--------DA---------------------------------------------------TSG-----L------------Q-----V--------------------SSNP-------P-----------------PRRP---N…
Arabidopsis thaliana|TRB2;c_Magnoliopsida;f_Brassicaceae	MGAPKQKWTPEEEAALKAGVLKHGTGKWRTILSDSEFSLILKSRSNVDLKDKWRNISV--TA---L------WGSR----KK---A-KLAL--------KRTP----------PG-------------------------TKQ---------DDN--------N----------TA------------------------------L------------TI--V----ALTN-----------DD-----ERA-------KPTS---------------------------PGGS------------------GGGS-----P------------R-----T---------------------CAS--------------------------KRS---I…
Arabidopsis thaliana|TRB3;c_Magnoliopsida;f_Brassicaceae	MGAPKLKWTPEEETALKAGVLKHGTGKWRTILSDPVYSTILKSRSNVDLKDKWRNISV--TA---L------WGSR----KK---A-KLAL--------KRTP--------L-SG-------------------------SRQ---------DDN--------A----------TA------------------------------I------------TI--V----SLAN-----------GD-VGGQQID-------APSP---------------------------PAGS------------------CEPP-----R------------P-----S---------------------------------------------------------…
Arabidopsis thaliana|TRB4;c_Magnoliopsida;f_Brassicaceae	MGNQKLKWTAEEEEALLAGVRKHGPGKWKNILRDPELAEQLSSRSNIDLKDKWRNLSV--AP----G----IQGSK----DK---I-RTPK-------IKAAA----------FH----------------------LAAAAA---------AAI--------V---TPTHSGHSS------------------------------P------------VA--T-----LPR-----------SG------SS--------DLS----------------------------IDD-------------------SFN---I-V------------V---------------------------DPK--------------------------NAP----…
Arabidopsis thaliana|TRB5;c_Magnoliopsida;f_Brassicaceae	MGNQKLKWTAEEEEALLAGIRKHGPGKWKNILRDPEFADQLIHRSNIDLKDKWRNLSV--PP----G----TQSLT----NK---A-RPAK-------VKEEG----------DT----------------------PAADAN---------DAV--------T---I-----PRP------------------------------I------------PT--I-----PPP-----------PG------RR--------TLP----------------------------SEL-------------------IPD------------------E---------------------------NTK--------------------------NAP----…
Aristolochia fimbriata|KAG9439103.1;c_Magnoliopsida;f_Aristolochiaceae	MGAPKQKWTAEEENALKAGVTKHGPGKWRTILKDPEFSSVLALRSNVDLKDKWRNMTV--VA---NG-----WGSR----EK---A-RLAM--------KRNQ-----------------------------------QILWH---------DDN--------P----------MA------------------------------L------------ST--V-----VHN----------FDD-----EIV--------DPK---------------------------PLAI------------------SRGA-----M------------H-----I---------------------TAP--------------------------KRS---I…
Aristolochia fimbriata|KAG9455600.1;c_Magnoliopsida;f_Aristolochiaceae	MGAPKQKWTTEEEDALRAGVDKHGAGKWRTIQKDPEFGHCLAARSNIDLKDKWRNMSV--SA---SG-----QGSR----EK---V-RAPK-------SKSPA----------VV----------------------PCTSTP---------SAS--------T-----------P------------------------------V------------PA--V-----VAQ-----------ET----------------QPA----------------------------GSE------------------TLKG-----Q------------Q---------------------------DVK--------------------------SPL----…
Aristolochia fimbriata|KAG9459905.1;c_Magnoliopsida;f_Aristolochiaceae	MGAPKQKWTAEEEAALKAGVVKHGPGKWRTILKDPEFSSVLSLRSNVDLKDKWRNMTV--VA---NG-----GGSR----ER---A-RLAM--------KRSL-----------------------------------MVSKH---------DDN--------Q----------SA------------------------------L------------ST--A-----VER----------YDD-----EIV--------DEK---------------------------PLAV------------------SSGM-----L------------Q-----I---------------------TGS--------------------------KKS---L…
Asparagus officinalis|XP_020264146.1;c_Magnoliopsida;f_Asparagaceae	MGAPKQKWTSEEEEALRAGVDKHGAGKWRTIQKDPEFSHCLATRSNIDLKDKWRNMSV--SF---SG-----QGSR----EK---S-RTPK-------PKALP-----------------------------------PVPVS---------SSG--------P-----------P------------------------------A-------------L--T-----LPK-----------DD------GV--------SVA----------------------------LDV------------------TGNS------------------Q---------------------------DGK--------------------------IPG----…
Asparagus officinalis|XP_020269471.1;c_Magnoliopsida;f_Asparagaceae	MGNPKQRWTAEEESALRAGIAKHGTGKWSTILKDPEFGQILYSRSNVDLKDKWRNIRV--IS---SG-----RGPR----ER---A-TVTM--------KKNR-----------------------------------QTPKS---------NNT--------Q----------MV------------------------------P------------SS--V-----VRD----------ISD-----GIL--------DAM---------------------------PIAI------------------SAGP-----P------------P-----T---------------------TTP--------------------------GKT---E…
Asparagus officinalis|XP_020269771.1;c_Magnoliopsida;f_Asparagaceae	MGAPKQKWTEEEEFALKAGIRKHGAGKWRTILKDPEFSGILCLRSNVDLKDKWRNMSV--VM---NG-----WGSR----EK---G-RIAL--------KKSK-----------------------------------QTPRH---------DEN--------P----------MA------------------------------L------------TT--G-----VKD----------ISD-----EIV--------EAK---------------------------PLAM------------------SAGP-----P------------Q-----I---------------------TPP--------------------------KKS---E…
Brassica carinata|KAG2242064.1;c_Magnoliopsida;f_Brassicaceae	MGAPKQKWTQEEESALRSGVIKHGPGKWRTILKDPDFSEVLFLRSNVDLKDKWRNMSV--IA---NG-----WGSR----EK---S-RLAV--------KRTH-----------------------------------SLPKQ---------EAT--------S----------LA------------------------------N------------TS--P-----LQS-----------DE-----EMA------------------------------------------------------------DATG-----T------------S-----A----------------------------------------------------P---N…
Brassica carinata|KAG2250501.1;c_Magnoliopsida;f_Brassicaceae	MGAPKQKWTQEEESALKSGVVKHGPGKWRTILKDPEFSGVLYLRSNVDLKDKWRNMSV--MA---NG-----WGSR----DK---S-RLAL--------KRTH-----------------------------------SLPKQ---------DDS--------S----------LA------------------------------N------------TS--S-----LQS-----------DE-----DMA--------DAK-----H---------------------FSTT------------------GTSA-----L------------Q-----L--------------------PTTP-------T-----------------PRRP---N…
Brassica carinata|KAG2304791.1;c_Magnoliopsida;f_Brassicaceae	MGAPKQKWTQEEESALKSGVVKHGPGKWRTILKDPEFSGVLYLRSNVDLKDKWRNMSV--MA---NG-----WGSR----EK---S-RLAL--------KRTH-----------------------------------SLPKQ---------DDS--------S----------LA------------------------------N------------TS--S-----LQS-----------DE-----DMT--------DAK-----H---------------------FSTT------------------GTSA-----L------------Q-----L--------------------PTTP-------T-----------------PRRP---N…
Brassica carinata|KAG2328385.1;c_Magnoliopsida;f_Brassicaceae	MGAPKQKWTQEEESALRSGVIKHGPGKWRTILKDPDFSEVLFLRSNVDLKDKWRNMSV--MA---NG-----WGSR----EK---S-RLAV--------KRTV-----------------------------------SLPKQ---------EDT--------S----------LA------------------------------N------------TS--P-----LQS-----------DE-----EMA------------------------------------------------------------DAIG-----S------------S-----A----------------------------------------------------P---N…
Brassica cretica|KAF2547082.1;c_Magnoliopsida;f_Brassicaceae	MGAPKQKWTQEEESALRSGVIKHGPGKWRTILKDPDFSEVLFLRSNVDLKDKWRNMSV--IA---NG-----WGSR----EK---S-RLAV--------KRTH-----------------------------------SLPKQ---------EAT--------S----------LA------------------------------N------------TS--P-----LQS-----------DE-----EMA------------------------------------------------------------DATG-----T------------S-----A----------------------------------------------------P---N…
Brassica cretica|KAF3503982.1;c_Magnoliopsida;f_Brassicaceae	MGAPKQKWTPEEEAALKAGVLKHGTGKWRTILSDPHFSSVLKSRSNVDLKDKWRNISV--TA---L------WGSR----KK---A-KLAL--------KRAL----------PP--------------------P-PPKHDH---------DNN--------T----------RA------------------------------L------------SI--V----PLAN-----------DG-----EEQ-------TNLT----------------------------------------------------S-----P------------R-----T---------------------HAS--------------------------KKS---I…
Brassica cretica|KAF3523727.1;c_Magnoliopsida;f_Brassicaceae	MGAPKQKWTQEEESALKSGVVKHGPGKWRTILKDPEFSGVLYLRSNVDLKDKWRNMSV--MA---NG-----WGSR----DK---S-RLAL--------KRTH-----------------------------------SLPKQ---------DDS--------S----------LA------------------------------N------------TS--S-----LQS-----------DE-----DMA--------DAK---------------------------HFST------------------TGTS-----A-----------LQ-----L--------------------PTTP-------T-----------------PRRP---N…
Brassica cretica|KAF3565306.1;c_Magnoliopsida;f_Brassicaceae	MGAPKQKWTPEEEAALKAGVLKHGTGKWRTILSDPHFSSVLKSRSNVDLKDKWRNISV--TA---L------WGSR----KK---A-KLAL--------KRAL----------PP--------------------P-PPKHDD---------DNN--------T----------RA------------------------------L------------SI--V----PLAN-----------DG-----EEQ-------TNLT----------------------------------------------------S-----P------------R-----T---------------------HAS--------------------------KKS---I…
Brassica cretica|KAF3584896.1;c_Magnoliopsida;f_Brassicaceae	MGAPKQKWTQEEESALRSGVIKHGPGKWRTILKDPDFSEVLFLRSNVDLKDKWRNMSV--IA---NG-----WGSR----EK---S-RLAV--------KRTH-----------------------------------SLPKQ---------EAT--------S----------LA------------------------------N------------TS--P-----LQS-----------DE-----EMA------------------------------------------------------------DATG-----T------------S-----A----------------------------------------------------P---N…
Brassica napus|CAF1929597.1;c_Magnoliopsida;f_Brassicaceae	MGAPKQKWTQEEESALRSGVIKHGPGKWRTILKDPDFSEVLFLRSNVDLKDKWRNMSV--IA---NG-----WGSR----EK---S-RLAV--------KRTH-----------------------------------SLPKQ---------EAT--------S----------LA------------------------------N------------TS--P-----LQS-----------DE-----EMA------------------------------------------------------------DATG-----T------------S-----A----------------------------------------------------P---N…
Brassica napus|CAF2097846.1;c_Magnoliopsida;f_Brassicaceae	MGAPKQKWTQEEESALRCGVIKHGPGKWRTILKDPDFSEVLFLRSNVDLKDKWRNMSV--IA---NG-----WGSR----EK---S-RLAV--------KRTH-----------------------------------SLPKQ---------EAT--------S----------LA------------------------------Y------------TS--P-----LQS-----------DE-----EMA------------------------------------------------------------DATG-----T------------S-----A----------------------------------------------------P---N…
Brassica napus|KAH0872357.1;c_Magnoliopsida;f_Brassicaceae	MGAPKQKWTQEEESALKSGVVKHGPGKWRTILKDPEFSGVLYLRSNVDLKDKWRNMSV--MA---NG-----WGSR----DK---S-RLAL--------KRTH-----------------------------------SLPKQ---------DDS--------S----------LA------------------------------N------------TS--S-----LQS-----------DE-----DMA--------DAK-----H---------------------FSTT------------------GTSA-----L------------Q-----L--------------------PTTP-------T-----------------PRRP---N…
Brassica napus|KAH0920856.1;c_Magnoliopsida;f_Brassicaceae	MGAPKQKWTQEEESALKSGVVKHGPGKWRTILKDPEFSGVLYLRSNVDLKDKWRNMSV--MA---NG-----WGSR----DK---S-RLAL--------KRTH-----------------------------------SLPKQ---------DDS--------S----------LA------------------------------N------------TS--S-----LQS-----------DE-----DMA--------DAK-----H---------------------FSTT------------------GTSA-----L------------Q-----L--------------------PTTP-------T-----------------PRRP---N…
Brassica napus|XP_013640856.2;c_Magnoliopsida;f_Brassicaceae	MGAPKQKWTQEEESALKSGVVKHGPGKWRTILKDPEFSGVLYLRSNVDLKDKWRNMSV--MA---NG-----WGSR----DK---S-RLAL--------KRTH-----------------------------------SLPKQ---------DDS--------S----------LA------------------------------N------------TS--S-----LQS-----------DE-----DMA--------DAK-----H---------------------FSTT------------------GTSA-----L------------Q-----L--------------------PTTP-------T-----------------PRRP---N…
Brassica oleracea|VDD28654.1;c_Magnoliopsida;f_Brassicaceae	MGAPKQKWTPEEEAALKAGVLKHGTGKWRTILSDPHFSSVLKSRSNVDLKDKWRNISV--TA---L------WGSR----KK---A-KLAL--------KRAL----------PP--------------------P-PPKHDD---------DNN--------T----------RA------------------------------L------------SI--V----PLAN-----------DG-----EEQ-------TNLT----------------------------------------------------S-----P------------R-----T---------------------HAS--------------------------KKS---I…
Brassica oleracea|VDD60145.1;c_Magnoliopsida;f_Brassicaceae	MGAPKQKWTQEEESALKSGVVKHGPGKWRTILKDPEFSGVLYLRSNVDLKDKWRNMSV--MA---NG-----WGSR----DK---S-RLAL--------KRTH-----------------------------------SLPKQ---------DDS--------S----------LA------------------------------N------------TS--S-----LQS-----------DE-----DMA--------DAK-----H---------------------FSTT------------------GTSA-----L------------Q-----L--------------------PTTP-------T-----------------PRRP---N…
Brassica rapa|CAG7875639.1;c_Magnoliopsida;f_Brassicaceae	MGAPKQKWTQEEESALRSGVIKHGPGKWRTILKDPDFSEVLFLRSNVDLKDKWRNMSV--IA---NG-----WGSR----EK---S-RLAV--------KRTH-----------------------------------SLPKQ---------EAT--------S----------LA------------------------------N------------TS--P-----LQS-----------DE-----EMA------------------------------------------------------------DATG-----T------------S-----A----------------------------------------------------P---N…
Brassica rapa|VDC65016.1;c_Magnoliopsida;f_Brassicaceae	MGAPKQKWTQEEESALKSGVVKHGPGKWRTILKDPEFSGVLYLRSNVDLKDKWRNMSV--MA---NG-----WGSR----DK---S-RLAL--------KRTH-----------------------------------SLPKQ---------DDS--------S----------LA------------------------------N------------TS--S-----LQS-----------DE-----DMA--------DAK-----H---------------------FSTT------------------GTSA-----L------------Q-----L--------------------PATP-------T-----------------PRRP---N…
Brassica rapa|XP_009147867.1;c_Magnoliopsida;f_Brassicaceae	MGAPKQKWTQEEESALKSGVVKHGPGKWRTILKDPEFSGVLYLRSNVDLKDKWRNMSV--MA---NG-----WGSR----DK---S-RLAL--------KRTH-----------------------------------SLPKQ---------DDS--------S----------LA------------------------------N------------TS--S-----LQS-----------DE-----DMA--------DAK-----H---------------------FSTT------------------GTSA-----L------------Q-----L--------------------PATP-------T-----------------PRRP---N…
Buddleja alternifolia|KAG8364190.1;c_Magnoliopsida;f_Scrophulariaceae	MGAPKQKWTQEEEAALKAGVIKHGPGKWRTILKDPKFSGILYLRSNVDLKDKWRNMSV--MA---NG-----WGSR----ER---P-RLAV--------KRMH-----------------------------------PTHKL---------GES--------S----------MS------------------------------F------------SS--I-----SQS-----------DE-----EMV--------DER---------------------------FLAA------------------SGGS-----S------------P-----N---------------------DGP--------------------------ERS---V…
Buddleja alternifolia|KAG8368491.1;c_Magnoliopsida;f_Scrophulariaceae	MGAPKQKWTPEEEAALKAGVLKHGPGKWRTILKDPQFSGVLYLRSNVDLKDKWRNMSV--MA---NG-----WGSR----ER---A-RLAL--------KRIH-----------------------------------PAPKH---------GES--------S----------MT------------------------------L------------ST--------SQS-----------DE-----EIV--------DGR---------------------------TLAT------------------SGGS-----S------------P-----N---------------------DGP--------------------------KRS---I…
Buddleja alternifolia|KAG8376174.1;c_Magnoliopsida;f_Scrophulariaceae	MGNPKQKWTSEEEEALRAGVAKHGAGKWKNIQRDPEFNHLLFARSNIDLKDKWRNLSV--AN----G-----QGPR----DK---S-KTPK-------AKTNP-------A--EV----------------------PATPMP---------LAQ--------T----------SA------------------------------S------------VT--P-----LSQ-----------DA------ST--------DVV----------------------------MSD------------------SSRP-----L------------P---------------------------EGN--------------------------NAA----…
Camelina sativa|XP_010461843.1;c_Magnoliopsida;f_Brassicaceae	MGAPKQKWTQEEESALKSGVIKHGPGKWRTILKDPEFSGVLYLRSNVDLKDKWRNMSV--MA---NG-----WGSR----EK---S-RLAV--------KRTL-----------------------------------SLPRQ---------EEN--------S----------LA------------------------------L------------TP--S-----LQS-----------DE-----EMV--------DAK-----H---------------------YSTT------------------GSSA-----L------------Q-----VQV------------------SSTP-------A-----------------PRRP---N…
Camelina sativa|XP_010463897.1;c_Magnoliopsida;f_Brassicaceae	MGAPKQKWTPEEEAALKAGVRKHGTGKWRTILSDPEFSLVLKSRSNVDLKDKWRNISV--TA---L------WGSR----KK---A-KLAL--------KRTL----------PA-------------------------IKL---------DDN--------N----------TA------------------------------L------------SI--V----ALAN-----------DD-----ERA-------NPTS---------------------------PGRS------------------GGGS-----P------------R-----A---------------------CAS--------------------------KRS---I…
Camelina sativa|XP_010479419.1;c_Magnoliopsida;f_Brassicaceae	MGAPKQKWTQEEESALKSGVIKHGPGKWRTILKDPEFSGVLYLRSNVDLKDKWRNMSV--MA---NG-----WGSR----EK---S-RLAV--------KRTL-----------------------------------SLPRQ---------EEN--------S----------LA------------------------------L------------TP--S-----LQS-----------DE-----EMV--------DAK-----H---------------------YSTT------------------GSSA-----L------------Q-----VQV------------------SSTP-------A-----------------PRRP---N…
Camelina sativa|XP_010500545.1;c_Magnoliopsida;f_Brassicaceae	MGAPKQKWTQEEESALKSGVIKHGPGKWRTILKDPEFSGVLYLRSNVDLKDKWRNMSV--MA---NG-----WGSR----EK---S-RLAV--------KRTL-----------------------------------SLPRQ---------EEN--------S----------LA------------------------------L------------TP--S-----LQS-----------DE-----EMV--------DAK-----H---------------------YSTT------------------GSSA-----L------------Q-----VQV------------------SSTP-------A-----------------PRRP---N…
Camelina sativa|XP_019094467.1;c_Magnoliopsida;f_Brassicaceae	MGAPKQKWTPEEEAALKAGVRKHGTGKWRTILSDPEFSLVLKSRSNVDLKDKWRNISV--TA---L------WGSR----KK---A-KLAL--------KRTL----------PA-------------------------IKL---------DDN--------N----------TA------------------------------L------------SI--V----ALAN-----------DD-----ERA-------NPTS---------------------------PGRS------------------GGGS-----P------------R-----A---------------------CAS--------------------------KRS---I…
Camelina sativa|XP_019099473.1;c_Magnoliopsida;f_Brassicaceae	MGAPKQKWTQEEESALKSGVIKHGPGKWRTILKDPEFSGVLYLRSNVDLKDKWRNMSV--MA---NG-----WGSR----EK---S-------------------------------------------------------------------------------------------------------------------------------------------------S-----------DE-----EMV--------DAK-----H---------------------YSTT------------------GSSA-----L------------Q-----VQV------------------SSTP-------A-----------------PRRP---N…
Camellia sinensis|XP_028069623.1;c_Magnoliopsida;f_Theaceae	MGAPKQKWTQEEEAALKAGVIKHGAGKWRTILKDPEFSGVLYLRSNVDLKDKWRNMSV--MA---NG-----WGSR----EK---A-RLAL--------KRMQ-----------------------------------PAPKQ---------DEN--------P----------MA------------------------------P------------ST--S-----VES-----------DE-----EID--------DVK---------------------------RLAV------------------SSGS-----L------------Q-----I---------------------GVP--------------------------KRS---I…
Camellia sinensis|XP_028074215.1;c_Magnoliopsida;f_Theaceae	MGNPKQKWTSEEEEALRAGVAKHGTGKWKNIQKDPEFNHFLYSRSNIDLKDKWRNMSV--SA---NS-----QGSR----EK---S-RTTK-------AKANP----------DA----------------------PATPLP---------NAP--------T----------ST------------------------------S------------IT--P-----AAN-----------GA------SA--------DAV----------------------------MDD------------------SSKC-----L------------L---------------------------DGK--------------------------TAS----…
Camellia sinensis|XP_028111333.1;c_Magnoliopsida;f_Theaceae	MGAPKQKWTSEEEAALKAGVAKYGAGKWSTILKDPEFSASLHSRSNVDLKDKWRNMNV--AA---NG-----WGSR----HR--GS-RVAL--------ITYQ-----------------------------------PISKH---------DDM--------P------------------------------------------L------------SI--V-----GQS-----------EV-----EIV--------DAK---------------------------PLSV------------------SSGT-----S------------Q-----N---------------------DCP--------------------------KKP---I…
Camellia sinensis|XP_028111336.1;c_Magnoliopsida;f_Theaceae	MGAPKQKWTSEEEAALKAGVAKYGAGKWSTILKDPEFSASLHSRSNVDLKDKWRNMNV--AA---NG-----WGSR----HR--GS-RVAL--------ITYQ-----------------------------------PISKH---------DDM--------P------------------------------------------L------------SI--V-----GQS-----------EV-----EIV--------DAK---------------------------PLSV------------------SSGT-----S------------Q-----N---------------------DCP--------------------------KKP---I…
Camellia sinensis|XP_028123872.1;c_Magnoliopsida;f_Theaceae	MGAPKQKWTPEEEAALRAGVVKHGAGKWRTILKDPEFSGVLYLRSNVDLKDKWRNMSV--MA---NG-----WGSR----EK---A-RLAL--------KRMR-----------------------------------PAPKE---------DEN--------A----------MA------------------------------L------------ST--V-----VQS-----------DE-----EIV--------DAK---------------------------PLAV------------------SSGS-----P------------Q-----I---------------------GAP--------------------------KRS---I…
Cannabis sativa|KAF4357105.1;c_Magnoliopsida;f_Cannabaceae	MGNPKQKWTSEEEEALRAGVAKHGTGKWKDIQRDPEFNPYLVNRSNIDLKDKWRNMSC--SA---NG-----QGPR----EK---S-RTVK-------AKANS----------DA----------------------PASQVS---------TPQ--------T-----------A------------------------------V------------PA--P-----AAR-----------DS------AA--------VPS----------------------------TDD------------------SSKA-----L------------P---------------------------DGK--------------------------NSS---I…
Cannabis sativa|KAF4364423.1;c_Magnoliopsida;f_Cannabaceae	MGAPKQKWTQEEEAALKAGVVKHGAGKWRTILKDPEFSGVLYLRSNVDLKDKWRNMSV--MS---NG-----WGSR----DK---A-RVAL--------RRIQ-----------------------------------HVPKQ---------DES--------T----------FG-------------------------------------------SG--G-----VQS-----------DE-----ESA--------ELM---------------------------PPAA------------------SSDT-----Q------------Q-----M-QQ-----------------SSGP--------------------------KRT---I…
Cannabis sativa|KAF4382326.1;c_Magnoliopsida;f_Cannabaceae	MGAPKQKWTQEEEAALKAGVVKHGAGKWRTILKDPEFSGVLYLRSNVDLKDKWRNMSV--MS---NG-----WGSR----DK---A-RVAL--------RRIQ-----------------------------------HVPKQ---------DES--------T----------FG-------------------------------------------SG--G-----VQS-----------DE-----ESA--------ELM---------------------------PPAA------------------SSDT-----Q------------Q-----M-QQ-----------------SSGP--------------------------KRT---I…
Cannabis sativa|KAF4391895.1;c_Magnoliopsida;f_Cannabaceae	MGNPKQKWTSEEEEALRAGVAKHGTGKWKDIQRDPEFNPYLVNRSNIDLKDKWRNMSC--SA---NG-----QGPR----EK---S-RTVK-------AKANS----------DA----------------------PASQVS---------TPQ--------T-----------A------------------------------V------------PA--P-----AAR-----------DS------AA--------VPS----------------------------TDD------------------SSKA-----L------------P---------------------------DGK--------------------------NSS---I…
Capsella rubella|XP_006280882.1;c_Magnoliopsida;f_Brassicaceae	MGAPKQKWTPEEEAALKAGVLKHGTGKWRTILSDPEFSFILKSRSNVDLKDKWRNISV--TA---L------WGSR----KK---A-KLAL--------KRTL----------PA-------------------------TKH---------DDN--------N----------TA------------------------------L------------TI--V----ALAN-----------DD-----ERA-------KPTS---------------------------PGRS------------------GGGS-----P------------R-----T---------------------CAS--------------------------KRS---I…
Capsella rubella|XP_006303249.1;c_Magnoliopsida;f_Brassicaceae	MGAPKQKWTQEEESALKSGVIKHGPGKWRTILKDPEFSGVLYLRSNVDLKDKWRNMSV--MA---NG-----WGSR----EK---S-RLAV--------KRTL-----------------------------------SLPKQ---------EDN--------S----------LA------------------------------L------------TT--S-----LQS-----------DE-----EMV--------DAK-----H---------------------FSTT------------------GSSA-----L------------Q-----V--------------------PSTP-------A-----------------PRRP---N…
Carica papaya|XP_021908090.1;c_Magnoliopsida;f_Caricaceae	MGAPKQKWTAEEEAALKAGVLKHGTGKWRTILSDPVFSATLQSRSNVDLKDKWRNINV--TA---I------WGSR----KK---A-KLAL--------KRIP-----------------------------------IPKQD---------ENA--------M----------TL------------------------------I------------NV--------SHN-----------AE-----EIV--------DAK---------------------------PLAI------------------SSGT-----S------------R-----A---------------------DGL--------------------------KKP---I…
Carnegiea gigantea|KAJ8435880.1;c_Magnoliopsida;f_Cactaceae	MGAPKQKWTAEEEAALKAGVRKHGAGKWQTILRDPEFSHVLRSRSNVDLKDKWRNINV--TL---SG-----LGSR----EK---A-RLAL--------KRNP-----------------------------------HIPKL---------DDK--------A----------AS------------------------------V------------KN--------VQG-----------DD-----KVA--------EAM---------------------------PVVP------------------TETP-----Q------------------V---------------------VDS--------------------------KKT---Y…
Carnegiea gigantea|KAJ8448160.1;c_Magnoliopsida;f_Cactaceae	MGAPKQKWTAEEEAALKAGVVKHGPGKWRTILKDPEFSGILYLRSNVDLKDKWRNMSV--MT---NG-----FGGR----DK---S-RMTL--------KRLP-------V--QA-----------------APAKLETPPKQ---------EET--------T----------TT----------------------------TSV------------SD--A-----PQS-----------DE-----EMV--------DVK---------------------------PLAA------------------SSAP-----M------------Q-----I--------------------DTAP--------------------------KRS---I…
Carpinus fangiana|KAE7998516.1;c_Magnoliopsida;f_Betulaceae	MGNPKQKWTSEEEEALRAGVAKHGTGKWKDIQRDPEFNPFLSSRSNIDLKDKWRNLSV--SA---NG-----QGPR----EK---S-RTPK-------TKLNQ----------EV----------------------PATPSS---------IAQ--------T-----------P------------------------------T------------AT--P-----VAH-----------DA------VA--------DQN----------------------------MDD------------------SSKS-----F------------M---------------------------DGK--------------------------NAS----…
Carya illinoinensis|XP_042976968.1;c_Magnoliopsida;f_Juglandaceae	MGNPKQKWTAEEEEALRAGVAKHGTGKWKDIQRDPEFNTVLFSRTNIDLKDKWRNMSV--SA----G-----QGPR----EK---S-RTPK-------TKPNP----------DV----------------------PTTPLA---------SLQ--------T-----------S------------------------------T------------AT--P-----VAN-----------IA------TT--------DPN----------------------------MDD------------------SSKS-----L------------M---------------------------DGK--------------------------NAS----…
Carya illinoinensis|XP_042976969.1;c_Magnoliopsida;f_Juglandaceae	MGNPKQKWTAEEEEALRAGVAKHGTGKWKDIQRDPEFNTVLFSRTNIDLKDKWRNMSV--SA----G-----QGPR----EK---S-RTPK-------TKPNP----------DV----------------------PTTPLA---------SLQ--------T-----------S------------------------------T------------AT--P-----VAN-----------IA------TT--------DPN----------------------------MDD------------------SSKS-----L------------M---------------------------DGK--------------------------NAS----…
Carya illinoinensis|XP_042981442.1;c_Magnoliopsida;f_Juglandaceae	MGAPKQKWTQEEEAALKAGVIKHGAGKWRTILKDPEFSGVLYLRSNVDLKDKWRNMSV--MA---NG-----WGSR----DK---A-RLAV--------KRVP-----------------------------------QVPKQ---------DEN--------S----------IA------------------------------L------------TT--V-----VHS-----------DE-----DIV--------DAK---------------------------PLVD------------------SNDT-----L------------K-----V---------------------PVP--------------------------KRS---I…
Carya illinoinensis|XP_042981445.1;c_Magnoliopsida;f_Juglandaceae	MGAPKQKWTQEEEAALKAGVIKHGAGKWRTILKDPEFSGVLYLRSNVDLKDKWRNMSV--MA---NG-----WGSR----DK---A-RLAV--------KRVP-----------------------------------QVPKQ---------DEN--------S----------IA------------------------------L------------TT--V-----VHS-----------DE-----DIV--------DAK---------------------------PLVD------------------SNDT-----L------------K-----V---------------------PVP--------------------------KRS---I…
Carya illinoinensis|XP_042981447.1;c_Magnoliopsida;f_Juglandaceae	MGAPKQKWTQEEEAALKAGVIKHGAGKWRTILKDPEFSGVLYLRSNVDLKDKWRNMSV--MA---NG-----WGSR----DK---A-RLAV--------KRVP-----------------------------------QVPKQ---------DEN--------S----------IA------------------------------L------------TT--V-----VHS-----------DE-----DIV--------DAK---------------------------PLVD------------------SNDT-----L------------K-----V---------------------PVP--------------------------KRS---I…
Carya illinoinensis|XP_042981448.1;c_Magnoliopsida;f_Juglandaceae	MGAPKQKWTQEEEAALKAGVIKHGAGKWRTILKDPEFSGVLYLRSNVDLKDKWRNMSV--MA---NG-----WGSR----DK---A-RLAV--------KRVP-----------------------------------QVPKQ---------DEN--------S----------IA------------------------------L------------TT--V-----VHS-----------DE-----DIV--------DAK---------------------------PLVD------------------SNDT-----L------------K-----V---------------------PVP--------------------------KRS---I…
Carya illinoinensis|XP_042981449.1;c_Magnoliopsida;f_Juglandaceae	MGAPKQKWTQEEEAALKAGVIKHGAGKWRTILKDPEFSGVLYLRSNVDLKDKWRNMSV--MA---NG-----WGSR----DK---A-RLAV--------KRVP-----------------------------------QVPKQ---------DEN--------S----------IA------------------------------L------------TT--V-----VHS-----------DE-----DIV--------DAK---------------------------PLVD------------------SNDT-----L------------K-----V---------------------PVP--------------------------KRS---I…
Carya illinoinensis|XP_042985480.1;c_Magnoliopsida;f_Juglandaceae	MGAPKQKWTQQEEAALKAGVIKHGAGKWRTILKDPEFSRVLYLRSNVDLKDKWRNMSV--MA---NG-----WGSR----EK---A-RLAV--------KRVP-----------------------------------QVPKQ---------EEN--------S----------MG------------------------------L------------ST--V-----VQS-----------DE-----DFV--------DAK---------------------------PLGV------------------SNDT-----L------------Q-----V---------------------PAA--------------------------KRS---I…
Carya illinoinensis|XP_042985482.1;c_Magnoliopsida;f_Juglandaceae	MGAPKQKWTQQEEAALKAGVIKHGAGKWRTILKDPEFSRVLYLRSNVDLKDKWRNMSV--MA---NG-----WGSR----EK---A-RLAV--------KRVP-----------------------------------QVPKQ---------EEN--------S----------MG------------------------------L------------ST--V-----VQS-----------DE-----DFV--------DAK---------------------------PLGV------------------SNDT-----L------------Q-----V---------------------PAA--------------------------KRS---I…
Cephalotus follicularis|GAV72991.1;c_Magnoliopsida;f_Cephalotaceae	MGNPKQKWTSEEEEALRAGVAKHGTGKWKNIQRDPEFNPFLFSRSNIDLKDKWRNMSV--SA---GG-----QGPR----EK---S-RTPK-------SKPNS----------DA----------------------NAAPVS---------TPQ--------T----------ST------------------------------Q------------TS--I-----AAP--------VARDT------SS--------DVV----------------------------MED------------------SSKS---------------------------------------------------------------------------CGP----…
Cephalotus follicularis|GAV86469.1;c_Magnoliopsida;f_Cephalotaceae	MGAPKQKWTAEEEAALKAGVFKHGAGKWRTILKDPEFSGVLYLRSNVDLKDKWRNMSV--MT---NG-----WGSR----EK---S-RLAV--------KRTP-----------------------------------PAHKQ---------DEN--------S----------LA------------------------------L------------SS--F-----VQS-----------DE-----ETV--------DAK---------------------------PVTV------------------SSSL-----D------------V---------------------------TPP--------------------------KRS---I…
Ceratodon purpureus|KAG0589320.1;c_Bryopsida;f_Ditrichaceae	MGAPKQKWTAEEEAALRAGVEKYGPGKWRAIQKDSKFGPCLTSRSNVDLKDKWRNMSV--SA---NG-----LGSA----RK-----PMSS--------SGGQ----------------------------------GMLTLM---------EDA-------VA----------VT---P--------------------------L------------AV--L-----PPG-----------DE-------P---------------------------------------YVA------------------KRDS-----A------------D-----T---------------------SGD--------------------------RKA---L…
Ceratodon purpureus|KAG0628238.1;c_Bryopsida;f_Ditrichaceae	MGAPKQKWTAEEEAALRAGVEKYGPGKWRAIQKDSKFGPCLTSRSNVDLKDKWRNMSV--SA---NG-----LGSA----RK-----PMSS--------SGGQ----------------------------------GMLTLM---------EDA-------VA----------VT---P--------------------------L------------AV--L-----PPG-----------DE-------P---------------------------------------YVA------------------KRDS-----A------------D-----T---------------------SGD--------------------------RKA---L…
Ceratophyllum demersum|gene_prefix04034.mRNA1;c_Magnoliopsida;f_Ceratophyllaceae	MGAPKQKWTSEEENALKAGVVKHGAGNWRTILRDPEFSAVLCLRSNVDLKDKWRNMSV--TA---NG-----WGSR----EK---A-RLAL--------KRSR-----------------------------------HVLRQ---------DDN--------P----------MA------------------------------F------------ST--T-----VEG-----------VD-----DII--------DIK---------------------------PLAM------------------SDGD-----D------------T-----V-R------------------MGGS--------------------------NRK---V…
Ceratophyllum demersum|gene_prefix16813.mRNA1;c_Magnoliopsida;f_Ceratophyllaceae	MGAPKQKWTSEEESALKAGVVKYGAGKWRTILKDPEFSEVLCLRSNVDLKDKWRNMSV--TA---NG-----WGSR----ER---A-RLVL--------KRSQ-----------------------------------HGLKH---------DDN--------P----------PT------------------------------L------------NT-SV-V--GIDN----------ADE-----DYH---------PS----------------------------ISN------------------DLET-----D------------H--------------------------GNGS--------------------------RRK---I…
Ceratopteris richardii|KAH7277710.1;c_Polypodiopsida;f_Pteridaceae	MGAPKQKWTSAEEAALRAGVKKHGLGKWRAIQKDPEFTFLLATRSNVDLKDKWRNMNI--GV---AG-----YVSR----EK---S-KSSS--------KIKA------------------------------------ITAA---------DEP-------IS---------PLP------------------------------L------------AL--------ISG-----------DT-----SAE--------DSC-----------------------------AA------------------LDAH-----V------------S-----S---------------------ESP-------R-----------------EAKA---L…
Ceratopteris richardii|KAH7277711.1;c_Polypodiopsida;f_Pteridaceae	MGAPKQKWTSAEEAALRAGVKKHGLGKWRAIQKDPEFTFLLATRSNVDLKDKWRNMNI--GV---AG-----YVSR----EK---S-KSSS--------KIKA------------------------------------ITAA---------DEP-------IS---------PLP------------------------------L------------AL--------ISG-----------DT-----SAE--------DSC-----------------------------AA------------------LDAH-----V------------S-----S---------------------ESP-------R-----------------EAKA---L…
Ceratopteris richardii|KAH7277712.1;c_Polypodiopsida;f_Pteridaceae	MGAPKQKWTSAEEAALRAGVKKHGLGKWRAIQKDPEFTFLLATRSNVDLKDKWRNMNI--GV---AG-----YVSR----EK---S-KSSS--------KIKA------------------------------------ITAA---------DEP-------IS---------PLP------------------------------L------------AL--------ISG-----------DT-----SAE--------DSC-----------------------------AA------------------LDAH-----V------------S-----S---------------------ESP-------R-----------------EAKA---L…
Ceratopteris richardii|KAH7416510.1;c_Polypodiopsida;f_Pteridaceae	MGAPKQKWTAAEEAALKAGVKKHGLGKWRAILKDPEFTFILATRSNVDLKDKWRNMNI--GI---GG-----SFSR----EK---S-KTAS--------RHKA------------------------------------LKVI---------NEP-------LS---------PLP------------------------------L------------SL--------VQG-----------ET-----SAH--------ESY-----------------------------GA------------------SSHL-----L------------S-----S---------------------GSP-------N-----------------DARP---L…
Ceratopteris richardii|KAH7416511.1;c_Polypodiopsida;f_Pteridaceae	MGAPKQKWTAAEEAALKAGVKKHGLGKWRAILKDPEFTFILATRSNVDLKDKWRNMNI--GI---GG-----SFSR----EK---S-KTAS--------RHKA------------------------------------LKVI---------NEP-------LS---------PLP------------------------------L------------SL--------VQG-----------ET-----SAH--------ESY-----------------------------GA------------------SSHL-----L------------S-----S---------------------GSP-------N-----------------DARP---L…
Ceratopteris richardii|KAH7423620.1;c_Polypodiopsida;f_Pteridaceae	MGNPKQKWTAEEEAALRAGVDKHGAGKWRTIQKDPEFQKVLNHRSNVDLKDKWRNMNV--GL---GG-----HGSR----EK---I-PKSV--------SKLK----------------------------------GSEESI---------SPG--------P---------GVV------------------------------L------------GD--------ITA-----------ED-----TLV--------NGD-----------------------------AL------------------VSST-----A----------------------------------------SKD--------------------------RKS---L…
Ceratopteris richardii|KAH7430185.1;c_Polypodiopsida;f_Pteridaceae	SGVVKQKWTPEEEAALRAGVEKYGAGKWRAIQKDAKYGACLISRSNVDLKDKWRNMSV--SA---NG-----VGSR----ER--AA-RILA--------AKMK-----------------------------------QIGTT---------SPA--------------------G-------------------------------------------NP--I-----TEA-----------SE------VD--------ALS--------------------------------------------------GAT-----A------------K-----Y--------------------------------------------------RKL---L…
Ceratopteris richardii|KAH7430186.1;c_Polypodiopsida;f_Pteridaceae	SGVVKQKWTPEEEAALRAGVEKYGAGKWRAIQKDAKYGACLISRSNVDLKDKWRNMSV--SA---NG-----VGSR----ER--AA-RILA--------AKMK-----------------------------------QIGTT---------SPA--------------------G-------------------------------------------NP--I-----TEA-----------SE------VD--------ALS--------------------------------------------------GAT-----A------------K-----Y--------------------------------------------------RKL---L…
Cinnamomum micranthum f. kanehirae|RWR78107.1;c_Magnoliopsida;f_Lauraceae	MGAPKQKWTSEEEEALRAGVDKHGAGKWRTIQKDPEFGHCLSARSNIDLKDKWRNMSV--SG---GG-----QGSR----ER---A-RGGQ-------KTKAT-----------------------------------AHATQ---------SKA--------T-----------A------------------------------PAAQLTGSPKSATPA--S-----LTK-----------DA------KP--------ATV----------------------------TDP------------------SKKS------------------Q---------------------------DGK--------------------------AAP----…
Cinnamomum micranthum f. kanehirae|RWR86527.1;c_Magnoliopsida;f_Lauraceae	MGAPKQKWTAEEESALKAGVVKHGAGKWRTILKDPEFSSILYLRSNVDLKDKWRNMSV--TA---NG-----FGSR----EK---A-RLAL--------KRSQ-----------------------------------PTPKH---------DDN--------P----------VT------------------------------L------------ST--E-----VENF----------DD-----EIV--------DAK---------------------------PLAI------------------SNGA-----M------------Q-----I---------------------SGS--------------------------KRS---I…
Citrus sinensis|KAH9655628.1;c_Magnoliopsida;f_Rutaceae	MGAPKQKWTQEEEAALKAGVIKHGAGKWRTILKDPEFSGVLYLRSNVDLKDKWRNMSV--MS---NG-----WGSR----DK---S-RLAV--------KRIP-----------------------------------HIAKS---------EEN--------S----------LA------------------------------L------------SSTIV-----QSD-----------EE-----EIV--------DAK---------------------------PLAV------------------SGAT-----P------------QI----A---------------------AAP--------------------------KRS---I…
Citrus sinensis|KAH9695141.1;c_Magnoliopsida;f_Rutaceae	MGAPKQKWTQEEEAALKAGVIKHGAGKWRTILKDPEFSGVLYLRSNVDLKDKWRNMSV--MS---NG-----WGSR----DK---S-RLAV--------KRIP-----------------------------------HIAKS---------EEN--------S----------LA------------------------------L------------SSTVV-----QSD-----------EE-----EIV--------DAK---------------------------PLAV------------------SGAT-----P------------QI----A---------------------AAP--------------------------KRS---I…
Citrus sinensis|KAH9695142.1;c_Magnoliopsida;f_Rutaceae	MGAPKQKWTQEEEAALKAGVIKHGAGKWRTILKDPEFSGVLYLRSNVDLKDKWRNMSV--MS---NG-----WGSR----DK---S-RLAV--------KRIP-----------------------------------HIAKS---------EEN--------S----------LA------------------------------L------------SSTVV-----QSD-----------EE-----EIV--------DAK---------------------------PLAV------------------SGAT-----P------------QI----A---------------------AAP--------------------------KRS---I…
Citrus sinensis|KAH9763100.1;c_Magnoliopsida;f_Rutaceae	MGNPKQKWTAEEEEALRAGVAKHGTGKWKNIQRDPEFNPFLFSRSNIDLKDKWRNMSV--SA------------PR----EK---S-RTLK-------PKAGS----------DA----------------------PAVPLS---------TPQ--------T----------SA------------------------------L------------PA--A-----VPI-----------DA------SA--------DPI----------------------------TDE------------------SARS---------------------------------------------------------------------------SAP----…
Citrus sinensis|KAH9763101.1;c_Magnoliopsida;f_Rutaceae	MGNPKQKWTAEEEEALRAGVAKHGTGKWKNIQRDPEFNPFLFSRSNIDLKDKWRNMSV--SA------------PR----EK---S-RTLK-------PKAGS----------DA----------------------PAVPLS---------TPQ--------T----------SA------------------------------L------------PA--A-----VPI-----------DA------SA--------DPI----------------------------TDE------------------SARS---------------------------------------------------------------------------SAP----…
Citrus sinensis|KAH9801531.1;c_Magnoliopsida;f_Rutaceae	MGNPKQKWTAEEEEALRAGVAKHGTGKWKNIQRDPEFNPFLFSRSNIDLKDKWRNMSV--SA------------PR----EK---S-RTLK-------PKAGS----------DA----------------------PAVPLS---------TPQ--------T----------SA------------------------------L------------PA--A-----VPI-----------DA------SA--------DPI----------------------------TDE------------------SARS---------------------------------------------------------------------------SAP----…
Citrus sinensis|KAH9801532.1;c_Magnoliopsida;f_Rutaceae	MGNPKQKWTAEEEEALRAGVAKHGTGKWKNIQRDPEFNPFLFSRSNIDLKDKWRNMSV--SA------------PR----EK---S-RTLK-------PKAGS----------DA----------------------PAVPLS---------TPQ--------T----------SA------------------------------L------------PA--A-----VPI-----------DA------SA--------DPI----------------------------TDE------------------SARS---------------------------------------------------------------------------SAP----…
Citrus sinensis|KAH9801533.1;c_Magnoliopsida;f_Rutaceae	MGNPKQKWTAEEEEALRAGVAKHGTGKWKNIQRDPEFNPFLFSRSNIDLKDKWRNMSV--SA------------PR----EK---S-RTLK-------PKAGS----------DA----------------------PAVPLS---------TPQ--------T----------SA------------------------------L------------PA--A-----VPI-----------DA------SA--------DPI----------------------------TDE------------------SARS---------------------------------------------------------------------------SAP----…
Citrus sinensis|KAH9801534.1;c_Magnoliopsida;f_Rutaceae	MGNPKQKWTAEEEEALRAGVAKHGTGKWKNIQRDPEFNPFLFSRSNIDLKDKWRNMSV--SA------------PR----EK---S-RTLK-------PKAGS----------DA----------------------PAVPLS---------TPQ--------T----------SA------------------------------L------------PA--A-----VPI-----------DA------SA--------DPI----------------------------TDE------------------SARS---------------------------------------------------------------------------SAP----…
Coffea canephora|CDO97288.1;c_Magnoliopsida;f_Rubiaceae	MGAPKQKWTPEEEAALKAGVLKHGPGKWRTILKDPEFSGVLCLRSNVDLKDKWRNMSV--MA---NG-----WGSR----ER---A-RLAL--------KRMN-----------------------------------QAAKQ---------DDS--------P----------MA------------------------------I------------SN--L-----AQS-----------DD-----DNV--------DPR---------------------------PHAT------------------SSGS-----P------------Q-----I---------------------GSS--------------------------KRS---I…
Coleochaete scutata|SRR5948993;c_Coleochaetophyceae;;f_Coleochaetaceae	MGAPKQKWTDSEEQALKAGIEKYGPGKWRAIQKDPKFGPMLTQRSNVDLKDKWRNMSL--NA---EG-----VTTP---REK---T-PKAQ--------EKAK----SPLA-------------------------LTAKPHK---------AEK-------LF----------LT---G-------------------------GS------------SS-NA--LALVPV-----------GE----HGVLP------PGAT-----Q---------------------DMAA------------------DAAA-----A------------D-----A---------------------AAL--------------------------KKA---A…
Corymbia citriodora subsp. variegata|KAF8013923.1;c_Magnoliopsida;f_Myrtaceae	MGAPKQKWTAEEEAALKAGVIKHGAGKWRTILKDPEFSGVLYLRSNVDLKDKWRNMSV--MA---NG-----WGSR----DK---A-KLTV--------KRVH-----------------------------------HVPRQ---------EES--------S----------AA------------------------------A------------RN--A-----VQS-----------DE-----EMV--------DIK---------------------------DLSV------------------SGDA-----L------------H-----I---------------------DGP--------------------------KRS---I…
Corymbia citriodora subsp. variegata|KAF8017302.1;c_Magnoliopsida;f_Myrtaceae	MGAPKQKWTAEEEAALKAGVIKHGAGKWRTILTDPEFKIILQMRSNVDLKDKWRNINV--TA---I------WGSR----QK---A-RLAL--------KKNM-----------------------------------LTPKH---------DSN--------T----------LA------------------------------L------------AT--------VRK-----------DE-----EIL--------DAT---------------------------PLAV------------------SSET-----T------------N-----N---------------------ANP--------------------------KGQ---I…
Corymbia citriodora subsp. variegata|KAF8017303.1;c_Magnoliopsida;f_Myrtaceae	MGAPKQKWTAEEEAALKAGVIKHGAGKWRTILTDPEFKIILQMRSNVDLKDKWRNINV--TA---I------WGSR----QK---A-RLAL--------KKNM-----------------------------------LTPKH---------DSN--------T----------LA------------------------------L------------AT--------VRK-----------DE-----EIL--------DAT---------------------------PLAV------------------SSET-----T------------N-----N---------------------ANP--------------------------KGQ---I…
Cryptomeria japonica|GLJ05401.1;c_Pinopsida;f_Cupressaceae	MGAPKQKWTSEEESALRKGVEKYGAGRWRTIQKDPEFGQCLAARSNVDLKDKWRNMSV--SA---SG-----QGSR----ER---I-RIPK--------KAIA-----------------------------------AVPFQ-------SLTPE--------A----------TP---A--------------------------L------------AI--E-----AAP-----------ST------ST--------DNL----------------------------VSR------------------KIST----------------------------------------------NGR--------------------------TPI----…
Cryptomeria japonica|GLJ46601.1;c_Pinopsida;f_Cupressaceae	MGAPKQKWTKEEEAALRAGIDKYGPGKWSAILKDPLLSTYLASRSNVDLKDKWRNINV--TA---NG-----WGSR----EK---A-RLAF--------KKSS-----------------------------------QLAKQ---------SGR--------H----------LL------------------------------L------------GP--I-----TNG-----------RS-----NVP----D---DAK---------------------------QLVV------------------VDPS-----L------------H-----S---------------------TDS--------------------------MRS---I…
Cryptomeria japonica|GLJ53250.1;c_Pinopsida;f_Cupressaceae	MGAPKQKWTHEEEAALRAGVEKYGPGKWRAILKDPNWSLCLASRSNVDLKDKWRNMSV--TA---NG-----WGSR----EK---A-RLAL--------KRST-----------------------------------HNAKH---------PGK--------Q----------IA------------------------------L------------SS--L-----SNG-----------HV-----DAV----L---DVK---------------------------PLTS------------------FKPY-----I------------Q-----S---------------------SHT--------------------------KKS---T…
Cucumis melo|XP_008440400.2;c_Magnoliopsida;f_Cucurbitaceae	MGAPKQKWTAEEEAALKAGVIKHGAGKWRTILTDPEFSSILHQRSNVDLKDKWRNINV--TA---I------WGSR----QK---A-KLAL--------KKNS-----------------------------------MAIKH---------HDS--------P----------VP------------------------------V------------ST--V-----LPN------------E-----EIV--------DAK---------------------------PLAI------------------SNGT-----S------------R-----S---------------------NGP--------------------------KEP---L…
Cucumis melo|XP_008440403.2;c_Magnoliopsida;f_Cucurbitaceae	MGAPKQKWTAEEEAALKAGVIKHGAGKWRTILTDPEFSSILHQRSNVDLKDKWRNINV--TA---I------WGSR----QK---A-KLAL--------KKNS-----------------------------------MAIKH---------HDS--------P----------VP------------------------------V------------ST--V-----LPN------------E-----EIV--------DAK---------------------------PLAI------------------SNGT-----S------------R-----S---------------------NGP--------------------------KEP---L…
Cucumis melo|XP_008440404.2;c_Magnoliopsida;f_Cucurbitaceae	MGAPKQKWTAEEEAALKAGVIKHGAGKWRTILTDPEFSSILHQRSNVDLKDKWRNINV--TA---I------WGSR----QK---A-KLAL--------KKNS-----------------------------------MAIKH---------HDS--------P----------VP------------------------------V------------ST--V-----LPN------------E-----EIV--------DAK---------------------------PLAI------------------SNGT-----S------------R-----S---------------------NGP--------------------------KEP---L…
Cucumis melo|XP_008454402.2;c_Magnoliopsida;f_Cucurbitaceae	MGAPKQKWTSEEEAALKAGVVKHGAGKWRTILKDPEFSSVLYLRSNVDLKDKWRNMSV--MA---NG-----WGSR----EK---A-RLAL--------KRLH------------------------------------APRK---------DEN--------A----------VA------------------------------P------------SV--A-----AQS-----------ED-----ELA--------EAK---------------------------SVSL------------------SLDI-----K------------Q-----I---------------------TGP--------------------------KRS---N…
Cucumis melo|XP_008454403.2;c_Magnoliopsida;f_Cucurbitaceae	MGAPKQKWTSEEEAALKAGVVKHGAGKWRTILKDPEFSSVLYLRSNVDLKDKWRNMSV--MA---NG-----WGSR----EK---A-RLAL--------KRLH------------------------------------APRK---------DEN--------A----------VA------------------------------P------------SV--A-----AQS-----------ED-----ELA--------EAK---------------------------SVSL------------------SLDI-----K------------Q-----I---------------------TGP--------------------------KRS---N…
Cucumis melo|XP_008454404.2;c_Magnoliopsida;f_Cucurbitaceae	MGAPKQKWTSEEEAALKAGVVKHGAGKWRTILKDPEFSSVLYLRSNVDLKDKWRNMSV--MA---NG-----WGSR----EK---A-RLAL--------KRLH------------------------------------APRK---------DEN--------A----------VA------------------------------P------------SV--A-----AQS-----------ED-----ELA--------EAK---------------------------SVSL------------------SLDI-----K------------Q-----I---------------------TGP--------------------------KRS---N…
Cucumis melo|XP_050943427.1;c_Magnoliopsida;f_Cucurbitaceae	MGAPKQKWTSEEEAALKAGVVKHGAGKWRTILKDPEFSSVLYLRSNVDLKDKWRNMSV--MA---NG-----WGSR----EK---A-RLAL--------KRLH------------------------------------APRK---------DEN--------A----------VA------------------------------P------------SV--A-----AQS-----------ED-----ELA--------EAK---------------------------SVSL------------------SLDI-----K------------Q-----I---------------------TGP--------------------------KRS---N…
Cucumis melo|XP_050943429.1;c_Magnoliopsida;f_Cucurbitaceae	MGAPKQKWTSEEEAALKAGVVKHGAGKWRTILKDPEFSSVLYLRSNVDLKDKWRNMSV--MA---NG-----WGSR----EK---A-RLAL--------KRLH------------------------------------APRK---------DEN--------A----------VA------------------------------P------------SV--A-----AQS-----------ED-----ELA--------EAK---------------------------SVSL------------------SLDI-----K------------Q-----I---------------------TGP--------------------------KRS---N…
Cucumis melo|XP_050943430.1;c_Magnoliopsida;f_Cucurbitaceae	MGAPKQKWTSEEEAALKAGVVKHGAGKWRTILKDPEFSSVLYLRSNVDLKDKWRNMSV--MA---NG-----WGSR----EK---A-RLAL--------KRLH------------------------------------APRK---------DEN--------A----------VA------------------------------P------------SV--A-----AQS-----------ED-----ELA--------EAK---------------------------SVSL------------------SLDI-----K------------Q-----I---------------------TGP--------------------------KRS---N…
Cucumis melo|XP_050944752.1;c_Magnoliopsida;f_Cucurbitaceae	MGAPKQKWTAEEEAALKAGVIKHGAGKWRTILTDPEFSSILHQRSNVDLKDKWRNINV--TA---I------WGSR----QK---A-KLAL--------KKNS-----------------------------------MAIKH---------HDS--------P----------VP------------------------------V------------ST--V-----LPN------------E-----EIV--------DAK---------------------------PLAI------------------SNGT-----S------------R-----S---------------------NGP--------------------------KEP---L…
Cuscuta epithymum|CAH9091152.1;c_Magnoliopsida;f_Convolvulaceae	MGAPKQKWTPEEEAALKAGVRKHGPGKWRTILKDAEYCKVLYLRSNVDLKDKWRNMTV--MA---NG-----WGSR----EK---S-KVAL--------KRVH-----------------------------------RTPKQ---------DEN--------S----------LA------------------------------L------------TN--V-----DQS-----------EE-----ETS--------EDK---------------------------QVET------------------SSGS-----P------------R-----S---------------------GGT--------------------------KRS---I…
Cuscuta epithymum|CAH9103687.1;c_Magnoliopsida;f_Convolvulaceae	MGAPKQKWTPEEEAALKAGVLRHGQGKWRTILKDPEFSGVLHLRSNVDLKDKWRNMSV--MA---NG-----FGSR----EK---A-RLAL--------KKMH-----------------------------------QTSKQ---------DES--------P----------ST------------------------------L------------AK--V----SPHS-----------DE-----DTI--------KVK---------------------------PVAT------------------SSGS-----P------------L-----V---------------------GGS--------------------------RKS---I…
Cuscuta epithymum|CAH9103689.1;c_Magnoliopsida;f_Convolvulaceae	MGAPKQKWTPEEEAALKAGVLRHGQGKWRTILKDPEFSGVLHLRSNVDLKDKWRNMSV--MA---NG-----FGSR----EK---A-RLAL--------KKMH-----------------------------------QTSKQ---------DES--------P----------ST------------------------------L------------AK--V----SPHS-----------DE-----DTI--------KVK---------------------------PVAT------------------SSGS-----P------------L-----V---------------------GGS--------------------------RKS---I…
Cuscuta epithymum|CAH9110862.1;c_Magnoliopsida;f_Convolvulaceae	MGAPKLKWTSGEEAALKAGVAKYGMGKWSTILKDPDFAPILRSRSNVDLKDKWRNLHV--MT---NG-----WGSR----QR---G-KIVG--------KITQ-----------------------------------SKNDD---------DDD--------EP---------MA------------------------------L------------TT--V-----VDN-----------NV-----DIL--------DAK---------------------------PLAT------------------VNGS-----Q------------T-----D---------------------ICS--------------------------KKP---I…
Cuscuta epithymum|CAH9118969.1;c_Magnoliopsida;f_Convolvulaceae	MGAPKLKWTSGEEAALKAGVAKYGMGKWSTILKDPDFAPILRSRSNVDLKDKWRNLHV--MT---NG-----WGSR----QR---G-KIVG--------KITQ-----------------------------------SKNDD---------DDD--------EP---------MA------------------------------L------------TT--V-----VDN-----------NV-----DIL--------DAK---------------------------PLAT------------------VNGS-----Q------------T-----D---------------------ICS--------------------------KKP---I…
Cuscuta epithymum|CAH9125738.1;c_Magnoliopsida;f_Convolvulaceae	MGAPKQKWTPEEEAALKAGVLRHGQGKWRTILKDPEFSGVLHLRSNVDLKDKWRNMSV--MA---NG-----FGSR----EK---A-RLAL--------KKMH-----------------------------------QTSKQ---------DES--------P----------ST------------------------------L------------AK--V----SPQS-----------DE-----DTI--------KVK---------------------------PVAT------------------SSGS-----P------------L-----V---------------------GGS--------------------------RKS---I…
Cuscuta epithymum|CAH9125739.1;c_Magnoliopsida;f_Convolvulaceae	MGAPKQKWTPEEEAALKAGVLRHGQGKWRTILKDPEFSGVLHLRSNVDLKDKWRNMSV--MA---NG-----FGSR----EK---A-RLAL--------KKMH-----------------------------------QTSKQ---------DES--------P----------ST------------------------------L------------AK--V----SPQS-----------DE-----DTI--------KVK---------------------------PVAT------------------SSGS-----P------------L-----V---------------------GGS--------------------------RKS---I…
Cuscuta epithymum|CAH9125740.1;c_Magnoliopsida;f_Convolvulaceae	MGAPKQKWTPEEEAALKAGVLRHGQGKWRTILKDPEFSGVLHLRSNVDLKDKWRNMSV--MA---NG-----FGSR----EK---A-RLAL--------KKMH-----------------------------------QTSKQ---------DES--------P----------ST------------------------------L------------AK--V----SPQS-----------DE-----DTI--------KVK---------------------------PVAT------------------SSGS-----P------------L-----V---------------------GGS--------------------------RKS---I…
Daucus carota subsp. sativus|XP_017214924.1;c_Magnoliopsida;f_Apiaceae	MGAPKQKWTSEEEAALKAGVKKHGAGKWRTILKDPEFSGVLYLRSNVDLKDKWRNMSV--IA---NG-----WGSR----EK---A-RLAL--------KRMH-----------------------------------QSSKD---------DDN--------S----------MA------------------------------L------------AN--L-----DQS-----------DE-----ELL--------DEQ---------------------------PLAV------------------SMGS-----P------------P-----Q---------------------IGS-------------------------SKRS---I…
Daucus carota subsp. sativus|XP_017214926.1;c_Magnoliopsida;f_Apiaceae	MGAPKQKWTSEEEAALKAGVKKHGAGKWRTILKDPEFSGVLYLRSNVDLKDKWRNMSV--IA---NG-----WGSR----EK---A-RLAL--------KRMH-----------------------------------QSSKD---------DDN--------S----------MA------------------------------L------------AN--L-----DQS-----------DE-----ELL--------DEQ---------------------------PLAV------------------SMGS-----P------------P-----Q---------------------IGS-------------------------SKRS---I…
Daucus carota subsp. sativus|XP_017237820.1;c_Magnoliopsida;f_Apiaceae	MGNPKQKWTAEEEEALRAGVAKHGTGKWKNIQKDPEFNHHLYTRSNIDLKDKWRNMSV--SA---GG-----QGPR----DK---SSRLIK-------PKSES----------DA-----------AD-----ASYTAPTPLL-LTNIHTPAASS--------T--PP---VTASS------------------------------T-----------APA--P-----ASS---I---SPTHDA-------L--------PAP----------------------------AND------------------ASKC-----S------------L---------------------------DVK--------------------------TAS----…
Dendrobium catenatum|XP_020694983.1;c_Magnoliopsida;f_Orchidaceae	MGAPKQKWTAEEEFALKAGVAKHGSGNWRTILRDPEFSGILFLRSNVDLKDKWRNMRV--TA---NG-----WGSR----EK---A-RVAL--------KKSR-----------------------------------AILKH---------DDN--------P----------LS------------------------------L------------ST--E-----VEN----------VDD-----ELI--------DHK---------------------------PPEI------------------SSEI-----V------------Q-----I---------------------TGS--------------------------KRP---V…
Dendrobium catenatum|XP_020694984.1;c_Magnoliopsida;f_Orchidaceae	MGAPKQKWTAEEEFALKAGVAKHGSGNWRTILRDPEFSGILFLRSNVDLKDKWRNMRV--TA---NG-----WGSR----EK---A-RVAL--------KKSR-----------------------------------AILKH---------DDN--------P----------LS------------------------------L------------ST--E-----VEN----------VDD-----ELI--------DHK---------------------------PPEI------------------SSEI-----V------------Q-----I---------------------TGS--------------------------KRP---V…
Dendrobium catenatum|XP_020702253.1;c_Magnoliopsida;f_Orchidaceae	MGAPKQKWTSEEEDALRAGVDKHGAGKWRTIQKDPEFCHCLATRSNIDLKDKWRNMIV--SA---TG-----QGIR----EK---S-RTPK-------SKDQS-----------------------------------TTQSS---------SQS--------P-----------R------------------------------V----------------Q-----APA-----------NV------EK--------QPT----------------------------VES------------------TKAP------------------H---------------------------DAK--------------------------IPS----…
Dendrobium catenatum|XP_028554990.1;c_Magnoliopsida;f_Orchidaceae	MGAPKQKWTSEEESALKAGVVKHGAGKWRTILKDPEFSSVLSLRSNVDLKDKWRNMSV--TA---NG-----WGSR----EK---A-RMAL--------RKSR-----------------------------------QVPKQ---------EEA--------P----------LD------------------------------L------------TA--------VDD----------HND-----ELV--------DVK---------------------------PLAV------------------ASPL-----P------------L-----L---------------------TAP---------------------------RK---L…
Dioscorea alata|KAH7651291.1;c_Magnoliopsida;f_Dioscoreaceae	MGAPKQKWTSEEEDALRAGVDKHGPGKWRTIQKDPEFSHLLATRSNIDLKDKWRNISA--SA---SG-----QGSR----EK---S-RMLK-------HKGAS-----------------------------------AISFS---------CSQ--------G-----------P------------------------------A------------IS--A-----PVK-------------------GL--------PTI----------------------------MDP------------------QSKDM-----------------Q---------------------------DGK--------------------------AIP----…
Dioscorea alata|KAH7686456.1;c_Magnoliopsida;f_Dioscoreaceae	MGAPKQKWTSEEEEALRAGVDKHGAGKWRTIQKDPEFSHLLATRSNIDLKDKWRNLSV--SA---SG-----QGSR----EK---S-RTPK-------HKSIL-----------------------------------AIPLS---------CSQ--------G-----------H------------------------------V------------VS--A-----TTK-----------EE------GM--------PAA----------------------------MDP------------------MKIS------------------Q---------------------------DGK--------------------------TSL----…
Dioscorea alata|KAH7686457.1;c_Magnoliopsida;f_Dioscoreaceae	MGAPKQKWTSEEEEALRAGVDKHGAGKWRTIQKDPEFSHLLATRSNIDLKDKWRNLSV--SA---SG-----QGSR----EK---S-RTPK-------HKSIL-----------------------------------AIPLS---------CSQ--------G-----------H------------------------------V------------VS--A-----TTK-----------EE------GM--------PAA----------------------------MDP------------------MKIS------------------Q---------------------------DGK--------------------------TSL----…
Dioscorea alata|KAH7692861.1;c_Magnoliopsida;f_Dioscoreaceae	MGAPKQKWTAEEESALKAGVIKYGAGKWRAILKDPEFSGTLCLRSNVDLKDKWRNLTV--TA---SG-----WGSR----ER---A-RLAL--------KKGK-----------------------------------DVPKH---------DDN--------P----------LA------------------------------L------------EV--------VED---------EFDD-----EII--------DAK---------------------------PLAI------------------SAEN-----L------------H-----I---------------------NRP--------------------------QKA---S…
Diospyros lotus|XP_052180849.1;c_Magnoliopsida;f_Ebenaceae	MGNPKQKWTAEEEEALRAGVAKHGAGKWKNIQKDPEFNHLLYSRSNIDLKDKWRNMSV--SA---NG-----QGSR----EK---S-RTSK-------AKANP----------D-----------------------PATPLL---------NAQ--------T----------SV------------------------------T------------SN--S-----VAN-----------DG------ST--------DVV----------------------------MDD------------------SSNY-----V------------L---------------------------DGK--------------------------TASN--S…
Diospyros lotus|XP_052180850.1;c_Magnoliopsida;f_Ebenaceae	MGNPKQKWTAEEEEALRAGVAKHGAGKWKNIQKDPEFNHLLYSRSNIDLKDKWRNMSV--SA---NG-----QGSR----EK---S-RTSK-------AKANP----------D-----------------------PATPLL---------NAQ--------T----------SV------------------------------T------------SN--S-----VAN-----------DG------ST--------DVV----------------------------MDD------------------SSNY-----V------------L---------------------------DGK--------------------------TAS----…
Diospyros lotus|XP_052192617.1;c_Magnoliopsida;f_Ebenaceae	MGAPKQKWTPEEEAALKAGVLKHGAGKWRTILKDQEFSGVLYLRSNVDLKDKWRNMSV--MA---NG-----WGSR----EK---A-RLAL--------KRMQ-----------------------------------PLPKQ---------DET--------P----------IA------------------------------P------------GK--V-----VQS-----------DE-----EIA--------DAK---------------------------PLPA------------------FGSA-----Q------------Q-----T---------------------GVP--------------------------KRS---I…
Diospyros lotus|XP_052192618.1;c_Magnoliopsida;f_Ebenaceae	MGAPKQKWTPEEEAALKAGVLKHGAGKWRTILKDQEFSGVLYLRSNVDLKDKWRNMSV--MA---NG-----WGSR----EK---A-RLAL--------KRMQ-----------------------------------PLPKQ---------DET--------P----------IA------------------------------P------------GK--V-----VQS-----------DE-----EIA--------DAK---------------------------PLPA------------------FGSA-----Q------------Q-----T---------------------GVP--------------------------KRS---I…
Diospyros lotus|XP_052196238.1;c_Magnoliopsida;f_Ebenaceae	MGAPKQKWTAEEEAALKAGVAKYGAGKWSTILKDPEFGDVLCLRSNVDLKDKWRNINV--AA---NG-----WGSR----HR-VKV-AFTL--------RNNQ-----------------------------------HIAKH---------DDV--------A------------------------------------------R------------KI--D-----GQT-----------GA-----GIT--------DPQ---------------------------PLAV------------------SSGI-----P------------Q-----I---------------------AFP--------------------------KKP---F…
Diphasiastrum complanatum|KAJ7535166.1;c_Lycopodiopsida;f_Lycopodiaceae	MGAPKQKWTPEEEAALRAGVEKYGPGKWRAIQKDSKLGPCLVSRSNVDLKDKWRNMNG--SP---NG-----HGHS------------------------RAR----------------------------------KVKKLM---------EA--------IP----------VK---P--------------------------L------------AI--M-----PAE-----------EE-------A--------DTA----PV----------------------ISE------------------VEAA-----S------------A-----N---------------------RTE--------------------------RRS---L…
Diphasiastrum complanatum|KAJ7546757.1;c_Lycopodiopsida;f_Lycopodiaceae	MGVPKQKWTSEEEAALRAGVEKYGPGKWRAIQRDPNFGPCLVSRSNVDLKDKWRNMNV--GA---SG-----HGHS------------------------RAK----------------------------------RIKKVT---------EEE-------VS----------VK---P--------------------------L------------AI--M-----PAE-----------DA-------I--------DTA----AV-------------------------------------------VQAV-----S------------G-----N---------------------RTE--------------------------RRS---L…
Diphasiastrum complanatum|KAJ7546761.1;c_Lycopodiopsida;f_Lycopodiaceae	MGVPKQKWTSEEEAALRAGVEKYGPGKWRAIQRDPNFGPCLVSRSNVDLKDKWRNMNA--GA---YG-----HGHS------------------------RAK----------------------------------RIKKVM---------EEE-------VS----------VK---P--------------------------L------------AI--M-----PAE-----------DA-------T--------DTA----AV-------------------------------------------VQAV-----C------------G-----N---------------------GTE--------------------------RRS---L…
Diphasiastrum complanatum|KAJ7559079.1;c_Lycopodiopsida;f_Lycopodiaceae	MGAPKQKWTQEEEAALRAGVEKYGPGKWRAIQKDSTLGPCLASRSNVDLKDKWRNISA--SV---NG-----TGSR---SSK-----SVAS--------PAGP----------------------------------GMMKLM---------EEA-------VS----------VT---P--------------------------L------------AM--E-----APD-----------FL-------E--------DVA--PL-----------------------TITN------------------GTEL-----S------------H-----N---------------------AVD--------------------------KRS---L…
Dorcoceras hygrometricum|KZV36922.1;c_Magnoliopsida;f_Gesneriaceae	MGAPKQKWTAEEEAALKAGVLKHGPGKWRTILKDPQFSGVLYLRSNVDLKDKWRNLSV--MT---NG-----WGSR----ER---T-RPTM--------KRMH-----------------------------------FSTKH---------GDN--------S----------AA------------------------------L------------SS--L-----SQS-----------DE-----ELP--------SAR---------------------------PLAT------------------SGGS-----S------------P-----N---------------------DGS--------------------------KRC---V…
Dorcoceras hygrometricum|KZV38839.1;c_Magnoliopsida;f_Gesneriaceae	MGAPKQKWTPEEEAALKAGVLKHGPGKWRTILKDPQFSGVLCLRSNVDLKDKWRNISV--MA---NG-----WGSR----ER---A-RLAL--------KRTQ-----------------------------------PAHKQ---------GES--------S----------VA------------------------------L------------ST--I-----SQS-----------DE-----EML--------DPG---------------------------SIAA------------------SGGS-----S------------P-----A---------------------DGP--------------------------KRA---I…
Dorcoceras hygrometricum|KZV52019.1;c_Magnoliopsida;f_Gesneriaceae	MGNPKQKWTSEEEEALRAGVAKHGAGKWKNIQRDPEFNHLLFARSNIDLKDKWRNLSV--AN----G-----QGLR----DK---S-KTPK-------VKANP----------DT----------------------LVTPLP---------IAQ--------T----------SA------------------------------S------------VT--P-----ASQ-----------DA------QQ--------DVP----------------------------MVD------------------SARL-----L------------A---------------------------EGN--------------------------TAA----…
Elaeis guineensis|XP_010905432.1;c_Magnoliopsida;f_Arecaceae	MGAPKQKWTAEEEAALRAGVVKHGAGKWRTILKDPEFSGVLCLRSNVDLKDKWRNMSV--TA---NG-----WGSR----EK---A-RIAL--------KKSR-----------------------------------QISKY---------DDI--------P----------KV------------------------------L------------ST--E-----VQD----------IDD-----EIV--------DSK---------------------------PLSM------------------SSES-----L------------K-----I---------------------SGS--------------------------KRS---I…
Elaeis guineensis|XP_010906107.2;c_Magnoliopsida;f_Arecaceae	MGAPKQKWTAEEEAALKAGVVKHGAGKWRTILKDPEFSGVLCLRSNVDLKDKWRNISV--TA---SG-----WGSR----EK---A-RIAL--------KKSK-----------------------------------QVSNH---------DHN--------P----------MA------------------------------L------------ST--I-----VKD----------VND-----EIV--------NAK---------------------------PLAV------------------SSES-----L------------R-----I---------------------AGP--------------------------KGS---N…
Elaeis guineensis|XP_010906108.1;c_Magnoliopsida;f_Arecaceae	MGAPKQKWTAEEEAALKAGVVKHGAGKWRTILKDPEFSGVLCLRSNVDLKDKWRNISV--TA---SG-----WGSR----EK---A-RIAL--------KKSK-----------------------------------QVSNH---------DHN--------P----------MA------------------------------L------------ST--I-----VKD----------VND-----EIV--------NAK---------------------------PLAV------------------SSES-----L------------R-----I---------------------AGP--------------------------KGS---N…
Elaeis guineensis|XP_010910098.1;c_Magnoliopsida;f_Arecaceae	MGAPKQKWTSEEEEALRAGVDKHGAGKWRTIQKDPEFSHCLATRSNIDLKDKWRNMSV--SA---SG-----HGSR----DK---I-RTPK-------VKGLP-----------------------------------AIPLS---------NSQ--------T-----------P------------------------------T------------IS--A-----PKK-----------ND------AA--------QAT----------------------------VDS------------------TKNS------------------Q---------------------------DGK--------------------------NPP----…
Elaeis guineensis|XP_010923662.1;c_Magnoliopsida;f_Arecaceae	MGAPKQKWTAEEEAALRAGVVKHGAGKWRTILKDPEFSAVLRLRSNVDLKDKWRNMSV--TA---NG-----WGSR----EK---A-RIAL--------KKSR-----------------------------------QISKH---------NDN--------P----------KV------------------------------L------------TT--E-----VED----------IDN-----EIV--------DAK---------------------------HLAM------------------SSES-----L------------K-----F---------------------TGP--------------------------KRS---I…
Elaeis guineensis|XP_010923663.1;c_Magnoliopsida;f_Arecaceae	MGAPKQKWTAEEEAALRAGVVKHGAGKWRTILKDPEFSAVLRLRSNVDLKDKWRNMSV--TA---NG-----WGSR----EK---A-RIAL--------KKSR-----------------------------------QISKH---------NDN--------P----------KV------------------------------L------------TT--E-----VED----------IDN-----EIV--------DAK---------------------------HLAM------------------SSES-----L------------K-----F---------------------TGP--------------------------KRS---I…
Elaeis guineensis|XP_010923664.1;c_Magnoliopsida;f_Arecaceae	MGAPKQKWTAEEEAALRAGVVKHGAGKWRTILKDPEFSAVLRLRSNVDLKDKWRNMSV--TA---NG-----WGSR----EK---A-RIAL--------KKSR-----------------------------------QISKH---------NDN--------P----------KV------------------------------L------------TT--E-----VED----------IDN-----EIV--------DAK---------------------------HLAM------------------SSES-----L------------K-----F---------------------TGP--------------------------KRS---I…
Elaeis guineensis|XP_029116910.1;c_Magnoliopsida;f_Arecaceae	MGAPKQKWTAEEEAALRAGVVKHGAGKWRTILKDPEFSGVLCLRSNVDLKDKWRNMSV--TA---NG-----WGSR----EK---A-RIAL--------KKSR-----------------------------------QISKY---------DDI--------P----------KV------------------------------L------------ST--E-----VQD----------IDD-----EIV--------DSK---------------------------PLSM------------------SSES-----L------------K-----I---------------------SGS--------------------------KRS---I…
Elaeis guineensis|XP_029116911.1;c_Magnoliopsida;f_Arecaceae	MGAPKQKWTAEEEAALRAGVVKHGAGKWRTILKDPEFSGVLCLRSNVDLKDKWRNMSV--TA---NG-----WGSR----EK---A-RIAL--------KKSR-----------------------------------QISKY---------DDI--------P----------KV------------------------------L------------ST--E-----VQD----------IDD-----EIV--------DSK---------------------------PLSM------------------SSES-----L------------K-----I---------------------SGS--------------------------KRS---I…
Eruca vesicaria subsp. sativa|CAH8336110.1;c_Magnoliopsida;f_Brassicaceae	MGAPKQKWTQEEESALRSGVIKHGPGKWRTILKDPDFSEVLFLRSNVDLKDKWRNMSV--MA---NG-----WGSR----ER---S-RLAV--------KRTL-----------------------------------SLPKQ---------EDT--------S----------LA-N----------------------------T------------TS--P-----LQS-----------DE-----EMA------------------------------------------------------------DATG-----T------------S-----A----------------------------------------------------P---N…
Eruca vesicaria subsp. sativa|CAH8384177.1;c_Magnoliopsida;f_Brassicaceae	MGAPKQKWTQEEESALKSGVIKHGPGKWRTILKDPEFSGVLYLRSNVDLKDKWRNMSV--MA---NG-----WGSR----DK---S-RLAL--------KRTH-----------------------------------SLPKQ---------DDS--------S----------LA------------------------------N------------TS--S-----LQS-----------DE-----DMA--------DAK-----H---------------------LSTT------------------GTSA-----L------------Q-----L--------------------PTTP-------T-----------------PRRP---N…
Erythranthe guttata|XP_012836848.1;c_Magnoliopsida;f_Phrymaceae	MGAPKQKWTPEEEAALKAGVLKHGPGKWRTILKDPQFNGILYLRSNVDLKDKWRNMSV--MA---NG-----WGSR----ER---A-RLAL--------KRTH-----------------------------------RTPRN---------GES--------S----------MS------------------------------Q------------SI--A-----SQS-----------DD-----EIV--------DGR---------------------------PHAP------------------SGDS-----S------------P-----N---------------------DGP--------------------------KRS---I…
Erythranthe guttata|XP_012848206.1;c_Magnoliopsida;f_Phrymaceae	MGNPKQKWTAEEEEALRAGVAKHGVGKWKLIQRDPVFNQLLFARSNIDLKDKWRNLSV--AN----G-----QGPR----DK---T-KITK-------PKANP-------V--DA----------------------PATPLPA--------VAQ--------P----------ST------------------------------A------------VV--P-----SSQ-----------DVV-----TT--------DVV----------------------------MLD------------------PSKP-----L------------P---------------------------EGN--------------------------NAA----…
Erythroxylum novogranatense|KAJ8750948.1;c_Magnoliopsida;f_Erythroxylaceae	MGNPKQKWTAEEEEALRAGVAKHGAGKWKNIQKDPEFNPFLFSRSNIDLKDKWRNMSI--SA----G-------------EK---A-RPSK-------PKPVF-----------A---------------------DASAPAP---------ANT--------S--------SDAA------------------------------A------------AA--A-----VCS-----------DL-------V--------VFT----------------------------ADD------------------SSRS-----M------------N---------------------------DGK--------------------------VAP----…
Erythroxylum novogranatense|KAJ8766694.1;c_Magnoliopsida;f_Erythroxylaceae	MGNPKQKWTAEEEEALRAGVAKHGAGKWKNIQKDPEFNPFLFSRTNIDLKDKWRNMSI--SA----G-------------EK---S-RPSK-------PKLIA----------DA---------------------SAPAPSP---------PVN--------T--------ASDA------------------------------V------------AA--P-----VTL-----------DL-------V--------VAA----------------------------AND------------------SSKT-----V------------T---------------------------DAK--------------------------LAP----…
Eutrema salsugineum|XP_006393201.1;c_Magnoliopsida;f_Brassicaceae	MGAPKQKWTQEEESALKSGVIKHGPGKWRTILKDPEFSGVLYLRSNVDLKDKWRNMSV--MA---NG-----YGSR----EK---S-RLAV--------KRTL-----------------------------------SLPKQ---------DDN--------S----------LA------------------------------N------------TT--S-----LQS-----------DE-----EMG--------DAK-----H---------------------FSTT------------------GSSA-----L------------Q-----V--------------------SATP-------T-----------------TRRP---N…
Eutrema salsugineum|XP_024006351.1;c_Magnoliopsida;f_Brassicaceae	MGAPKQKWTQEEESALKSGVIKHGPGKWRTILKDPEFSGVLYLRSNVDLKDKWRNMSV--MA---NG-----YGSR----EK---S-RLAV--------KRTL-----------------------------------SLPKQ---------DDN--------S----------LA------------------------------N------------TT--S-----LQS-----------DE-----EMG--------DAK-----H---------------------FSTT------------------GSSA-----L------------Q-----V--------------------SATP-------T-----------------TRRP---N…
Fontinalis antipyretica|ERR2040966;c_Bryopsida;f_Fontinalaceae	MGAPKQKWTAEEEAALRAGVEKYGPGKWRAIQKDSKFGPCLTSRSNVDLKDKWRNMSV--SA---NG-----LGSA----RK-----PLTS--------TGGQ----------------------------------GMLTLM---------EDA-------VS----------VN---P--------------------------T------------TV--L-----PPG-----------DD-------P---------------------------------------YLV------------------KRDS-----A------------D-----T---------------------SGD--------------------------RKS---L…
Genlisea aurea|EPS73104.1;c_Magnoliopsida;f_Lentibulariaceae	MGNPKQKWTSEEEEALRAGVAKHGAGKWKNIQRDPEFNHLLFARSNIDLKDKWRNLSV--AS----G-----QGPR----DK---S-KTPK-------AKTGT----------GE-L--------------------LAIQYP---------ASQ--------T-------------------------------------------------------CA--P-----SSL-----------DP-----SAD--------VVV----------------------------IDD------------------SLRP-----F------------P---------------------------EGS--------------------------NAS----…
Genlisea aurea|EPS73782.1;c_Magnoliopsida;f_Lentibulariaceae	MGAPKQKWTPEEEAALKAGVVKHGPGKWRTILKDPQFSGVLYLRSNVDLKDKWRNMSV--MA---NG-----WGSR----ER---A-RLAL--------KRMR-----------------------------------PTPKH---------GEG--------S----------AA------------------------------A------------SA--L-----SQS-----------DD-----DMA--------DART--------------------------PHAS------------------SGGS-----P------------P-----A---------------------DAP--------------------------KRS---I…
Ginkgo biloba|SRR24461531_1;c_Ginkgoopsida;f_Ginkgoaceae	MGAPKQKWTQEEEAALRAGVDKYGPGKWRAILKDPTLSLSLALRSNVDLKDKWRNMSV--TA---NG-----WGSR----EK---A-RLAL--------KRSS-----------------------------------HMAKH---------TGR--------H----------LA------------------------------L------------SA--I-----TNG-----------NT-----DAV----V---DVK---------------------------PLAS------------------VNPY-----L------------H-----S---------------------SSM--------------------------KRS---T…
Ginkgo biloba|SRR24461531_2;c_Ginkgoopsida;f_Ginkgoaceae	MGAPKQKWTSEEEGALRAGVEKYGAGKWRTIQKDPEFGLCLAARSNVDLKDKWRNMSV--SA---SG-----QGSR----EK---V-KTPK-------VKAVA-----------------------------------AVPYS-------SVTPE--------S----------TT---P-------------------------VL------------AI--E-----SSA-----------SA------TP--------DNL----------------------------ISP------------------RNST----------------------------------------------SGK--------------------------TLS----…
Ginkgo biloba|SRR24461531_3;c_Ginkgoopsida;f_Ginkgoaceae	MGASKLKWTSEEEVALRAGVEKYGSGKWRAIQKDPAFGPCLASRSNVDLKDKWRNMSV--SA---NG-----WGSR----EK---T-RLAL--------KGSS-----------------------------------NTSKQ---------TDR--------Q----------LA------------------------------L------------SV--A-----TTG----------HTN-----AVV--------DAT---------------------------PLKV------------------LYPS-----S------------H-----R---------------------SKT--------------------------KRS---F…
Glycine max|ABH02826.1;c_Magnoliopsida;f_Fabaceae	MGAPKQKWTAEEEQALKAGVVKHGVGKWRTILKDPEFSGVLYLRSNVDLKDKWRNLSV--MA---NG-----WSSR----EK---S-RLSV--------RRVH-----------------------------------QVPRQ---------DEN--------S----------MA------------------------------I------------TA--V-----APS-----------DE-----EIV--------DVK---------------------------PLQV------------------SRDM-----V------------H-----I---------------------PGP--------------------------KRS---N…
Glycine max|KAG5036396.1;c_Magnoliopsida;f_Fabaceae	MGNQKQKWTQDEEDALIAGVEKHGPGKWKNILKDPQFAPFLTSRSNIDLKDKWRNLSV--SN----G----AQGSK----EK---S-RVPK-------PKAFS----------AP----------------------PATTAT---------TAT--------P-----------Q------------------------------N------------AS--P-----APQ-----------SA------SS--------DAA-----V----------------------APD------------------ASQN-----D------------Q---------------------------DAK--------------------------NPP----…
Glycine max|KAH1237705.1;c_Magnoliopsida;f_Fabaceae	MGNQKQKWTQDEEDALIAGVEKHGPGKWKNILKDPQFAPFLTSRSNIDLKDKWRNLSV--SN----G----AQGSK----EK---S-RVPK-------LKALP----------AP----------------------PAPTAT--------------------P-----------Q------------------------------N------------AA--P-----ALQ-----------NA------AS--------DVT----------------------------PPD------------------ASQN-----D------------Q---------------------------DAK--------------------------NPP----…
Handroanthus impetiginosus|PIM98047.1;c_Magnoliopsida;f_Bignoniaceae	MGAPKQKWTPEEEAALKAGVLKHGPGKWRTILKDPQFSGVLYLRSNVDLKDKWRNMSV--MA---NG-----WGSR----ER---A-RLAL--------KRMH-----------------------------------PAPKH---------GES--------S----------MG------------------------------L------------SA--L-----SQS-----------DD-----EVG--------DAR---------------------------PVAT------------------SGGS-----S------------P-----N---------------------DGP--------------------------KRS---I…
Handroanthus impetiginosus|PIN22958.1;c_Magnoliopsida;f_Bignoniaceae	MGNPKQKWTAEEEEALRAGVAKHGAGKWKNIQRDPEFNHFLFARSNIDLKDKWRNLSV--AN----G-----QGPR----EK---S-KTPK-------AKGNP-------A--DT----------------------AATPLP---------IAK--------T----------SA------------------------------L------------VT--P-----SSQ-----------DA------ST--------DVV----------------------------MLD------------------SSKP-----L------------L---------------------------EEN--------------------------NVS----…
Handroanthus impetiginosus|PIN22959.1;c_Magnoliopsida;f_Bignoniaceae	MGNPKQKWTAEEEEALRAGVAKHGAGKWKNIQRDPEFNHLLFARSNIDLKDKWRNLSV--AN----G-----QGPR----DK---S-KTPK-------AKVSP-------A--DA----------------------PATPVP---------IAQ--------T----------SA------------------------------S------------VA--P-----SSQ-----------DA------ST--------DVV----------------------------MLD------------------SSRP-----L------------P---------------------------EGN--------------------------NAA----…
Hevea brasiliensis|XP_021656312.1;c_Magnoliopsida;f_Euphorbiaceae	MGAPKQKWTAEEEAALKAGVIKHGAGKWRTILKDPEFSGVLYLRSNVDLKDKWRNMSV--MA---NG-----WSSR----EK---S-KLAV--------KRVH-----------------------------------HVPKL---------EEN--------P----------MA------------------------------L------------NT--V-----AQS-----------DE-----DIS--------DTK---------------------------PIAV------------------TNSV-----M------------Q-----T---------------------AGP--------------------------KRT---T…
Hevea brasiliensis|XP_021656313.1;c_Magnoliopsida;f_Euphorbiaceae	MGAPKQKWTAEEEAALKAGVIKHGAGKWRTILKDPEFSGVLYLRSNVDLKDKWRNMSV--MA---NG-----WSSR----EK---S-KLAV--------KRVH-----------------------------------HVPKL---------EEN--------P----------MA------------------------------L------------NT--V-----AQS-----------DE-----DIS--------DTK---------------------------PIAV------------------TNSV-----M------------Q-----T---------------------AGP--------------------------KRT---T…
Hevea brasiliensis|XP_021658375.1;c_Magnoliopsida;f_Euphorbiaceae	MGAPKQKWTAEEEAALKAGVIKHGAGKWRTILKDPEFSGVLSLRSNVDLKDKWRNMSV--MA---NG-----WSSR----EK---S-KLAV--------KRIH-----------------------------------HVPKR---------EEN--------P----------TA------------------------------F------------YT--V-----AQS-----------DE-----DIS--------DAK---------------------------SIVV------------------ANST-----M------------Q-----T---------------------AGP--------------------------KRT---T…
Hevea brasiliensis|XP_021658377.1;c_Magnoliopsida;f_Euphorbiaceae	MGAPKQKWTAEEEAALKAGVIKHGAGKWRTILKDPEFSGVLSLRSNVDLKDKWRNMSV--MA---NG-----WSSR----EK---S-KLAV--------KRIH-----------------------------------HVPKR---------EEN--------P----------TA------------------------------F------------YT--V-----AQS-----------DE-----DIS--------DAK---------------------------SIVV------------------ANST-----M------------Q-----T---------------------AGP--------------------------KRT---T…
Hevea brasiliensis|XP_021658378.1;c_Magnoliopsida;f_Euphorbiaceae	MGAPKQKWTAEEEAALKAGVIKHGAGKWRTILKDPEFSGVLSLRSNVDLKDKWRNMSV--MA---NG-----WSSR----EK---S-KLAV--------KRIH-----------------------------------HVPKR---------EEN--------P----------TA------------------------------F------------YT--V-----AQS-----------DE-----DIS--------DAK---------------------------SIVV------------------ANST-----M------------Q-----T---------------------AGP--------------------------KRT---T…
Hibiscus syriacus|XP_038994837.1;c_Magnoliopsida;f_Malvaceae	MGAPKQKWTAEEEAALKAGVLKHGTGKWRNILSDPEFSSVLRSRSNVDLKDKWRNINA--TA---V------WGSR----QK---A-KLAL--------KRNQ-----------------------------------MAAKH---------DDN--------H----------MA------------------------------L------------IT--------VPP-----------SE-----EIV--------DPK---------------------------PLAI------------------SSGT-----P------------R-----A---------------------TGS--------------------------RKS---I…
Hibiscus syriacus|XP_038994838.1;c_Magnoliopsida;f_Malvaceae	MGAPKQKWTAEEEAALKAGVLKHGTGKWRNILSDPEFSSVLRSRSNVDLKDKWRNINA--TA---V------WGSR----QK---A-KLAL--------KRNQ-----------------------------------MAAKH---------DDN--------H----------MA------------------------------L------------IT--------VPP-----------SE-----EIV--------DPK---------------------------PLAI------------------SSGT-----P------------R-----A---------------------TGS--------------------------RKS---I…
Hibiscus syriacus|XP_038997723.1;c_Magnoliopsida;f_Malvaceae	MGAPKQKWTAEEEEALKAGVLKHGTGKWRNILSDPEFSSVLRSRSNVDLKDKWRNINA--TA---I------WGSR----QK---A-KLAL--------KRNQ-----------------------------------MAAKH---------DDN--------H----------MA------------------------------L------------IT--------VPP-----------SE-----EIV--------DPK---------------------------PLAI------------------SSGT-----P------------R-----A---------------------TGS--------------------------KNS---I…
Hibiscus syriacus|XP_038997724.1;c_Magnoliopsida;f_Malvaceae	MGAPKQKWTAEEEEALKAGVLKHGTGKWRNILSDPEFSSVLRSRSNVDLKDKWRNINA--TA---I------WGSR----QK---A-KLAL--------KRNQ-----------------------------------MAAKH---------DDN--------H----------MA------------------------------L------------IT--------VPP-----------SE-----EIV--------DPK---------------------------PLAI------------------SSGT-----P------------R-----A---------------------TGS--------------------------KNS---I…
Hibiscus syriacus|XP_039019921.1;c_Magnoliopsida;f_Malvaceae	MGAPKQKWTPEEEAALKAGVIKHGAGKWRTILKDPEFSGVLYLRSNVDLKDKWRNMSV--MA---NG-----WGSR----DK---A-RLAV--------KRTS-----------------------------------SFPKQ---------EES--------T----------TE------------------------------L------------AA--------APS-----------DE-----EIV--------DVK---------------------------LITA------------------PNTT-----L------------Q----------------------------IP-------SS----------------TKRS---I…
Hibiscus syriacus|XP_039032041.1;c_Magnoliopsida;f_Malvaceae	MGAPKQKWTAEEEAALKAGVLKHGTGKWRNILSDPGFSSVLHSRSNVDLKDKWRNINA--TA---I------WGSR----QK---A-KLAL--------KRNQ-----------------------------------LATKH---------DDN--------P----------MA------------------------------L------------IT--------VPP-----------RE-----EVV--------DAK---------------------------LLAV------------------SSRI-----P------------R-----T---------------------TGS--------------------------KKK---F…
Hibiscus syriacus|XP_039032042.1;c_Magnoliopsida;f_Malvaceae	MGAPKQKWTAEEEAALKAGVLKHGTGKWRNILSDPGFSSVLHSRSNVDLKDKWRNINA--TA---I------WGSR----QK---A-KLAL--------KRNQ-----------------------------------LATKH---------DDN--------P----------MA------------------------------L------------IT--------VPP-----------RE-----EVV--------DAK---------------------------LLAV------------------SSRI-----P------------R-----T---------------------TGS--------------------------KKK---F…
Hibiscus syriacus|XP_039035226.1;c_Magnoliopsida;f_Malvaceae	MGAPKQKWTPEEEAALKAGVIKHGAGKWRTILKDPEFSSVLYLRSNVDLKDKWRNMSV--MA---NG-----WGSR----DK---A-RLAV--------KRTS-----------------------------------SFNKQ---------E-S--------A----------ME------------------------------L------------GV--------VPS-----------DE-----DIV--------DAK---------------------------LITA------------------PNTT-----L------------Q----------------------------IP-------S-----------------TKRS---I…
Hibiscus syriacus|XP_039035227.1;c_Magnoliopsida;f_Malvaceae	MGAPKQKWTPEEEAALKAGVIKHGAGKWRTILKDPEFSSVLYLRSNVDLKDKWRNMSV--MA---NG-----WGSR----DK---A-RLAV--------KRTS-----------------------------------SFNKQ---------E-S--------A----------ME------------------------------L------------GV--------VPS-----------DE-----DIV--------DAK---------------------------LITA------------------PNTT-----L------------Q----------------------------IP-------S-----------------TKRS---I…
Hibiscus syriacus|XP_039036329.1;c_Magnoliopsida;f_Malvaceae	MGAPKQKWTPEEEAALKDGVIKHGAGKWRTILKDPEFSGVLYLRSNVDLKDKWRNMSV--MA---NG-----WGSR----DK---A-RLAV--------KRTS-----------------------------------RFPKQ---------EES--------A----------TE------------------------------L------------AA--------APS-----------DE-----EIV--------DVK---------------------------LITA------------------PNTT-----L------------Q----------------------------IP-------S-----------------TKRS---I…
Hibiscus syriacus|XP_039053432.1;c_Magnoliopsida;f_Malvaceae	MGAPKQKWTAEEEAALKAGVLKHGTGKWRNILSDPEFSSVLRSRSNVDLKDKWRNINA--TA---I------WGSR----QK---A-KLAL--------KRNQ-----------------------------------MAAKH---------DDN--------H----------MA------------------------------L------------IT--------VPP-----------SE-----EIV--------YPK---------------------------PLAI------------------YSGT-----P------------R-----A---------------------TGS--------------------------KKL---I…
Hibiscus syriacus|XP_039053433.1;c_Magnoliopsida;f_Malvaceae	MGAPKQKWTAEEEAALKAGVLKHGTGKWRNILSDPEFSSVLRSRSNVDLKDKWRNINA--TA---I------WGSR----QK---A-KLAL--------KRNQ-----------------------------------MAAKH---------DDN--------H----------MA------------------------------L------------IT--------VPP-----------SE-----EIV--------YPK---------------------------PLAI------------------YSGT-----P------------R-----A---------------------TGS--------------------------KKL---I…
Hibiscus syriacus|XP_039062368.1;c_Magnoliopsida;f_Malvaceae	MGAPKQKWTAEEEAALKAGVLKHGTGKWRNILSDPEFSSVLCSRSNVDLKDKWRNINA--TA---I------WGSR----QK---A-KLAL--------KRNQ-----------------------------------LATKL---------DDN--------P----------VA------------------------------L------------IT--------VLP-----------RE-----EVV--------DAQ---------------------------PLAV------------------SSGT-----P------------R-----E---------------------TGP--------------------------KKP---I…
Hibiscus syriacus|XP_039062369.1;c_Magnoliopsida;f_Malvaceae	MGAPKQKWTAEEEAALKAGVLKHGTGKWRNILSDPEFSSVLCSRSNVDLKDKWRNINA--TA---I------WGSR----QK---A-KLAL--------KRNQ-----------------------------------LATKL---------DDN--------P----------VA------------------------------L------------IT--------VLP-----------RE-----EVV--------DAQ---------------------------PLAV------------------SSGT-----P------------R-----E---------------------TGP--------------------------KKP---I…
Hibiscus syriacus|XP_039068604.1;c_Magnoliopsida;f_Malvaceae	MGAPKQKWTPEEEAALKAGVIKHGAGKWRTILKDPEFSSVLYLRSNVDLKDKWRNMSV--MA---NG-----WGYR----DK---A-RLAV--------KRTS-----------------------------------SFNKQ---------E-N--------A----------ME------------------------------L------------TA--------APS-----------DE-----EIM--------DAR---------------------------LITA------------------PNTT-----L------------Q----------------------------IPP------S-----------------TKRS---I…
Hirschfeldia incana|KAJ0229869.1;c_Magnoliopsida;f_Brassicaceae	MGAPKQKWTQEEESALKSGVVKHGPGKWRTILKDPEFSGVLYLRSNVDLKDKWRNMSV--MA---NG-----WGSR----EK---S-RLAL--------KRTH-----------------------------------SLPKQ---------DDS--------S----------LA------------------------------N------------TS--S-----LQS-----------DE-----DMA--------DPK-----H---------------------FSTT------------------GTSA-----L------------Q-----L--------------------PTTP-------T-----------------PRRP---N…
Hirschfeldia incana|KAJ0230442.1;c_Magnoliopsida;f_Brassicaceae	MGAPKQKWTAQEETALKAGVLKHGTGKWRTILSDPEFTSILKSRSNVDLKDKWRNISV--TA---M------YGSR----KK---A-KLAL--------KKNP-----------S-------------------------SHD---------DDN--------A----------TA------------------------------L------------TI--V----AIAN-----------GV----QQHI-------SPPP---------------------------SAVS------------------CLPP-----P------------P-----P---------------------RDF--------------------------EGL---F…
Hirschfeldia incana|KAJ0230443.1;c_Magnoliopsida;f_Brassicaceae	MGAPKQKWTAQEETALKAGVLKHGTGKWRTILSDPEFTSILKSRSNVDLKDKWRNISV--TA---M------YGSR----KK---A-KLAL--------KKNP-----------S-------------------------SHD---------DDN--------A----------TA------------------------------L------------TI--V----AIAN-----------GV----QQHI-------SPPP---------------------------SAVS------------------CLPP-----P------------P-----P---------------------RDF--------------------------EGL---F…
Hirschfeldia incana|KAJ0250310.1;c_Magnoliopsida;f_Brassicaceae	MGAPKQKWTQEEESALRSGVIKHGPGKWRTILKDPDFSDVLFLRSNVDLKDKWRNMSV--MS---NG-----WGSR----EK---S-RLAV--------KRTV-----------------------------------SLPKQ---------EDT--------S----------LA------------------------------D------------SS--P-----LQS-----------DE-----EMA-----------------------------------------E------------------DDAG-----V------------S-----A----------------------------------------------------P---N…
Chara braunii|GCA_003427395;c_Charophyceae;f_Characeae	----------------------------------------------------------------------------------------------------------------------------------------------------------------------------------------------------------------------------------------------------------------------------------------------------------------------------------------------------------------------------------------------------------M---K…
Chara_baltica_SRR28356356|NODE_19216_length_1289_cov_30.842928_g5136_i1;c_Charophyceae;f_Characeae	MGAPKQKWTPDEEAALRAGVEKYGPGKWRAIQKDPSFGPCLLQRSNVDLKDKWRNMSV--SA---NG-----GHKS-----K-----ALVI--------YVPP----------------------------------KSGASS---------NTA----APGLG----------AP---P--------------------------L------------SS--A-----SAG-----------HE-------N--------GAI-----V------------------PYTGGVH------------------PANG-----V------------T-----C---------------------SGF--------------------------KRA---S…
Chara_baltica_SRR28356356|NODE_9416_length_1863_cov_3633.582682_g5136_i0;c_Charophyceae;f_Characeae	MGAPKQKWTPDEEAALRAGVEKYGPGKWRAIQKDPTFGPCLLQRSNVDLKDKWRNMSV--SA---NG-----GHKS-----K-----ALVI--------YVPP----------------------------------KSGASS---------NTA----APGLG----------AP---P--------------------------L------------SS--A-----SAG-----------HE-------N--------GAI-----V------------------PYTGGVH------------------PANG-----V------------T-----C---------------------SGF--------------------------KRA---S…
Chara_braunii_SRR24401889|NODE_23841_length_1154_cov_176.781900_g18786_i0;c_Charophyceae;f_Characeae	MGAPKQKWTPDEEAALRAGVGKYGPGKWRAIQKDPTFGPCLTQRSNVDLKDKWRNMSV--SA---NG-----GHKS-----K-----ALVV--------YVPP----------------------------------KSSGPS---------SNANANAVPALG----------AP---P---------------------------------------SS--A-----SAG-----------QE-------N--------GAI-----V------------------PYTGGVH------------------HSNG-----V------------T-----A---------------------SGQ--------------------------KRA---P…
Chara_tomentosa_SRR28356355|NODE_11478_length_1123_cov_29986.436190_g9709_i0;c_Charophyceae;f_Characeae	MGAPKQKWTPDEEAALRAGVEKYGPGKWRAIQKDPTFGPCLLQRSNVDLKDKWRNMSV--SA---NG-----GHKS-----K-----ALVI--------YVPP----------------------------------KSGASS---------N-----------------------------------------------------L------------SS--A-----SAG-----------HE-------N--------GAI-----V------------------PYTGGVH------------------PANG-----V------------T-----C---------------------SGF--------------------------RRA---S…
Chenopodium quinoa|XP_021724017.1;c_Magnoliopsida;f_Chenopodiaceae	MGAPKQKWTAEEEAALKAGVLKHGAGKWRTILKDPEFSGVLYLRSNVDLKDKWRNMSV--MT---TG-----FGSR----EK---S-KVAL--------KRVP------MH--------------------------SSPVKQ---------EEN--------T----------TS------------------------------V------------SD--------LQS-----------DE-----EMP--------DVK---------------------------NVAT------------------SSAP-----V------------E-----I--------------------STAP--------------------------KRS---I…
Chenopodium quinoa|XP_021724018.1;c_Magnoliopsida;f_Chenopodiaceae	MGAPKQKWTAEEEAALKAGVLKHGAGKWRTILKDPEFSGVLYLRSNVDLKDKWRNMSV--MT---TG-----FGSR----EK---S-KVAL--------KRVP------MH--------------------------SSPVKQ---------EEN--------T----------TS------------------------------V------------SD--------LQS-----------DE-----EMP--------DVK---------------------------NVAT------------------SSAP-----V------------E-----I--------------------STAP--------------------------KRS---I…
Chenopodium quinoa|XP_021724019.1;c_Magnoliopsida;f_Chenopodiaceae	MGAPKQKWTAEEEAALKAGVLKHGAGKWRTILKDPEFSGVLYLRSNVDLKDKWRNMSV--MT---TG-----FGSR----EK---S-KVAL--------KRVP------MH--------------------------SSPVKQ---------EEN--------T----------TS------------------------------V------------SD--------LQS-----------DE-----EMP--------DVK---------------------------NVAT------------------SSAP-----V------------E-----I--------------------STAP--------------------------KRS---I…
Chlorokybus_atmophyticus_SRR13908980|NODE_9040;c_Chlorokybophyceae;f_Chlorokybaceae	MGAPKSKWTAEEESALRQGVAKYGPGKWRAIQKDPKFGPALAERSNVDLKDKWRNMNV--AA-GIEG-TPKLKGPG--KIKK---P-KIPKAKKQLAAAAAVP----------DA--AALGVTAHTGVISLGDPMT-DAYPAE---PTVWVANDG-------EA----------MP--VPTEGT--------------------DDL-----------EAA-HQ-----AEH---------EHEQ-----ELA-HEHLQHEEEE-----HLQGEHMGHIEHMGHEHVEHLEPAEQ-MEGVQHVEHLEQEHLEPEHAS---H-M--AVIEQS-VPEQ-LMAET--------------------TEAE--------------------------HRT---V…
Chlorokybus_bremeri_SRR13908979|NODE_15370;c_Chlorokybophyceae;f_Chlorokybaceae	MGAPKSKWTAEEESALRQGVAKYGPGKWRAIQKDPKFGPALAERSNVDLKDKWRNMNV--AA-GIEG-TPKLKGPG--KIKK---P-KMPKAKKQLAAAAAVP----------DA--AALGVTAHTGVISLGDPMT-DAYPAE---PTVWVANDG-------EA----------MP--VPTEGT--------------------DDL-----------EAA-HQ-----AEH---------EHEQ-----ELA-HEHLQHEEEE-----HIQGEHMGHIEHMEHEHVEHLEPAEQ-MEGVQHVEHLEQEHMEPEHTG---H-M--AAIEQTCVPEQ-LMAET--------------------TEAE--------------------------HRT---V…
Chlorokybus_riethii_SRR13908978|NODE_7888;c_Chlorokybophyceae;f_Chlorokybaceae	MGAPKSKWTAEEESALRQGVAKYGPGKWRAIQKDPKFGPALAERSNVDLKDKWRNMNV--AA-GIEG-TPKLKGPG--KIKK---P-KMPKAKK-LAVAAAVP----------DA--AALGVTAHTGVISLGDPMT-DAYPAE---PTVWVANDG-------EA----------MP--VPTEGTBattlestarGalactica-DDL-----------EAA-HQ-----AEH---------EHEQ-----ELA-HEHLQHEEEE-----HLQAEHMGHIEHMEHEHVAHLEPAEH-VEGVQHVEHLEQEHLEPEHAS---H-M--EAIEHTCVREQ-LMAET--------------------TEAE--------------------------HRT---V…
Impatiens glandulifera|XP_047307322.1;c_Magnoliopsida;f_Balsaminaceae	MGAPKQKWTAEEEAALKSGVSKHGAGKWRTILKDPEYSAVLYLRSNVDLKDKWRNMSV--MA---HG-----WGSR----EK---A-RLAL--------KRMPL-----F----------------------------SAPKQ---------DGN--------S----------LA------------------------------L------------SL--V-----GQN-----------NE-----DTL--------DAK---------------------------PLAM------------------SKDY-----P------------L-----I---------------------AAP--------------------------KRP---L…
Impatiens glandulifera|XP_047324154.1;c_Magnoliopsida;f_Balsaminaceae	MGVPKQKWTHEEESALKAGVAKHGAGKWRTILKDPEFSGVLYLRSNVDLKDKWRNMSV--MA---HG-----WGSR----DK---A-RLAL--------KRLH-----------------------------------SASKQ---------DEN--------S----------LV------------------------------L------------TV--V-----GQN-----------NE-----DIL--------DTE---------------------------PLAI------------------SKEY-----P------------Q-----I---------------------SGP--------------------------KRS---F…
Interfilum paradoxum|scaffold-FPCO-2027560;c_Klebsormidiophyceae;f_Klebsormidiaceae	MGAPKQKWTEEEEVALRKGVERYGPGKWRAIQKDPKYGPFLTQRSNVDLKDKWRIMSR--AE---GE-----PPRS------------RKM--------YRGT----------------------------------GSRAQR---------APS----------------------------------------------------------------------------------------------------------------------------------------TGSE------------------DDEE-----T------------A-----K---------------------KKR--------------------------KRN---I…
Iris pseudacorus|SRR29002442_1;c_Magnoliopsida;f_Irideae	MGAPKQKWTAEEESALKAGIAKHGAGKWRTILKDPEFSEILYLRSNVDLKDKWRNLSV--TA---NG-----WGSR----EK---A-RIAL--------KKSR-----------------------------------NVSKQ---------DDN--------P----------TP----------------------------TAI------------TT--V-----VEY-----------DN-----DAI--------NVK---------------------------PLAM------------------SNEA-----V------------Q-----I---------------------STP--------------------------KRS---E…
Iris pseudacorus|SRR29002442_2;c_Magnoliopsida;f_Irideae	MGAPKQKWTSEEEEALRAGVEKHGAGKWRFIQKDPEFSQCLAHRTNIDLKDKWRNLSG--SS----C-------PR----EK---S-RTPK-------LKGND-----------------------------------AIPMS--------------------G----------YP------------------------------G-------------A--A-----VSP-----------MV------------------------------------------------DD------------------SVRN-----S------------K---------------------------DGK--------------------------VRC----…
Iris pseudacorus|SRR29002442_3;c_Magnoliopsida;f_Irideae	MGAPKQKWTSEEEEALRAGVEKHGAGKWRFIQKDPEFSQCLAHRTNIDLKDKWRNLSG--SS----C-------PR----EK---S-RLAK-------LKGSD-----------------------------------ATPVG--------------------A--------------------------------------------------------V--V-----VSP-----------MV------------------------------------------------ED------------------STRN-----S------------K---------------------------DGK--------------------------VKC----…
Iris pseudacorus|SRR29002442_4;c_Magnoliopsida;f_Irideae	MGAPKQKWTSEEEDALRAGIEKHGAGKWRTIQKDPEFSQCLAHRSNIDLKDKWRNLSV--TA----S----GQGSR----EK---S-RLPK-------LKGSH-----------------------------------ATPVS--------------------T----------YP------------------------------G-------------T--T-----ISN-----------LP-----------------------------------------------NDD------------------SAKN-----L------------K---------------------------DGK--------------------------VRC----…
Juncus effusus|KAJ3694975.1;c_Magnoliopsida;f_Juncaceae	MGAPKQKWTSEEEEALKAGVSKHGAGKWRTIQKDPEFSHCLASRSNIDLKDKWRNMSL--SA---SG-----LGSR----EK---V-KSPK--------SKSP-----------------------------------FSSLQ---------TSS--------S------------------------------------------L------------PS--P------NN-----------NN-----NNN--------KIT----------------------------VKK------------------ESQS-----P------------D---------------------------SSK--------------------------KYS---V…
Kingdonia uniflora|KAF6152300.1;c_Magnoliopsida;f_Circaeasteraceae	MGAPKQKWTSEEEEALKAGIEKHGAGKWKTIQTDPEFSNVLAARSNIDLKDKWRNMSV--SA---SG-----QGSR----EK---V-KTPK-------LKALP------------------------------------PPVT--------WTPQ--------N---------PTS------------------------------S------------SA--P-----VLH-----------DA------SV--------DTL----------------------------MES------------------PKSV------------------S---------------------------EGK--------------------------NGS----…
Kingdonia uniflora|KAF6173076.1;c_Magnoliopsida;f_Circaeasteraceae	MGAPKQKWTSEEEAALKAGIVKHGAGKWQGILKDPEFSPILCLRSNVDLKDKWRNMSV--TA---NG-----WGSR----EK---A-RLAL--------KKNK-----------------------------------HSIEH---------GED--------S----------LA------------------------------I------------NN--V-----IQS-----------DE-----EII--------DTK---------------------------PLGV------------------SGGM-----Q------------Q-----I---DGLKKSMKREIKAHIWNTAGQ-ERFRAVT-SAYYRGTVGALIVYDIARRT---T…
Klebsormidium nitens|GAQ90223.1;c_Klebsormidiophyceae;f_Klebsormidiaceae;	MGAPKQKWTEEEEVALRKGVERYGPGKWRAIQKDPKYGPFLTQRSNVDLKDKWRIMSR---A---EG-----EPPR----SR-----KMNQ---------GTS-----------------------------------SRPAK-----------R--------A-----------A-------------------------------------------ST--G-----SED-----------DE----------------EAA---------------------------------------------------RK------------------K-----------------------------K--------------------------RRD---I…
Lactuca sativa|XP_023739039.2;c_Magnoliopsida;f_Asteraceae	MGAPKQKWTSEEEAALKAGVLKHGAGKWRTILKDPEFSSVLYLRSNVDLKDKWRNMSV--MA---NG-----WGSR----EK---A-RLAL--------KRVQ-----------------------------------HVPKD---------DNP--------L----------SL------------------------------T------------PA--------DPS-----------DE-----DSG--------DVR---------------------------PLQS------------------SSGS-----P------------Q-----V---------------------GAS--------------------------KRS---M…
Lactuca sativa|XP_023744424.1;c_Magnoliopsida;f_Asteraceae	MGNPKQKWTAEEEEALRAGVAKHGTGKWKNIQKDPEFNHFLYSRSNIDLKDKWRNMSV--SA---NG-----QGPR----EK---S-RTPK-------PKATT----------DS----------------------PATAIP---------LAI--------T-W------TPGS------------------------------S------------AA--A-----VVD-----------PA------ST--------DVQ----------------------------MDD------------------SSKC-----L------------L---------------------------DGK--------------------------TAS----…
Lactuca sativa|XP_023751851.1;c_Magnoliopsida;f_Asteraceae	MGVPKQKWTSEEEAALKAGIAKYGPGKWSTILKDPEFSSVLHLRSNVDLKDKWRNMNC--MG---SS-----YGSR----QR---G-SRSS--------KSQP------------------------------------IHKS---------EDI--------S----------TS-------------------------------------------SK--------EEH-----------DM-----QIC--------IVD---------------------------PLPT------------------LTLP-----L------------Q-----I---------------------DDS--------------------------KKP---I…
Lactuca sativa|XP_023751854.1;c_Magnoliopsida;f_Asteraceae	MGVPKQKWTSEEEAALKAGIAKYGPGKWSTILKDPEFSSVLHLRSNVDLKDKWRNMNC--MG---SS-----YGSR----QR---G-SRSS--------KSQP------------------------------------IHKS---------EDI--------S----------TS-------------------------------------------SK--------EEH-----------DM-----QIC--------IVD---------------------------PLPT------------------LTLP-----L------------Q-----I---------------------DDS--------------------------KKP---I…
Lamprothamnium_succinctum_SRR12975771|NODE_32576_length_1445_cov_14.209184_g14972_i0;c_Charophyceae;f_Characeae	MGAPKQKWTPDEEAALRAGVEKYGPGKWRAIQKDPTFGPCLTQRSNVDLKDKWRNMSV--SA---NG-----GHKS-----K-----ALVV--------YVPP----------------------------------KSGGIS---------NSI------PGF----------AS---P--------------------------H------------SS--A-----FAG-----------GE-------N--------GAI-----I------------------PYTGGAH------------------PVNG-----V------------A-----G---------------------SGH--------------------------KRA---P…
Lamprothamnium_succinctum_SRR12975771|NODE_52102_length_874_cov_15.689139_g14972_i2;c_Charophyceae;f_Characeae	MGAPKQKWTPDEEAALRAGVEKYGPGKWRAIQKDPTFGPCLTQRSNVDLKDKWRNMSV--SA---NG-----GHKS-----K-----ALVV--------YVPP----------------------------------KSGGIS---------NSI------PGF----------SP---P--------------------------H------------FS--P-----SAG-----------GE-------N--------GAI-----I------------------PYAGGAH------------------PVNG-----V------------A-----G---------------------SGH--------------------------KRA---P…
Linum tenue|CAI0387363.1;c_Magnoliopsida;f_Linaceae	MGNPKQKWTAEEEEALRAGIAKHGTGKWKNIQQDPEFNPHLSTRSNIDLKDKWRNMSV--GS----G-------------EK---S-RTPK-------PKVAA---------SDA------------VVAAA-PLPIAQAPAP---------TPA--------A----------AP------------------------------A------------PA--P-----VPA--LVPAPAAVAPP------KA--------EVT----------------------------MEE------------------AAKP-IIV--------------P---------------------------DVK--------------------------IAS----…
Linum tenue|CAI0387726.1;c_Magnoliopsida;f_Linaceae	MGNPKQKWTAEEEEALRAGIAKHGTGKWKNIQQDPEFNPHLSTRSNIDLKDKWRNMSV--GS----G-------------EK---S-RTPK-------PKVAA---------SDA------------VVAAA-PLPIAQAPAP---------APA--------A----------AP------------------------------A------------PA--P-----VPA--LVPAPAAVAPP------KA--------EVT----------------------------MEE------------------AAKP-IIV--------------P---------------------------DVK--------------------------IAS----…
Linum tenue|CAI0405525.1;c_Magnoliopsida;f_Linaceae	MGAPKQKWTAEEEAALKAGVVKHGTGKWRTILMDPEFSAVLQLRSNVDLKDKWRNINV--TA---I------WGSR----QK---A-KLAL--------KSSP-----------------------------------QTLKN---------DQS--------S----------SP------------------------------P------------TT--V-----VPS-----------NE-----EAV--------DAK---------------------------PLAV------------------VSAA-----T-----------SR-----R---------------------SGS--------------------------PRE---L…
Linum tenue|CAI0405526.1;c_Magnoliopsida;f_Linaceae	MGAPKQKWTAEEEAALKAGVVKHGTGKWRTILMDPEFSAVLQLRSNVDLKDKWRNINV--TA---I------WGSR----QK---A-KLAL--------KSSP-----------------------------------QTLKN---------DQS--------S----------SP------------------------------P------------TT--V-----VPS-----------NE-----EAV--------DAK---------------------------PLAV------------------VSAA-----T-----------SR-----R---------------------SGS--------------------------PRE---L…
Linum tenue|CAI0430673.1;c_Magnoliopsida;f_Linaceae	MGAPKQKWTAEEEAALKAGVVKHGTGKWRTILMDPEFSAVLQLRSNVDLKDKWRNINV--TA---I------WGSR----QK---A-KLAL--------KSSP-----------------------------------QTRNN---------DQS--------S----------SH------------------------------P------------AT--V-----VRS-----------NE-----EVV--------DAK---------------------------PLAV------------------VSAA-----T-----------SR-----R---------------------SGS--------------------------PRE---L…
Linum tenue|CAI0430675.1;c_Magnoliopsida;f_Linaceae	MGAPKQKWTAEEEAALKAGVVKHGTGKWRTILMDPEFSAVLQLRSNVDLKDKWRNINV--TA---I------WGSR----QK---A-KLAL--------KSSP-----------------------------------QTRNN---------DQS--------S----------SH------------------------------P------------AT--V-----VRS-----------NE-----EVV--------DAK---------------------------PLAV------------------VSAA-----T-----------SR-----R---------------------SGS--------------------------PRE---L…
Linum tenue|CAI0473398.1;c_Magnoliopsida;f_Linaceae	MGNQKQRWTEEEEGALLAGVSKYGPGKWKNIIKDPDFAPLLTHRSNIDLKDKWRNMCA--NN----G-------SI----ER---S---KR-------GRVKN----------------------------------PIVRIA---------SFA--------K-----------S------------------------------S-------------A--P-----AEN--------------------V--------DAI----------------------------IDH------------------ALEI-----A------------A---------------------------DGK-------------------------KDAG----…
Linum tenue|CAI0627931.1;c_Magnoliopsida;f_Linaceae	MGNPKQKWTAEEEEALRAGVAKHGTGKWKNIQQDPEFNPHLSTRSNIDLKDKWRNMSV--GS----G-------------EK---S-RTPK-------PKFAA---------ADA------------SVAAAVPMPIAQAPAP---------TPA--------A----------AS------------------------------A------------PA--P-----APA--AV----AIAPT------ST--------DVT----------------------------MED------------------TKPV-IMF-G------------T---------------------------EVK--------------------------IAS----…
Linum tenue|CAI0627932.1;c_Magnoliopsida;f_Linaceae	MGNPKQKWTAEEEEALRAGVAKHGTGKWKNIQQDPEFNPHLSTRSNIDLKDKWRNMSV--GS----G-------------EK---S-RTPK-------PKFAA---------ADA------------SVAAAVPMPIAQAPAP---------TPA--------A----------AS------------------------------A------------PA--P-----APA--AV----AIAPT------ST--------DVT----------------------------MED------------------TKPV-IMF-G------------T---------------------------EVK--------------------------IAS----…
Lithospermum erythrorhizon|KAG9137108.1;c_Magnoliopsida;f_Boraginaceae	MGAPKQKWTAAEEAALRAGIAKYGLGKWSTILKDPDFSTVLQSRSNVDLKDKWRNINV--MV---NG-----TGSR----QR---G-RTNA--------YKNT----------------------------------PMVQKN---------GEN--------V----------TD------------------------------T------------TP--A-----IDS-----------NM-----EVV--------DMK---------------------------PLDE------------------IPAT-----P-----------LK---------------------------TAP--------------------------KRP---I…
Lithospermum erythrorhizon|KAG9140301.1;c_Magnoliopsida;f_Boraginaceae	MGAPKQKWTPEEEAALKAGVIKHGAGKWRTILKDPEFNSTLCQRSNVDLKDKWRNMSV--MT---NG-----WGSR----VR---P-RMVL--------RTSH-----------------------------------QAPRQ---------VDA--------S----------AI--------------------------------------------S---------QS-----------DE-----DMS--------DAR---------------------------PIPI------------------ASAL-----P------------Q-----S---------------------SGS--------------------------KKS---M…
Lunularia cruciata|GCA_948567375.1:5668674-5670904(+);c_Bryopsida;f_Lunulariaceae	MGAPKQKWTAEEEAALRAGVEKYGPGKWRAIQKDSKFGPCLTSRSNVDLKDKWRNMSV--SA---NG-----LGST--RERK-----SLAL--------TAGS----------------------------------GLMTLM---------EEA-------VA----------VS---P--------------------------L------------QS--V-----SPD-----------GV-------S-------DSKP---------------------------LLIT------------------TSGP-----G------------H-----K---------------------TAD--------------------------RKS---L…
Lunularia cruciata|SRR8202184;c_Marchantiopsida;f_Lunulariaceae	MGAPKQKWTAEEEAALRAGVEKYGPGKWRAIQKDSKFGPCLTSRSNVDLKDKWRNMSV--SA---NG-----LGST--RERK-----SLAL--------TAGS----------------------------------GLMTLM---------EEA-------VA----------VS---P--------------------------L------------QS--V-----SPD-----------GV-------S-------DSKP---------------------------LLIT------------------TSGP-----G------------H-----K---------------------TAD--------------------------RKS---L…
Malus domestica|XP_008388202.2;c_Magnoliopsida;f_Rosaceae	MGNPKQKWTVEEEEALRAGVRKHGTGKWKDIQKDPEFNPFLSSRSNIDLKDKWRNMTV--SS---TG-------PR----EK---S-RPKA--------RTNP----------DV------------------AVASVSVPQT--SSAAPVRRDS--------P----------AA---A--------------------------A------------AT--P-----ARR-----------DS-----PAA--APV-GLDSP---------------------------AAAP-----------------VGRDS-----L-----------AE---APV-------------------RRDAP-----AAT----------------PFKRE-PST…
Malus domestica|XP_028965510.1;c_Magnoliopsida;f_Rosaceae	MGAPKQKWTAEEESALKAGVIKHGAGKWRTILKDPEFSGVLYTRSNVDLKDKWRNMSV--MA---NG-----WGSR----EK---A-KTAL--------RRKH-----------------------------------LISKH---------DEN--------S----------IP------------------------------L------------ST--T-----VQS-----------DD-----EMM--------DAK---------------------------PISV------------------SSET-----Q------------Q-----I---------------------SGP--------------------------RKS---I…
Malus domestica|XP_028965512.1;c_Magnoliopsida;f_Rosaceae	MGAPKQKWTAEEESALKAGVIKHGAGKWRTILKDPEFSGVLYTRSNVDLKDKWRNMSV--MA---SG-----WGSR----EK---A-KTAL--------RRIP-----------------------------------PISKQ---------DEN--------S----------IP------------------------------L------------ST--T-----VQS-----------DD-----EMM--------DAK---------------------------LISV------------------SSET-----Q------------Q-----I---------------------SGP--------------------------RKS---I…
Mangifera indica|XP_044464196.1;c_Magnoliopsida;f_Anacardiaceae	MGNPKQKWTSEEEEALRAGVAKHGTGKWKNIQRDPEFNPFLFSRSNIDLKDKWRNMSV--SA----GL----QGPR----EK---S-RTLK-------PKAGS----------DA----------------------PAAPLS---------TPQ--------T----------ST------------------------------A------------TT--A-----VAA-TAT---AAVPDA------SV--------DST----------------------------IDD------------------SARS---------------------------------------------------------------------------CAP----…
Mangifera indica|XP_044509325.1;c_Magnoliopsida;f_Anacardiaceae	MGAPKQKWTQEEEAALKAGVIKHGAGKWRTILKDPEFSGVLYMRSNVDLKDKWRNMSV--MT---NG-----CGSR----EK---S-RLAI--------KRTP-----------------------------------HAPKL---------EED--------S----------LS------------------------------L------------AANAS-----LSD-----------EE-----EIQ--------DVK---------------------------PVPV------------------ASGM-----P------------QI----A---------------------AAP--------------------------KGS---I…
Marchantia paleacea|KAG6553319.1;c_Marchantiopsida;f_Marchantiaceae	-----------------------------------------------------------------NG-----LGST--RERK-----SLAL--------TAGS----------------------------------GLVTLM---------EEA-------VA----------VS---P--------------------------L------------QS--V-----SPD-----------GV-------S-------DSKP---------------------------LLIT------------------TSGP-----G------------H-----K---------------------TAD--------------------------RKS---L…
Marchantia polymorpha|OAE18655.1;c_Marchantiopsida;f_Marchantiaceae	MGAPKQKWTAEEEAALRAGVEKYGPGKWRAIQKDSKFGPCLTSRSNVDLKDKWRNMSV--SA---NG-----LGST--RERK-----SLAL--------TAGS----------------------------------GLVTLM---------EEA-------VA----------VS---P--------------------------L------------QS--V-----SPD-----------GV-------S-------DSKP---------------------------LLVT------------------MSGP-----G------------H-----K---------------------TAD--------------------------RKS---L…
Marchantia polymorpha|PTQ43921.1;c_Marchantiopsida;f_Marchantiaceae	MGAPKQKWTAEEEAALRAGVEKYGPGKWRAIQKDSKFGPCLTSRSNVDLKDKWRNMSV--SA---NG-----LGST--RERK-----SLAL--------TAGS----------------------------------GLVTLM---------EEA-------VA----------VS---P--------------------------L------------QS--V-----SPD-----------GV-------S-------DSKP---------------------------LLVT------------------MSGP-----G------------H-----K---------------------TAD--------------------------RKS---L…
Melastoma candidum|KAI4383459.1;c_Magnoliopsida;f_Melastomataceae	MGAPKQKWTAEEEAALKAGVVKHGAGKWRTILMDPEFSAILRMRSNVDLKDKWRNINV--TA---------IWGSR----QK---A-KLAL--------KKNQ-----------------------------------LTPKR---------DGN--------A----------LA------------------------------L------------TT--------VKS-----------DE-----EIV--------DVK---------------------------PLAI------------------SSGP-----L------------S---------------------------TGN--------------------------SRE--RM…
Melastoma candidum|KAI4385268.1;c_Magnoliopsida;f_Melastomataceae	MGAPKQKWTAEEEAALKAGVVKHGAGKWRTILTDPEFSAILRMRSNVDLKDKWRNINV--TA---I------WGSR----QK---A-KLAL--------KKNQ-----------------------------------LTPKC---------DGN--------A----------LA------------------------------L------------TT--------AKS-----------DE-----EVV--------DVK---------------------------PLAI------------------SSGP-----L------------G-----S---------------------GNS--------------------------RER---M…
Melia azedarach|KAJ4708685.1;c_Magnoliopsida;f_Meliaceae	MGNPKQKWTAEEEEALRAGVAKHGTGKWKNIQRDPEFNPFLFSRSNIDLKDKWRNMSV--SAG---G-----QGPR----EK---S-RTPK-------PKAG-----------DA----------------------LAVPLS---------TPQ--------T----------SA------------------------------L------------PA--A-----VAN-----------DA------ST--------DPI----------------------------VDD------------------SARS---------------------------------------------------------------------------SAP----…
Melia azedarach|KAJ4716134.1;c_Magnoliopsida;f_Meliaceae	MGAPKQKWTQEEEAALKAGVIKHGAGKWRTILKDPEFSGVLYLRSNVDLKDKWRNMSV--MT---NG-----WGSR----EK---S-RLAV--------KRIP-----------------------------------HVPKS---------EES--------S----------LA------------------------------L------------GATVG-----QSD-----------EE-----EIV--------DAK---------------------------PLAV------------------TGGM-----P------------QI----A---------------------AAP--------------------------KRS---I…
Mesotaenium braunii|scaffold-WSJO-2047332;c_Zygnemophyceae;f_Mesotaeniaceae	MGAPKQKWTGDEEAALRAGVDKYGVGKWRAIQKDPKFGPLLTQRSNVDLKDKWRNMSV--AA---GG-----SPLL------------------------IRD----------------------------------KASSMS---------KRE------------------------------------------------------------------------------------------------------------------------------------------------------------------------------------P-----K---------------------QEA--------------------------EEP---H…
Mesotaenium endlicherianum|SRR18936167;c_Zygnemophyceae;f_Mesotaeniaceae	MGAPKQKWTPEEEHALRAGVEKYGPGKWRAIQKDPEYGPELTQRSNVDLKDKWRNMSV--AA---GG-----QLVQ------------------------VTP----------------------------------KKERSS---------RGG-----------------------------------------------------------------------------------------------------------------------------------------SSE------------------PSSP-----E------------P-----V---------------------REV--------------------------KGI---S…
Mesotaenium kramstae|NBYP-2054022;c_Zygnemophyceae;f_Mesotaeniaceae	MGAPKQKWTAEEEQALRAGVEKYGPGKWRAIQKDPKYGPYLTQRSNVDLKDKWRNMSV--AA---GS-----TSVT----PK-------------------EK-------------------------------------PSR---------EAR--------A-----------A-------------------------------------------AS--------AAR------------E-----AIR--------EAE-----------------------------TD------------------EDAG-----L------------------L---------------------SKT---------------------------KP---V…
Microthlaspi erraticum|CAA7048337.1;c_Magnoliopsida;f_Brassicaceae	MGAPKQKWTQEEESALKSGVVKHGPGKWRTILKDPEFSGVLFLRSNVDLKDKWRNMSV--MA---NG-----WGSR----EK---S-------------------------------------------------------------------------------------------------------------------------------------------------S-----------DE-----EMG--------DAK-----H---------------------FSTT------------------GSSA-----L------------Q-----V--------------------ATTP-------S-----------------SRRP---N…
Morella rubra|KAB1209357.1;c_Magnoliopsida;f_Myricaceae	MGNPKQKWTSEEEEALRAGVAKHGTGKWKDIQRDPEFNPFLSSRSNIDLKDKWRNMSV--SA---NG-----QGPR----EK---S-RTQK-------TKPNP----------DV----------------------PSTPST---------LAQ--------T-----------S------------------------------T------------AA--S-----VSH-----------DA------TV--------GLS----------------------------VDD------------------CSKS-----L------------T---------------------------DGT--------------------------NAS----…
Morus notabilis|XP_010090083.2;c_Magnoliopsida;f_Moraceae	MGNPKQKWTSEEEEALKAGVAKHGTGKWKDIQRDPEFNPYLLNRSNIDLKDKWRNMSC--SA---NG-----QGPR----EK---S-RNSK-------AKANT----------DV----------------------PAAQPS---------AAQ--------T-----------A------------------------------T------------TV--P-----AAR-----------DA------AA--------APN----------------------------LDD------------------SSKG-----A------------S---------------------------DGK--------------------------NFS---M…
Musa acuminata subsp. malaccensis|XP_009388966.1;c_Magnoliopsida;f_Musaceae	MGAPKQKWTPDEEAALKAGVLKHGPGKWRTILKDQEFSGVLCMRSNVDLKDKWRNMSV--TA---YG-----WGSR----ER---A-RIAL--------KKSR-----------------------------------QISKH---------DGT--------P----------MS------------------------------I------------ST--V-----VKD----------IDN-----EIV--------DVK---------------------------PLAM------------------SSEP-----L------------Q-----I---------------------TGQ--------------------------KRT---I…
Musa acuminata subsp. malaccensis|XP_009395778.1;c_Magnoliopsida;f_Musaceae	MGAPKQKWTAEEEEALRAGVDKHGAGKWRTIQKDPEFSRCLATRSNIDLKDKWRNMSI--SA---SG-----QGSR----EK---V-RTPK-------AKGVP-----------------------------------ATPVS---------GSQ--------S-----------L------------------------------V-------------V--Y-----VPH-----------KD------GA--------PAI----------------------------SDP------------------TKSS------------------Q---------------------------EAK--------------------------NPP----…
Musa acuminata subsp. malaccensis|XP_009395816.1;c_Magnoliopsida;f_Musaceae	MGAPKQKWTAEEEEALRAGVDKHGAGKWRTIQKDPEFSRCLATRSNIDLKDKWRNMSI--SA---SG-----QGSR----EK---I-RTPK-------AKVLP-----------------------------------VIPPS---------GSQ--------S-----------L------------------------------I-------------V--S-----APH-----------KD------GV--------SAT----------------------------ADP------------------TKSS------------------Q---------------------------EAK--------------------------LPP----…
Musa acuminata subsp. malaccensis|XP_009406569.1;c_Magnoliopsida;f_Musaceae	MGAPKQKWTAEEESALRAGVLKHGAGKWRTILKDPEFSSILCLRSNVDLKDKWRNLSV--TA---NG-----WGSR----EK---A-RLAL--------KRSR-----------------------------------QNSNH---------DYN--------P----------KA------------------------------F------------NR--V-----TED----------IDA-----QIL--------DAK---------------------------PLAV------------------TSEN-----L------------H-----V---------------------TGQ--------------------------KRS---F…
Musa acuminata subsp. malaccensis|XP_009406570.1;c_Magnoliopsida;f_Musaceae	MGAPKQKWTAEEESALRAGVLKHGAGKWRTILKDPEFSSILCLRSNVDLKDKWRNLSV--TA---NG-----WGSR----EK---A-RLAL--------KRSR-----------------------------------QNSNH---------DYN--------P----------KA------------------------------F------------NR--V-----TED----------IDA-----QIL--------DAK---------------------------PLAV------------------TSEN-----L------------H-----V---------------------TGQ--------------------------KRS---F…
Musa acuminata subsp. malaccensis|XP_009406572.1;c_Magnoliopsida;f_Musaceae	MGAPKQKWTAEEESALRAGVLKHGAGKWRTILKDPEFSSILCLRSNVDLKDKWRNLSV--TA---NG-----WGSR----EK---A-RLAL--------KRSR-----------------------------------QNSNH---------DYN--------P----------KA------------------------------F------------NR--V-----TED----------IDA-----QIL--------DAK---------------------------PLAV------------------TSEN-----L------------H-----V---------------------TGQ--------------------------KRS---F…
Musa acuminata subsp. malaccensis|XP_009406711.1;c_Magnoliopsida;f_Musaceae	MGAPKQKWTAEEESALKAGVRKHGAGKWRTILKDPEFSGTLCLRSNVDLKDKWRNLSV--TA---NG-----WGSR----EK---A-RIAM--------KRSQ-----------------------------------HIVKH---------DNS--------P----------KA------------------------------V------------ST--S-----IED----------SDD-----EIL--------DIK---------------------------PIAV------------------SSEN-----I------------H-----V---------------------TGQ--------------------------KRS---F…
Musa acuminata subsp. malaccensis|XP_009408548.1;c_Magnoliopsida;f_Musaceae	MGAPKQRWTPEEEAALKAGVRKHGVGKWRTILKDPEFSGVLSMRSNVDLKDKWRNINV--TA---YG-----WGSR----GK---A-RAAL--------KKSR-----------------------------------QISRH---------DGA--------L----------VS------------------------------V------------GT--T-----VED----------TDT-----EII--------DAK---------------------------PLTM------------------SSEP-----H------------Q-----T---------------------TGQ--------------------------KRS---L…
Musa acuminata subsp. malaccensis|XP_009415489.1;c_Magnoliopsida;f_Musaceae	MGAPKQKWTAEEEEALRAGVEKHGAGKWRTIQKDPEFSRCLATRSNIDLKDKWRNMSI--SA---GG-----HGSR----EK---I-RTLK-------AKSLP-----------------------------------AIPLS---------SSK--------S-----------L------------------------------V-------------V--S-----APH-----------KD------AA--------PVI----------------------------ADP------------------TKSL------------------Q---------------------------ESK--------------------------TPP----…
Musa acuminata subsp. malaccensis|XP_018684849.1;c_Magnoliopsida;f_Musaceae	MGAPKQRWTPEEEAALKAGVRKHGVGKWRTILKDPEFSGVLSMRSNVDLKDKWRNINV--TA---YG-----WGSR----GK---A-RAAL--------KKSR-----------------------------------QISRH---------DGA--------L----------VS------------------------------V------------GT--T-----VED----------TDT-----EII--------DAK---------------------------PLTM------------------SSEP-----H------------Q-----T---------------------TGQ--------------------------KRS---L…
Nelumbo nucifera|XP_010242277.1;c_Magnoliopsida;f_Nelumbonaceae	MGNPKQKWTSEEEEALRAGVDKHGVGKWKNIQRDPEFGHCLAARSNIDLKDKWRNMSV--SA---SG-----QGSR----EK---S-RAPK-------LKALP-----------PI---------------------PAVPIS---------TVQ--------S----------AA------------------------------S------------ST--P-----VAQ-----------DA-------P--------ADT----------------------------VMD------------------P-IT-----S------------Q---------------------------EGK--------------------------NVP----…
Nelumbo nucifera|XP_010263289.1;c_Magnoliopsida;f_Nelumbonaceae	MGAPKQKWTAEEEAALKAGVLKHGAGKWRTILKDPEFSGVLSLRSNVDLKDKWRNMSV--TA---NG-----WGSR----EK---A-RLAL--------KRSQ-----------------------------------QIPKY---------DDN--------P----------MA------------------------------L------------ST--V-----VRS-----------DE-----EIV--------DVK---------------------------PLAI------------------SGGA-----L------------Q-----I---------------------DGP--------------------------KRS---I…
Nitella_flexilis_SRR12975770|NODE_12625_length_2894_cov_51.486707_g6095_i0;c_Charophyceae;f_Characeae	MGAPKQKWTPEEEAALRAGVGKYGPGKWRAIQKDPKFGPCLTQRSNVDLKDKWRNMSV--SA---NG-----GHKS----SK-----AMVV--------YVPP----------------------------------KGTSPS---------AVI--------------------A---A--------------------------A------------AA--------TAA-----------AE-------N--------GAI-----V------------------PY-GGYH------------------GGNG-----G------------P-----A---------------------PGQ--------------------------KRT---A…
Nitella_flexilis_SRR12975770|NODE_28841_length_1645_cov_67.158397_g6095_i5;c_Charophyceae;f_Characeae	---------------------------------------------------------------------------------------------------------------------------------------------------------------------------------------------------------------------------------------------------------------------------------------------------------------------------------------------------------------------------------------------------------------…
Nitella_flexilis_SRR12975770|NODE_28951_length_1639_cov_69.282886_g6095_i6;c_Charophyceae;f_Characeae	---------------------------------------------------------------------------------------------------------------------------------------------------------------------------------------------------------------------------------------------------------------------------------------------------------------------------------------------------------------------------------------------------------------…
Nitella_flexilis_SRR12975770|NODE_32304_length_1471_cov_36.532904_g6095_i7;c_Charophyceae;f_Characeae	---------------------------------------------------------------------------------------------------------------------------------------------------------------------------------------------------------------------------------------------------------------------------------------------------------------------------------------------------------------------------------------------------------------…
Nitella_mirabilis_SRR16849215|NODE_4945_length_3116_cov_71.901206_g3922_i0;c_Charophyceae;f_Characeae	ARAPKQKWTPEEEAALRAGVGKYGPGKWRAIQKDPKFGPCLTQRSNVDLKDKWRNMSV--SA---NG-----GHKS----SK-----AMVI--------YVPP----------------------------------KGTSPS---------AVI--------------------A---A--------------------------A------------AA--A-----TAA-----------TE-------N--------GAI-----V------------------PF-GGSH------------------GVNG-----G------------P-----A---------------------PGQ--------------------------KRS---A…
Nitellopsis_obtusa_SRR12975769|NODE_7211_length_3594_cov_77.037773_g4641_i0;c_Charophyceae;f_Characeae	MGAPKQKWTPDEEAALRAGVGKYGPGKWRAIQKDPTFGPCLTQRSNVDLKDKWRNMSV--SA---NG-----GHKS-----K-----ALVV--------YVPP----------------------------------KAGASS---------TAA------TPG----------AL---P--------------------------A------------PS--G-----SAG-----------QG-------N--------GAI-----V------------------PYTGAAP------------------PANG-----V------------S-----G---------------------GGQ--------------------------KKA---S…
Nitellopsis_obtusa_SRR12975769|NODE_7879_length_3445_cov_82.061091_g4641_i1;c_Charophyceae;f_Characeae	MGAPKQKWTPDEEAALRAGVGKYGPGKWRAIQKDPTFGPCLTQRSNVDLKDKWRNMSV--SA---NG-----GHKS-----K-----ALVV--------YVPP----------------------------------KAGASS---------TAA------TPG----------AL---P--------------------------A------------PS--G-----SAG-----------QG-------N--------GAI-----V------------------PYTGAAP------------------PANG-----V------------S-----G---------------------GGQ--------------------------KKA---S…
Nymphaea colorata|XP_031489206.1;c_Magnoliopsida;f_Nymphaeaceae	MGAPKQKWTAEEEEALRAGVDKHGAGKWRNIQKDPEFACWLAARSNIDLKDKWRNMNV--SA---SG-----QGSR----EK---S-RSLK-------LKANP----------NT----------------------PSVNAM--------VSDK--------V-----------P------------------------------D------------AL--P-----AKV-----------AD--------------------------------------------------------------------CSKG-----L------------N---------------------------DGK--------------------------YPA----…
Nymphaea colorata|XP_031490152.1;c_Magnoliopsida;f_Nymphaeaceae	MGAPKQKWTSEEESALRAGVVKHGAGKWRTILKDPEFNVILALRSNVDLKDKWRNMSV--TA---NG-----WGSR----EK---A-RLAL--------RRSQ-----------------------------------QLVNH---------DDN--------P----------IA------------------------------V------------GS--S-----VTN----------LDE-----EIV--------DTK---------------------------PLAV------------------SSGV-----L------------Q-----I---------------------AGS--------------------------KRP---L…
Nymphaea colorata|XP_031490153.1;c_Magnoliopsida;f_Nymphaeaceae	MGAPKQKWTSEEESALRAGVVKHGAGKWRTILKDPEFNVILALRSNVDLKDKWRNMSV--TA---NG-----WGSR----EK---A-RLAL--------RRSQ-----------------------------------QLVNH---------DDN--------P----------IA------------------------------V------------GS--S-----VTN----------LDE-----EIV--------DTK---------------------------PLAV------------------SSGV-----L------------Q-----I---------------------AGS--------------------------KRP---L…
Nymphaea colorata|XP_031490156.1;c_Magnoliopsida;f_Nymphaeaceae	MGAPKQKWTSEEESALRAGVVKHGAGKWRTILKDPEFNVILALRSNVDLKDKWRNMSV--TA---NG-----WGSR----EK---A-RLAL--------RRSQ-----------------------------------QLVNH---------DDN--------P----------IA------------------------------V------------GS--S-----VTN----------LDE-----EIV--------DTK---------------------------PLAV------------------SSGV-----L------------Q-----I---------------------AGS--------------------------KRP---L…
Nymphaea colorata|XP_031490200.1;c_Magnoliopsida;f_Nymphaeaceae	MGAPKQKWTSEEEEALRAGVDKHGPGKWRTIQKDPEFGRWLSARSNIDLKDKWRNMSV--SA---SG-----HGSR----EK---S-RTPK-------LKLNP----------SI----------------------PSSSIT--------VNVK--------A-----------P------------------------------A------------PS--T-----TKV-----------AD---------------------------------------------------------------------SKS-----L------------N---------------------------DGK--------------------------NSA----…
Nymphaea colorata|XP_031490208.1;c_Magnoliopsida;f_Nymphaeaceae	MGAPKQKWTSEEEEALRAGVDKHGPGKWRTIQKDPEFGRWLSARSNIDLKDKWRNMSV--SA---SG-----HGSR----EK---S-RTPK-------LKLNP----------SI----------------------PSSSIT--------VNVK--------A-----------P------------------------------A------------PS--T-----TKV-----------AD---------------------------------------------------------------------SKS-----L------------N---------------------------DGK--------------------------NSA----…
Nyssa sinensis|KAA8545767.1;c_Magnoliopsida;f_Nyssaceae	MGAPKQKWTPEEEAALKAGVVKHGAGKWRTILKDPEFSGVLYLRSNVDLKDKWRNMSV--MA---NG-----WGSR----EK---A-RLAL--------KRLH-----------------------------------PGPKQ---------DEN--------S----------TA------------------------------V------------NT--V-----VQS-----------DE-----EIV--------DAK---------------------------PLTV------------------SSGS-----P------------Q-----I---------------------GIP--------------------------KRS---I…
Olea europaea subsp. europaea|CAA3024523.1;c_Magnoliopsida;f_Oleaceae	MGAPKQKWTAEEEAALKAGVLKHGPGKWRTILKDPEFSGVLCLRSNVDLKDKWRNMSV--MA---NG-----WGSR----DR---A-KLAL--------KRMH-----------------------------------QATKH---------GES--------V-----------------------------------------------------------------SQS-----------DE-----EID--------DS-----------------------------------------------------T-----S------------P-----V---------------------SGP--------------------------KRS---I…
Olea europaea subsp. europaea|CAA3024524.1;c_Magnoliopsida;f_Oleaceae	MGAPKQKWTAEEEAALKAGVLKHGPGKWRTILKDPEFSGVLCLRSNVDLKDKWRNMSV--MA---NG-----WGSR----DR---A-KLAL--------KRMH-----------------------------------QATKH---------GES--------V-----------------------------------------------------------------SQS-----------DE-----EID--------DS-----------------------------------------------------T-----S------------P-----V---------------------SGP--------------------------KRS---I…
Olea europaea subsp. europaea|XP_022842857.1;c_Magnoliopsida;f_Oleaceae	MGNPKQKWTSEEEEALRAGVAKHGAGKWKNIQRDPEFNHLLFARSNIDLKDKWRNLSV--AN----G-----QGSR----EK---S-KTPK-------AKGNP-------A--ES----------------------PATPLP---------NVQ--------T----------PA------------------------------S------------AT--P-----LSQ-----------DA------SM--------DVI----------------------------MLD------------------SSKP-----F------------P---------------------------EGN--------------------------NAS----…
Olea europaea subsp. europaea|XP_022898517.1;c_Magnoliopsida;f_Oleaceae	MGNRKQKWTSEEEEALRAGVAKHGAGKWKNIQKDPEFNHLLFSRSNIDLKDKWRNLSV--AN----G-----LGSR----DK---S-KTPK-------AKASA-------A--DT----------------------PTILLP---------NPN--------T----------PI------------------------------S------------IT--P-----ESQ-----------NT------SA--------DVV----------------------------MED------------------SLRP-----L------------P---------------------------EGN--------------------------NAS----…
Papaver somniferum|XP_026390590.1;c_Magnoliopsida;f_Papaveraceae	MGAPKQKWTSEEEAALKAGVIKHGAGKWRTILKDPQFSGILSLRSNVDLKDKWRNMSV--TA---NG-----WGSR----EK---A-RVAL--------KRSH-QMYRNGD--------------------------DEDHDD---------GED--------D----------LA------------------------------P------------ST--V-----IQS-----------DE-----EVY--------DVK---------------------------PLAM------------------TSQN-----L------------Q-----I---------------------NGP--------------------------KKS---L…
Papaver somniferum|XP_026393399.1;c_Magnoliopsida;f_Papaveraceae	MGAPKQKWTSEEEAALKAGVVKHGAGKWRTILKDPQFSGILSLRSNVDLKDKWRNMSV--TA---NG-----WGSR----EK---A-RVAL--------KRSH-QMYKNGD--------------------------DDDDHD---------GED--------D----------LA------------------------------L------------ST--V-----VQS-----------DE-----EVY--------DVK---------------------------PLAM------------------TSQN-----L------------Q-----I---------------------NGP--------------------------KKS---L…
Papaver somniferum|XP_026393400.1;c_Magnoliopsida;f_Papaveraceae	MGAPKQKWTSEEEAALKAGVVKHGAGKWRTILKDPQFSGILSLRSNVDLKDKWRNMSV--TA---NG-----WGSR----EK---A-RVAL--------KRSH-QMYKNGD--------------------------DDDDHD---------GED--------D----------LA------------------------------L------------ST--V-----VQS-----------DE-----EVY--------DVK---------------------------PLAM------------------TSQN-----L------------Q-----I---------------------NGP--------------------------KKS---L…
Papaver somniferum|XP_026421811.1;c_Magnoliopsida;f_Papaveraceae	MGAPKQKWTAEEEEALIAGINKHGTGKWKNIQKDPEYGHILAARSNIDLKDKWRNMSV--AT----G-----EGSR----PK---G--VKA-------AAATP----------KV---------------------PKLTPSA---------IFQ--------S-----------P------------------------------S------------SS--Q-----TAE-----------DA-------K--------DKV----------------------------LDP------------------TKNA------------------L---------------------------DVK--------------------------PPP----…
Papaver somniferum|XP_026442079.1;c_Magnoliopsida;f_Papaveraceae	MGAPKQKWTAEEEEALIAGINKHGTGKWKNIQKDPEYGHILAARSNIDLKDKWRNMSV--AT----G-----EGSR----PK---G--VKA-------AAATP----------KV---------------------PKMTPSA---------IFQ--------T-----------P------------------------------S------------SS--Q-----TAE-----------DA-------K--------DKV----------------------------LDP------------------TKIA------------------P---------------------------DVK--------------------------PPP----…
Paulownia fortunei|KAI3443609.1;c_Magnoliopsida;f_Paulowniaceae	MGNPKQKWTSEEEEALRAGVAKHGAGKWKNIQRDPEFNHLLFARSNIDLKDKWRNLSV--AS----G-----QGPR----DK---S-KTPK-------AKANP-------A--DT----------------------PATPLS---------TAQ--------T----------SA------------------------------S------------VT--P-----SSQ-----------DA------ST--------DVA----------------------------MLD------------------SSRP-----L------------P---------------------------EGN--------------------------NAA----…
Paulownia fortunei|KAI3445881.1;c_Magnoliopsida;f_Paulowniaceae	MGAPKQKWTPEEEAALKAGVLKHGPGKWRTILKDPQFSGVLYLRSNVDLKDKWRNMSV--MA---NG-----WGSR----ER---A-RLTL--------KRMH-----------------------------------PAPKH---------GES--------S----------MA------------------------------L------------SA--L-----SQS-----------DD-----EMV--------DAR---------------------------SLAT------------------SGGS-----S------------P-----N---------------------DGP--------------------------KRS---I…
Paulownia fortunei|KAI3447163.1;c_Magnoliopsida;f_Paulowniaceae	MGNPKQKWTSEEEEALRAGVAKHGAGKWKNIQRDPEFNHLLFARSNIDLKDKWRNLSV--AS----G-----QGPR----DK---S-KTPK-------TKVNP-------A--DA----------------------PATPLP---------IAQ--------T----------SA------------------------------S------------VT--P-----SSQ-----------DV------ST--------DIV----------------------------MFD------------------SSRP-----L------------P---------------------------EGN--------------------------NAA----…
Paulownia fortunei|KAI3448190.1;c_Magnoliopsida;f_Paulowniaceae	MGAPKQKWTPDEEAALKAGVLKHGPGKWRTILKDPQFSGVLYLRSNVDLKDKWRNMSV--MA---NG-----WGSR----ER---A-RLAL--------KRVH-----------------------------------PAPKL---------GES--------S----------MA------------------------------L------------ST--I-----SQS-----------DE-----EIV--------DAR---------------------------PLAA------------------SGGS-----S------------P-----N---------------------DGP--------------------------KRS---I…
Physcomitrium patens|GCA_000002425.2_1;c_Bryopsida;f_Funariaceae	MGAPKQKWTAEEEAALRAGVEKYGPGKWRAIQKDSKFGPCLTSRSNVDLKDKWRNMSV--SA---NG-----LGSA----RK-----PLAI--------TGGP----------------------------------GMMTLM---------EDA-------VS----------VL---P--------------------------L------------AV--L-----PPI-----------DD-------A---------------------------------------QAL------------------KRES-----A------------D-----T---------------------SGD--------------------------RKS---L…
Physcomitrium patens|GCA_000002425.2_2;c_Bryopsida;f_Funariaceae	MGAPKQKWTAEEEAALRAGVEKYGPGKWRAIQKDSKFGPCLTSRSNVDLKDKWRNMSV--SA---NG-----LGSA----RK-----PLAI--------TGGP----------------------------------GMMTLM---------EDA-------VS----------VL---P--------------------------L------------AV--L-----PPI-----------DD-------A---------------------------------------QAL------------------KRES-----A------------D-----T---------------------SGD--------------------------RKS---L…
Physcomitrium patens|GCA_000002425.2_3;c_Bryopsida;f_Funariaceae	MGAPKQKWTAEEEAALRAGVEKYGPGKWRAIQKDSKFGPCLTSRSNVDLKDKWRNMSV--SA---NG-----LGSA----RK-----PLAI--------TAGP----------------------------------GMLTLM---------EDV-------AS----------VK---P--------------------------L------------SV--V-----APG-----------DE-------G---------------------------------------YVV------------------KRES-----A------------D-----T---------------------SGD--------------------------RKS---L…
Picea abies|SRR24425318_1;c_Pinopsida;f_Pinaceae	MGAPKQKWTKEEEAALRAGIEKYGPGKWSAILKDPALSCYLASRSNVDLKDKWRNINV--TA---HG-----WGSR----EK---A-RLAF--------KKSS-----------------------------------QLAKQ---------TSK--------H----------LA------------------------------L------------ST--I-----TNG-----------RS-----NVA----L---DVR---------------------------PLTA------------------VNTS-----L------------P-----S---------------------PDT--------------------------PRS---D…
Picea abies|SRR24425318_2;c_Pinopsida;f_Pinaceae	MGAPKQKWTKEEEAALRAGIEKYGPGKWSAILKDPALSCYLASRSNVDLKDKWRNINV--TA---HG-----WGSR----EK---A-RLAF--------KKSS-----------------------------------QLAKQ---------TSK--------H----------LA------------------------------L------------ST--I-----TNG-----------RS-----NVA----L---DVR---------------------------PLTA------------------VNTS-----L------------P-----S---------------------PDT--------------------------PRS---D…
Picea abies|SRR24425318_3;c_Pinopsida;f_Pinaceae	MGAPKLKWTSEEECALRAGVVKYGTGKWRTILKDPEFAACLVARSNVDLKDKWRNLMS-SVS--PGG-----QGSK---TPR---P-KLLA-----------P------------------------------------VPLS---------SAA--------P----------LS------------------------------T------------AT--T-----SSA-----------AA-----AIS---------DHV---------------------------ISS-------------------PKS-----I------------S-----T---------------------STT-------------------------ARNP---S…
Picea abies|SRR24425318_4;c_Pinopsida;f_Pinaceae	MGAPKQKWTHEEEAALRTGVEKYGPGKWRAILRDPSLSLCLASRSNVDLKDKWRNMSV--TA---NG-----WGSR----EK---A-RLAL--------KRSK-----------------------------------YIAKQ---------SGR--------Q----------LA------------------------------L------------SA--L-----SNG-----------NM-----DVV----V---VTK---------------------------PLTT------------------VNPY-----L------------P-----S---------------------SNT--------------------------KRS---I…
Pinus tabuliformis|SRR30503714_1;c_Pinopsida;f_Pinaceae	MGAPKQKWTKEEEAALRAGIEKYGPGKWSAILKDPALSCYLASRSNVDLKDKWRNINV--TA---HG-----WGSR----EK---A-RLAF--------KKSS-----------------------------------QLAKQ---------TSK--------H----------LA------------------------------L------------ST--I-----TNC-----------RS-----NIA----L---DAR---------------------------PLAT------------------INAS-----L------------P-----S---------------------PDT--------------------------PRS---F…
Pinus tabuliformis|SRR30503714_2;c_Pinopsida;f_Pinaceae	MGAPKQKWTSEEEGALKAGVEKYGTGKWRTIQKDPEFGHCLAARSNVDLKDKWRNMSV--SA---SG-----QGSR----DK---V-KTPR-------VKAIA-----------------------------------SLPYS-------SVTAE--------S----------TS-----------------------------VF------------SI--E-----ATT-----------ST------TP--------DNL----------------------------ISP------------------KSSS----------------------------------------------NGK--------------------------IHS----…
Pinus tabuliformis|SRR30503714_3;c_Pinopsida;f_Pinaceae	MGAPKQKWTHEEEAALRAGVEKYGPGKWRAILRDPILSSCLSSRSNVDLKDKWRNMSV--TA---NG-----WGSR----EK---A-RLAL--------KRSK-----------------------------------YIAKQ---------SGR--------Q----------LA------------------------------L------------SA--L-----SNG-----------NM-----DVV----V----TK---------------------------PLST------------------VNPY-----F------------P-----S---------------------SNT--------------------------KRS---I…
Pinus tabuliformis|SRR30503714_4;c_Pinopsida;f_Pinaceae	MGAPKLKWTSEEESALRAGVVKYGTGKWRTILKDPEFAACLAARSNVDLKDKWRNLMS--SL---SP-----GGQG----SK---T-PRVK--------LLAP------------------------------------VPIS-------SAAPQ--------S-----------P------------------------------V------------TT--S-----SAA-----------AA------SL--------DHV----------------------------ISSP----------------KSIST-----S------------T---------------------------AAR-------------------------NHSP----…
Pleurozium schreberi|SRR2513357;c_Bryopsida;f_Hylocomiaceae	MGAPKQKWTAEEEAALRAGVEKYGPGKWRAIQKDSKFGPCLTSRSNVDLKDKWRNMSV--SA---NG-----LGSA----RK-----PLTS--------SGGQ----------------------------------GMLTLM---------EDA-------VS----------VN---P--------------------------S------------PV--L-----PPG-----------DD-------P---------------------------------------YVV------------------KRDS-----A------------D-----T---------------------SGD--------------------------RKS---L…
Pohlia nutans|GCA_022496805.1:41302163-41305669(-);c_Bryopsida;f_Mniaceae	MGAPKQKWTAEEEAALRAGVEKYGPGKWRAIQKDSKFGPCLTSRSNVDLKDKWRNMSV--SA---NG-----LGSAG---RK-----PMSS--------SGGS----------------------------------GMLTLM---------EDA-------VS----------VN---P--------------------------L------------AV--V-----PSG-----------DE-------A---------------------------------------YVP------------------KRDS-----T------------D-----T---------------------SGD--------------------------RKS---L…
Pohlia nutans|GCA_022496805.1:41330066-41333597(+);c_Bryopsida;f_Mniaceae	MGAPKQKWTAEEEAALRAGVEKYGPGKWRAIQKDSKFGPCLTSRSNVDLKDKWRNMSV--SA---NG-----LGSAG---RK-----PMSS--------SGGS----------------------------------GMLTLM---------EDA-------VS----------VN---P--------------------------L------------AV--V-----PSG-----------DE-------A---------------------------------------YVP------------------KRDS-----T------------D-----T---------------------SGD--------------------------RKS---L…
Pohlia nutans|GCA_022496805.1:45759506-45763290(-);c_Bryopsida;f_Mniaceae	MGAPKQKWTAEEEAALRAGVEKYGPGKWRAIQKDSKFGPCLTSRSNVDLKDKWRNMSV--SA---NG-----LGSAG---RK-----PMSS--------SGGS----------------------------------GMLTLM---------EDA-------VS----------VN---P--------------------------L------------AV--L-----PPG-----------DE-------A---------------------------------------YVP------------------KRDS-----T------------D-----T---------------------SGD--------------------------RKS---L…
Pohlia nutans|GCA_022496805.1:45819467-45822969(+);c_Bryopsida;f_Mniaceae	MGAPKQKWTAEEEAALRAGVEKYGPGKWRAIQKDSKFGPCLTSRSNVDLKDKWRNMSV--SA---NG-----LGSAG---RK-----PMSS--------SGGS----------------------------------GMLTLM---------EDA-------VS----------VN---P--------------------------L------------AV--L-----PPG-----------DE-------A---------------------------------------YVP------------------KRDS-----T------------D-----T---------------------SGD--------------------------RKS---L…
Populus deltoides|KAH8498594.1;c_Magnoliopsida;f_Salicaceae	MGAPKQKWTAEEEAALKAGVIKHGAGKWRTILKDPEFSGVLYLRSNVDLKDKWRNMSV--MV---NG-----YGSR----EK---P-KLAP--------KRVH-----------------------------------HVHRQ---------DEN--------L----------MS------------------------------V------------GT--V-----VQS-----------DE-----DIP--------DAK---------------------------PLPV------------------SSAG-----L------------P-----V---------------------VNP--------------------------KRT---T…
Populus deltoides|KAH8505384.1;c_Magnoliopsida;f_Salicaceae	MGNPKQKWTSEEEEALRAGVAKHGTGKWKNIQRDPEFNPYLYSRSNIDLKDKWRNMTV--SA----G----SQSVK----DK---S-RTTK-------VKSIP----------DA----------------------AAAATP---------LPN--------P-----------Q------------------------------T------------SA--A-----AAA------------A-------A--------DVV----------------------------IDD------------------YSEA-----A------------A---------------------------DSK--------------------------TAP----…
Populus deltoides|KAH8505385.1;c_Magnoliopsida;f_Salicaceae	MGNPKQKWTSEEEEALRAGVAKHGTGKWKNIQRDPEFNPYLYSRSNIDLKDKWRNMTV--SA----G----SQSVK----DK---S-RTTK-------VKSIP----------DA----------------------AAAATP---------LPN--------P-----------Q------------------------------T------------SA--A-----AAA------------A-------A--------DVV----------------------------IDD------------------YSEA-----A------------A---------------------------DSK--------------------------TAP----…
Protea cynaroides|KAJ4958316.1;c_Magnoliopsida;f_Proteaceae	MGNPKQKWTTEEEDALRAGVDKHGVGKWKNIQRDPEFGHCLSARSNIDLKDKWRNMSV--SA---SG-----QGSR----EK---L-RTPK-------VKANL-----------D----------------------ATAPAS---------TVQ--------S----------SA------------------------------S------------SV--P-----LSQ-----------DA-------P--------ADN----------------------------VID------------------SGRG-----S------------Q---------------------------DGK--------------------------AAP----…
Protea cynaroides|KAJ4958340.1;c_Magnoliopsida;f_Proteaceae	MGAPKQKWTAEEEAALKAGVVKHGAGKWRTILKDAEFSSVLSLRSNVDLKDKWRNMNV--TA---NG-----YGSR----HR---G-RLAI--------RRNQ-----------------------------------SVPKY---------VDN--------P----------KA------------------------------L------------ST--V-----VQS-----------DE-----EIV--------DAK---------------------------PLAV------------------SDET-----L------------Q-----I---------------------ASP--------------------------KRS---I…
Protea cynaroides|KAJ4963623.1;c_Magnoliopsida;f_Proteaceae	MGAPKQKWTADEEAALKAGIAKHGAGKWRTILKDPEFSSILSLRSNVDLKDKWRNMSV--TA---HG-----WGSR----EK---A-RLAL--------KRSQ-----------------------------------QFPKH---------DDN--------P----------MA------------------------------L------------AT--V-----VQS-----------DE-----EIV--------DAK---------------------------PLAI------------------SSGT-----L------------N-----T---------------------SGP--------------------------KRS---M…
Protea cynaroides|KAJ4979565.1;c_Magnoliopsida;f_Proteaceae	MGNPKQKWTTEEEEALRAGVDKHGVGKWKNIQRDPEFFHCLSSRSNIDLKDKWRNMSV--SA---SG-----QGSR----EK---L-RAPK-------VKAIP-----------D----------------------PAVPAS---------AA---------------------------------------------------------------------P-----VAQ-----------DA-------P--------ADN----------------------------VID------------------SGRS-----L------------Q---------------------------DGK--------------------------VAS----…
Punica granatum|XP_031383055.1;c_Magnoliopsida;f_Lythraceae	MGAPKQKWTAEEEAALKAGVLKHGAGKWRTILKDPEFSGVLYLRSNVDLKDKWRNMSV--MV---NG-----WNSR----EK---T-RLPV--------KRVS-----------------------------------HVTRL---------EDS--------S----------AS------------------------------I------------RT--V-----AQS-----------DE-----EAA--------DAK---------------------------DLAI------------------SADV-----V------------H-----I---------------------DGP--------------------------KRS---I…
Quercus lobata|XP_030943226.1;c_Magnoliopsida;f_Fagaceae	MGAPKQKWTQEEEAALKAGVIKHGAGKWRTILKDPEFSGVLYLRSNVDLKDKWRNMSV--MA---NG-----WGSR----EK---A-RLAV--------KRVP-----------------------------------HIPKQ---------EEN--------S----------MA------------------------------L------------GN--V-----VQS-----------DE-----EMM--------DTK---------------------------PLSV------------------SSET-----A------------Q-----V---------------------ATP--------------------------KRS---I…
Quercus lobata|XP_030943228.1;c_Magnoliopsida;f_Fagaceae	MGAPKQKWTQEEEAALKAGVIKHGAGKWRTILKDPEFSGVLYLRSNVDLKDKWRNMSV--MA---NG-----WGSR----EK---A-RLAV--------KRVP-----------------------------------HIPKQ---------EEN--------S----------MA------------------------------L------------GN--V-----VQS-----------DE-----EMM--------DTK---------------------------PLSV------------------SSET-----A------------Q-----V---------------------ATP--------------------------KRS---I…
Quercus lobata|XP_030953048.1;c_Magnoliopsida;f_Fagaceae	MGNPKQKWTSEEEEALRAGVAKHGTGKWKDIQRDPEFNPFLSSRSNIDLKDKWRNMSV--SA---GG-----QGPR----EK---S-RSSK-------AKANP-----------------------------------DTPTT---------TPS--------S----------VQ---T-------------------------SV------------AA--S-----VAH-----------DT------AA--------DPN----------------------------VDD------------------STKS-----L------------T---------------------------DGK--------------------------NAS----…
Quillaja saponaria|KAJ7946590.1;c_Magnoliopsida;f_Quillajaceae	MGNQKQKWTSEEEDALLSGVAKHGPGKWKNILKDPEFAAFLTHRSNIDLKDKWRNLSV--ST----S----ALGSK----EK---I-RAPK-------VKLLA----------AP----------------------PVVGTQ-----------N--------S-----------T------------------------------P------------AA--P-----LQH-----------NA------SS--------DDV----------------------------VDD------------------TPQS-----G------------Q---------------------------DVK-------K-----------------ENAP----…
Quillaja saponaria|KAJ7951567.1;c_Magnoliopsida;f_Quillajaceae	MGNQKQKWTAEEEGALLAGVSKHGPGKWKNILKDPEFAPLLTHRSNIDLKDKWRNLSV--ST----A----APGSK----EK---I-KNIK-------IKAIA----------AT----------------------PVASIP-----------N--------S-----------A------------------------------P------------PL--A-----ICY-----------NE------SS--------DAV----------------------------LDD------------------SSQN-----A------------A---------------------------EGK-------K-----------------ENAP----…
Quillaja saponaria|KAJ7951568.1;c_Magnoliopsida;f_Quillajaceae	MGNQKQKWTAEEEGALLAGVSKHGPGKWKNILKDPEFAPLLTHRSNIDLKDKWRNLSV--ST----A----APGSK----EK---I-KNIK-------IKAIA----------AT----------------------PVASIP-----------N--------S-----------A------------------------------P------------PL--A-----ICY-----------NE------SS--------DAV----------------------------LDD------------------SSQN-----A------------A---------------------------EGK-------K-----------------ENAP----…
Raphanus sativus|XP_018435923.1;c_Magnoliopsida;f_Brassicaceae	MGAPKQKWTQEEESALKSGVVKHGPGKWRTILKDPEFSGVLYLRSNVDLKDKWRNMSV--MA---NG-----WGSR----DK---S-RLAL--------KRTH-----------------------------------SLPKQ---------DDS--------S----------LA------------------------------N------------TS--S-----LQS-----------DE-----DMA--------DAK-----H---------------------FSTT------------------GTSA-----L------------Q-----L--------------------PTTP-------T-----------------PRRP---N…
Raphanus sativus|XP_018436764.1;c_Magnoliopsida;f_Brassicaceae	MGNQKLKWTEEEEEALLAGVEKHGPGKWKHILRDPQFAHPLSNRSNIDLKDKWRNLSV--PP----D----IQGSN----DK---V-RTPK-------IKAAA----------LN----------------------LAAAAT---------TTS--------I---P------SP------------------------------V------------AP--P-----LPR-----------TG------SS--------DLN----------------------------LDD-------------------CWN--TM-M------------V---------------------------DAK--------------------------NAP----…
Raphanus sativus|XP_018461330.1;c_Magnoliopsida;f_Brassicaceae	MGAPKQKWTQEEESALRSGVIKHGPGKWRTILKDPDFSEVLFLRSNVDLKDKWRNMSV--MP---NG-----WGSR----ER---S-RVGV--------KRTP-----------------------------------SLPKQ---------EDT--------S----------LAA-----------------------------D------------SS--P-----LQS-----------DE-----EMA------------E----------------------------E------------------DATG-----T------------S-----A----------------------------------------------------P---N…
Raphanus sativus|XP_018490558.1;c_Magnoliopsida;f_Brassicaceae	MGAPKQKWTQEEESALRSGVIKHGPGKWRTILKDPDFSEVLFLRSNVDLKDKWRNMSV--ML---NG-----WGSR----EK---S-RVGV--------KRTP-----------------------------------SLPKQ---------EDT--------S----------LAA-----------------------------D------------SS--P-----LQS-----------DE-----EMA------------E----------------------------E------------------DATG-----T------------S-----A----------------------------------------------------P---N…
Rhododendron simsii|KAF7113469.1;c_Magnoliopsida;f_Ericaceae	MGAPKQKWTPEEEAALRAGIVKHGAGKWRTILKDPEFSGVLYLRSNVDLKDKWRNMSV--MA---NG-----WGSR----EK---A-RSSL--------KRRQ-----------------------------------PVSKQ---------DEN--------S----------VA------------------------------L------------ST--V-----VQS-----------DE-----EIV--------DVK---------------------------PLAV------------------SSGS-----P------------E-----I---------------------GVS--------------------------KRS---I…
Rhododendron simsii|KAF7126611.1;c_Magnoliopsida;f_Ericaceae	MGAPKQKWTPEEEAALRAGIVKHGAGKWRTILKDPEFSGVLYLRSNVDLKDKWRNMSV--MA---NG-----WGSR----EK---A-RSSL--------KRRQ-----------------------------------PVTKQ---------DEN--------S----------MA------------------------------L------------ST--V-----VQS-----------DE-----EIV--------DVK---------------------------PLAV------------------SSGS-----P------------E-----I---------------------GVS--------------------------KRS---I…
Rhododendron simsii|KAF7143345.1;c_Magnoliopsida;f_Ericaceae	MGNPKQKWTAEEEEALRAGVAKHGTGKWKNIQKDPEFNHFLYSRSNIDLKDKWRNMSV--SA---TG-----QGPR----EK---S-RSSK-------AKANP----------DA----------------------PATPLP---------NAQ--------T----------SL------------------------------A------------TT--P-----IAN-----------DA------SA--------DVI----------------------------MED------------------S-KC-----L------------L---------------------------DGK--------------------------TAS----…
Rhynchospora pubera|KAJ4771748.1;c_Magnoliopsida;f_Cyperaceae	MGAPKQKWTSEEEEALKAGVNKHGAGKWRNIQKDPEFSHLLASRSNIDLKDKWRNMSV--SY---SG-----LGSR----EK---T-RTPK-------MKLLP-----------S----------------------PPRPSP---------AAA--------N-----------S------------------------------G------------PS--P-----SPS-----------PS------NL--------SSI---------------------------SLPS------------------SIQK--SE-V------------N---------------------------DPA--------------------------KKP----…
Rhynchospora pubera|KAJ4787389.1;c_Magnoliopsida;f_Cyperaceae	MGAPKQKWTSEEEEALKAGVNKHGAGKWRNIQKDPEFSHLLASRSNIDLKDKWRNMSV--SY---SG-----LGSR----EK---T-RTPK-------MKLLP-----------S----------------------PPRPSP---------AAA--------N-----------S------------------------------G------------PS--P-----SPS-----------PS------NL--------SSI---------------------------SLPS------------------SIQK--SE-V------------N---------------------------DPA--------------------------KKP----…
Rhynchospora pubera|KAJ4806975.1;c_Magnoliopsida;f_Cyperaceae	MGAPKQKWTSEEEEALKAGVNKHGAGKWRNIQKDPEFSHLLASRSNIDLKDKWRNMSV--SY---SG-----LGSR----EK---T-RTPK-------MKLLP-----------S----------------------PPRPSP---------AAA--------N-----------S------------------------------G------------PS--P-----SPS-------------------NL--------SSI---------------------------SLPS------------------SIQK--SE-V------------N---------------------------DPA--------------------------KKP----…
Rhytidiadelphus loreus|GCA_947034895.1:56334910-56338718(+);c_Bryopsida;f_Hylocomiaceae	MGAPKQKWTAEEEAALRAGVEKYGPGKWRAIQKDSKFGPCLTSRSNVDLKDKWRNMSV--SA---NG-----LGSA----RK-----PLTS--------TGGQ----------------------------------GMLTLM---------EDA-------VS----------VN---P--------------------------S------------TV--L-----PPG-----------DD-------P---------------------------------------YVV------------------KRDS-----A------------D-----T---------------------SGD--------------------------RKS---L…
Rhytidiadelphus loreus|GCA_947034895.1:56348117-56351925(-);c_Bryopsida;f_Hylocomiaceae	MGAPKQKWTAEEEAALRAGVEKYGPGKWRAIQKDSKFGPCLTSRSNVDLKDKWRNMSV--SA---NG-----LGSA----RK-----PLTS--------TGGQ----------------------------------GMLTLM---------EDA-------VS----------VN---P--------------------------S------------TV--L-----PPG-----------DD-------P---------------------------------------YVV------------------KRDS-----A------------D-----T---------------------SGD--------------------------RKS---L…
Salvia splendens|XP_042009585.1;c_Magnoliopsida;f_Lamiaceae	MGAPKQKWTSEEEAALKAGVVKHGPGKWRTILKDPQFSGVLYLRSNVDLKDKWRNMSV--MA---NG-----WGSR----ER---S-RLAL--------KRMH-----------------------------------PTPKH---------GES--------S----------M-------------------------------L------------ST--Y-----SQS-----------DD-----ELV--------DAR---------------------------SLDP------------------SGGS-----S------------P-----N---------------------DGP--------------------------KRS---I…
Salvia splendens|XP_042047367.1;c_Magnoliopsida;f_Lamiaceae	MGNPKQKWTAEEEEALRAGVAKHGAGKWKNIQRDPEFNHLLFARSNIDLKDKWRNLSV--AS----G-----QGLR----DK---P-KATK-------GKANP-------A--EA----------------------PATPLP---------TAQ--------T----------SG------------------------------S------------AA--P-----SSK-----------GA------ST--------DVA----------------------------TMD------------------SSKP-----L------------P---------------------------EGI--------------------------GAA----…
Salvia splendens|XP_042052199.1;c_Magnoliopsida;f_Lamiaceae	MGNPKQKWTAEEEEALRAGVAKHGAGKWKNIQRDPEFNHLLFARSNIDLKDKWRNLSV--AS----G-----QGLR----DK---P-KATK-------GKANP-------A--EA----------------------PATPLP---------TAQ--------T----------SG------------------------------S------------AA--P-----SSK-----------GA------SS--------DVV----------------------------MMD------------------SSKP-----L------------P---------------------------EGI--------------------------GAA----…
Salvia splendens|XP_042058926.1;c_Magnoliopsida;f_Lamiaceae	MGAPKQKWTPEEEAALKAGVLKHGPGKWRTILKDPQFSEVLYLRSNVDLKDKWRNMSV--MT---NG-----WGSR----ER---A-RLSL--------KRMH-----------------------------------PTPKH---------EES--------S----------MA------------------------------L------------ST--F-----SQS-----------DD-----ELV--------DAR---------------------------SLDP------------------SGGS-----S------------P-----N---------------------DGP--------------------------KRS---I…
Salvia splendens|XP_042060377.1;c_Magnoliopsida;f_Lamiaceae	MGNPKQKWTSEEEEALRAGIAKHGAGKWKNIQRDPEFNHLLFSRSNIDLKDKWRNLSV--AN----G-----QGPR----DK---S-KTPK-------TKANP-------A--EA----------------------PVTPLP--------------------------------------------------------------------------------------SCQ-----------DA------ST--------DVV----------------------------MLD------------------SSRP-----L------------P---------------------------DGN--------------------------NAS----…
Salvia splendens|XP_042066285.1;c_Magnoliopsida;f_Lamiaceae	MGAPKQKWTPEEEAALKAGVLKHGPGKWRTILKDPQFSGVLYLRSNVDLKDKWRNMSV--MT---NG-----WGSR----ER---A-RLAL--------KRMH-----------------------------------PTPKH---------EES--------S----------MA------------------------------L------------ST--F-----SQS-----------DD-----ELV--------DAR---------------------------SLDP------------------SGGS-----S------------P-----N---------------------DGP--------------------------KRS---I…
Salvia splendens|XP_042066286.1;c_Magnoliopsida;f_Lamiaceae	MGAPKQKWTPEEEAALKAGVLKHGPGKWRTILKDPQFSGVLYLRSNVDLKDKWRNMSV--MT---NG-----WGSR----ER---A-RLAL--------KRMH-----------------------------------PTPKH---------EES--------S----------MA------------------------------L------------ST--F-----SQS-----------DD-----ELV--------DAR---------------------------SLDP------------------SGGS-----S------------P-----N---------------------DGP--------------------------KRS---I…
Salvia splendens|XP_042066384.1;c_Magnoliopsida;f_Lamiaceae	MGNPKQKWTSEEEEALRAGIAKHGAGKWKNIQRDPEFNHLLFSRSNIDLKDKWRNLSV--AN----G-----QGPR----DK---S-KTPK-------TKADP-------A--EA----------------------PATPLP---------IAQ--------T----------TA------------------------------S------------V---P-----SCQ-----------DA------ST--------DVV----------------------------MLD------------------SSRP-----L------------P---------------------------DGN--------------------------NAS----…
Selaginella moellendorffii|XP_002978810.1;c_Lycopodiopsida;f_Selaginellaceae	VGQQKQKWTAEEEAALRAGVEKYGAGKWRAIQKDEEFGPVLVSRSNVDLKDKWRNISA--TN---NG-----NRNR----GKG------AG--------QKTG----------------------------------GRRAKS---------QDG--------S-------------------------------------------------------------------D-----------KE-----ELS----------------------------------------------------------------------------------P-----V---------------------PDS-------------------------EKKM---L…
Selaginella moellendorffii|XP_002983713.2;c_Lycopodiopsida;f_Selaginellaceae	MGAPKQKWTAEEECALRAGVEKYGPGKWRAIQRDPKFGPALVARSNVDLKDKWRNLSV--SS---GQ-----PRIP----RS-----KVRR--------VSKS----------------------------------SERTGS---------GKN-------LS----------GS---S--------------------------D------------SE--E-----GEG-----------EE-------Y--------EDE----------------------------DED------------------GNET-----P------------P-----V---------------------YNQ--------------------------RKQ---L…
Selaginella moellendorffii|XP_002988079.1;c_Lycopodiopsida;f_Selaginellaceae	MGAPKQKWTPEEEAALRAGVEKYGAGKWRAIQKDPKFGPVLKSRSNVDLKDKWRNLSAC-SG---PG-----GPRS----SK-------VL--------GLPS---------------------------------GGGMRKS---------MDA--------------------G------------------------------L------------SP--------LQI-----------DP------LG---------------------------------------AFP------------------DPAA-----Y-QEM-------RE-----M--------------------ASTP--------------------------SET---S…
Selaginella_moellendorffii_SRR7132766|NODE_18388_length_1388_cov_235.938760_g7065_i1_ORF.1 [258-1113](+) type:complete length:855 frame:1 start:GGC stop:TAG	VGQQKQKWTAEEEAALRAGVEKYGAGKWRAIQKDEEFGPVLVSRSNVDLKDKWRNISA--TV---NG-----HRNR----KTG------VG--------PKAG-----------------------------------RRGKS---------QDE--------S-------------------------------------------------------------------D-----------KE-----DLS----------------------------------------------------------------------------------P-----V---------------------SDT---------------------------KM---L…
Selaginella_moellendorffii_SRR7132766|NODE_23838_length_1051_cov_159.105788_g9368_i1_ORF.7 [151-979](-) type:complete length:828 frame:-1 start:GAG stop:TAG	MGAPKQKWTPEEEAALRAGVEKYGQGKWRAIQKDPEYGPVLTSRSNVDLKDKWRNLSV---Q---AG-----YPRS----KV-------PR--------KEAG--------------------------------------------------------------------------------------------------------------------------------------------ES------LN---------------------------------------VFG------------------EVSN-----F------------P-----V--------------------PISP--------------------------TET---V…
Selaginella_moellendorffii_SRR7132766|NODE_24564_length_1012_cov_77.217030_g11415_i0_ORF.2 [31-883](+) type:complete length:852 frame:2 start:ATT stop:TAG	MGAPKQKWTPEEEAALRAGVDKYGQGKWRAIQKDPKFGPVLKSRSNVDLKDKWRNLSA---Q---IG-----HSRS----SK-------VT--------GITP-------------------------------------RRA---------IDA---------------------------------------------------L------------IP--------MEA-----------DP------LT---------------------------------------IYP------------------EAAA-----Y----------------------------------------PVQ--------------------------ISP---T…
Sesamum indicum|XP_011078025.1;c_Magnoliopsida;f_Pedaliaceae	MGNPKQKWTSEEEEALRAGVAKHGAGKWKNIQRDPEFNHLLFARSNIDLKDKWRNLSV--AN----G-----QGPR----DK---A-RTPK-------AKANP-------T--DS----------------------PATPLP---------ITQ--------T----------SA------------------------------S------------VT--P-----SSQ-----------DA------SS--------DVV----------------------------MLD------------------SSKP-----L------------P---------------------------EGN--------------------------NAA----…
Sesamum indicum|XP_011088080.1;c_Magnoliopsida;f_Pedaliaceae	MGAPKQKWTPEEEAALKAGVLKHGPGKWRTILKDPQFSGVLYLRSNVDLKDKWRNMSV--MA---NG-----WGSR----ER---A-RLAL--------KRMH-----------------------------------PAPKH---------GES--------S----------MA------------------------------L------------SA--L-----SQS-----------ED-----EIV--------DAR---------------------------PLAP------------------SGGS-----S------------P-----N---------------------DGP--------------------------KRS---I…
Sesamum indicum|XP_011093763.1;c_Magnoliopsida;f_Pedaliaceae	MGNPKQKWTSEEEEALRAGVAKHGAGKWKNIQRDPEFNHLLFARSNIDLKDKWRNLSV--AS----G-----QGAR----DK---S-KTPK-------AKINP-------A--DT----------------------PATPLL---------TAQ--------T----------ST------------------------------P------------VA--S-----SSQ-----------DP------ST--------DVV----------------------------MLD------------------SSRP-----I------------P---------------------------EGN--------------------------NAA----…
Shorea leprosula|GKV19810.1;c_Magnoliopsida;f_Dipterocarpaceae	MGAPKQKWTAEEEAALKAGVIKHGPGKWRTILKDPEFSSVLYLRSNVDLKDKWRNMSV--MA---NG-----WGSR----DK---A-RLAV--------RRTP-----------------------------------AVPKQ---------EDN--------A----------LG------------------------------Q------------SS--F-----IPS-----------DE-----ELE--------DVK---------------------------PHAA------------------SSSA-----L------------Q-----I--------------------PTAP--------------------------KRS---I…
Shorea leprosula|GKV19811.1;c_Magnoliopsida;f_Dipterocarpaceae	MGAPKQKWTAEEEAALKAGVIKHGPGKWRTILKDPEFSSVLYLRSNVDLKDKWRNMSV--MA---NG-----WGSR----DK---A-RLAV--------RRTP-----------------------------------AVPKQ---------EDN--------A----------LG------------------------------Q------------SS--F-----IPS-----------DE-----ELE--------DVK---------------------------PHAA------------------SSSA-----L------------Q-----I--------------------PTAP--------------------------KRS---I…
Shorea leprosula|GKV26501.1;c_Magnoliopsida;f_Dipterocarpaceae	MGAPKQKWTQEEEAALKAGVIKHGAGKWRTILKDPEFSSVLYLRSNVDLKDKWRNMSV--MA---NG-----WGSR----DK---A-RLAV--------KRTL-----------------------------------TVPKQ---------EDT--------T----------MG------------------------------Q------------SS--R-----IPS-----------DE-----EFA--------DVK---------------------------ALAA------------------SSSA-----Q------------P-----I--------------------PIVP--------------------------KRS---I…
Sinapis alba|KAF8096654.1;c_Magnoliopsida;f_Brassicaceae	MGAPKQKWTQEEESALKSGVVKHGPGKWRTILKDPEFSGVLYLRSNVDLKDKWRNMSV--MA---NG-----WGSR----DK---S-RLAL--------KRTH-----------------------------------SLPKQ---------DDS--------S----------LA------------------------------N------------TS--S-----LQS-----------DE-----DMA--------DAK-----H---------------------FSTT------------------GTSA-----L------------Q-----L--------------------PTTP-------T-----------------PRRP---N…
Sinapis alba|KAF8116693.1;c_Magnoliopsida;f_Brassicaceae	MGAPKQKWTQEEESALRSGVIKHGPGKWRTILKDPDFSEVLFLRSNVDLKDKWRNMSV--IA---NG-----WGSR----EK---S-RLAV--------KMTP-----------------------------------SLPKQ---------EDT--------S----------LA------------------------------N------------AS--P-----LQS-----------DE-----EMA------------------------------------------------------------DATG-----T------------S-----A----------------------------------------------------P---N…
Solanum tuberosum|KAH0713357.1;c_Magnoliopsida;f_Solanaceae	MGAPKQKWTSEEEAALKAGVAKYGVGKWSTILKDPEFAAVLRSRSNVDLKDKWRNLHV--MA---SG-----WGSR----HR---G-KIVS--------KSAQ-----------------------------------PTPKH---------DDN--------T-----------L------------------------------V------------SY--V-----GEN-----------DI-----EIL--------DVK---------------------------PLAS------------------TGTG-----DV----------LK-----D---------------------VGT--------------------------KKP---L…
Solanum tuberosum|KAH0716282.1;c_Magnoliopsida;f_Solanaceae	MGAPKQKWTSEEEAALKAGILKHGPGKWRTILKDPEFSGVLCLRSNVDLKDKWRNMTV--MA---NG-----WGSR----EQ---A-RLAV--------KKMR-----------------------------------QAPKQ---------DGS--------P----------MT------------------------------D------------TT--A-----AES-----------DE-----ETA--------EAR---------------------------PVTT------------------SSGS-----P------------Q-----A---------------------HGS--------------------------KRS---M…
Solanum tuberosum|KAH0727339.1;c_Magnoliopsida;f_Solanaceae	MGAPKQKWTPDEETALKAGVRKHGPGKWRTILKDPEFSGLLYSRSNVDLKDKWRNMSV--MA---NG-----CGSR----EK---A-RLTL--------KRMN-----------------------------------QACKQ---------DER--------S----------LS------------------------------V------------ST--E-----AKS-----------DE-----EMT--------EAR---------------------------LATT------------------SSDS-----P------------Q-----I---------------------RGS--------------------------KRS---I…
Solanum tuberosum|KAH0732113.1;c_Magnoliopsida;f_Solanaceae	MGAPKQKWTPDEETALKAGVRKHGPGKWRTILKDPEFSGLLYSRSNVDLKDKWRNMSV--MA---NG-----CGSR----EK---A-RLTL--------KRMN-----------------------------------QARKQ---------DER--------S----------LS------------------------------V------------ST--E-----AKS-----------DE-----EMT--------EAR---------------------------LATT------------------SSDS-----P------------Q-----I---------------------RGS--------------------------KRS---I…
Solanum tuberosum|KAH0747486.1;c_Magnoliopsida;f_Solanaceae	MGAPKQKWTSEEEAALKAGILKHGPGKWRTILKDPEFSGVLCLRSNVDLKDKWRNMTV--MA---NG-----WGSR----EQ---A-RLAV--------KKMR-----------------------------------QAPKQ---------DGS--------P----------MT------------------------------D------------TT--A-----AES-----------DE-----ETA--------EAR---------------------------PVTT------------------SSGS-----P------------Q-----A---------------------HGS--------------------------KRS---M…
Solanum tuberosum|KAH0768345.1;c_Magnoliopsida;f_Solanaceae	MGAPKQKWTPDEEAALKAGVRKHGPGKWRTILKDPEFSGVLYSRSNVDLKDKWRNMSV--MA---NG-----CGSR----EK---A-RLTL--------KRMN-----------------------------------QARKQ---------DER--------S----------LS------------------------------V------------ST--E-----AKS-----------DE-----EMT--------EAR---------------------------LATT------------------SSDS-----P------------Q-----I---------------------RGS--------------------------KRS---I…
Solanum tuberosum|KAH0776695.1;c_Magnoliopsida;f_Solanaceae	MGAPKQKWTSEEEAALKAGILKHGPGKWRTILKDPEFSGVLCLRSNVDLKDKWRNMTV--MA---NG-----WGSR----EQ---A-RLAV--------KKMR-----------------------------------QAPKQ---------DGS--------P----------MT------------------------------D------------TT--A-----AES-----------DE-----ETA--------EAR---------------------------PVTT------------------SSGS-----P------------Q-----T---------------------HGS--------------------------KRS---M…
Sphagnum fallax|KAH8945793.1;c_Sphagnopsida;f_Sphagnaceae	MGAPKQKWTAEEEAALRAGVEKYGPGKWRAIQKDSKFGPCLTSRSNVDLKDKWRNMSV--SA---NG-----MGSS-RERGK-----PLAL--------MPPP----------------------------------GMLTLM---------DEA-------LT----------ID---P--------------------------L------------AT--I-----APA-----------DG-------S---------------------------------------YDG------------------KGDG-----A------------D-----T---------------------SSD--------------------------RKS---L…
Sphagnum fallax|KAH8951768.1;c_Sphagnopsida;f_Sphagnaceae	MGAPKQKWTAEEEAALRAGVEKYGPGKWRAIQKDSKFGPCLISRSNVDLKDKWRNMSV--SA---NG-----VGSA-RERAK-----PLAV--------MSPP----------------------------------GMLTLM---------DEA-------FT----------ID---P--------------------------L------------AI--M-----APT-----------DG-------S---------------------------------------YDS------------------KSNG-----A------------D-----T---------------------SSD--------------------------HKS---L…
Sphagnum fallax|KAH8956843.1;c_Sphagnopsida;f_Sphagnaceae	MGAPKQKWTPEEEAALRAGVEKYGPGKWRAIQKDSKFGPCLTSRSNVDLKDKWRNMSV--SS---NG-----LGSS-RERGK-----PLAL--------MPPP----------------------------------GMLTLM---------DDA-------LA----------ID---P--------------------------L------------AT--M-----APA-----------DV--------------------------------------------------------------------KGDG-----A------------D-----I---------------------SSD--------------------------RKS---L…
Sphagnum magellanicum|KAH9545773.1;c_Sphagnopsida;f_Sphagnaceae	MGAPKQKWTAEEEAALRAGVEKYGPGKWRAIQKDSKFGPCLTSRSNVDLKDKWRNMSV--SA---NG-----MGSS-RERGK-----PLAL--------MPPP----------------------------------GMLTLM---------DEA-------LT----------ID---P--------------------------L------------AT--I-----APA-----------DG-------S---------------------------------------YDG------------------KGDG-----A------------D-----T---------------------SSD--------------------------RKS---L…
Sphagnum magellanicum|KAH9552572.1;c_Sphagnopsida;f_Sphagnaceae	MGAPKQKWTAEEEAALRAGVEKYGPGKWRAIQKDSKFGPCLISRSNVDLKDKWRNMSV--SA---NG-----VGSA-RERAK-----PLAV--------MSPP----------------------------------GMLTLM---------DEA-------FT----------ID---P--------------------------L------------AI--M-----APT-----------DG-------S---------------------------------------YDS------------------KSNG-----A------------D-----T---------------------SSD--------------------------HKS---L…
Sphagnum magellanicum|KAH9557061.1;c_Sphagnopsida;f_Sphagnaceae	MGAPKQKWTPEEEAALRAGVEKYGPGKWRAIQKDSKFGPCLTSRSNVDLKDKWRNMSV--SA---NG-----LGSS-RERGK-----PLAL--------MPPP----------------------------------GMLTLM---------DDA-------LA----------ID---P--------------------------L------------AT--M-----APA-----------DV--------------------------------------------------------------------KGDG-----A------------D-----I---------------------SSD--------------------------RKS---L…
Sphagnum magellanicum|KAH9557064.1;c_Sphagnopsida;f_Sphagnaceae	-------------------------------------------------------MSV--SA---NG-----LGSS-RERGK-----PLAL--------MPPP----------------------------------GMLTLM---------DDA-------LA----------ID---P--------------------------L------------AT--M-----APA-----------DV--------------------------------------------------------------------KGDG-----A------------D-----I---------------------SSD--------------------------RKS---L…
Spirodela intermedia|CAA7402091.1;c_Magnoliopsida;f_Araceae	MGAPKQKWRPEEEAALKAGVLKHGAGKWRTILKDPEFSDVLHARSNVDLKDKWRNMSV--TA---NG-----WGSR----ER---G-RIVL--------KRSH-----------------------------------HARKL---------EDN--------S----------MA------------------------------L------------TT--------IDD-----------ND-----GIV--------DVK---------------------------PLRI------------------SNER-----I------------T----------------------------TT--------------------------KRT---S…
Spirodela intermedia|CAA7402889.1;c_Magnoliopsida;f_Araceae	MGAPKQKWTAEEEEALRAGVEKHGAGKWRTIQRDPEFSRCLASRSNIDLKDKWRNMSL--CG----G-----QGSR----EK---T-RVPR-------IKGTT-----------------------------------GASLP---------SSQ--------T----------LT------------------------------S------------SA--P-----AKL------------G------GL--------SVN----------------------------TDL------------------SKNA------------------Q---------------------------EQK--------------------------ISP----…
Spirogloea muscicola|SRR9052847.p1;c_Zygnemophyceae;f_Spirogloeaceae	MGVLKQKWTAEEEAALKAGVDKYGPGKWRAIQKDAKLGPFLTQRSNVDLKDKWRNMCV--AP---GL-----ALPK---SSR--------D--------ERSH-----------------------------------GRARS---------SET--------S----------TG-------------------------------------------EK--------VPV-----------GE-------S--------EGR----------------------------GRV------------------KGKA-----L------------------A---------------------RAS--------------------------SKA---H…
Spirogloea muscicola|SRR9052847;c_Zygnemophyceae;f_Spirogloeaceae	MGVLKQKWTAEEEAALKAGVDKYGPGKWRAIQKDAKLGPFLTQRSNVDLKDKWRNMCV--AP---GL-----ALPK---SSR--------D--------ERSH-----------------------------------GRARS---------SET--------S----------TV-------------------------------------------EK--------VPA-----------GD-------I--------EGR----------------------------GRV------------------KGKA-----L------------------A---------------------RAS--------------------------SKA---H…
Striga hermonthica|CAA0807472.1;c_Magnoliopsida;f_Orobanchaceae	MGAPKQKWTPEEEAALRAGVLKHGPGKWRTILKDSQFSGVLYLRSNVDLKDKWRNMGV--MS---NG-----CGSR----EK---A-RLAL--------KRIH-----------------------------------PAPKH---------RAS--------S----------MP------------------------------R------------SS--L-----SQS-----------GD-----DVV--------DAR---------------------------ANDT------------------SGGS-----S------------P-----N---------------------DAP--------------------------KRS---V…
Striga hermonthica|CAA0812384.1;c_Magnoliopsida;f_Orobanchaceae	MGAPKQKWTAEEEAALKAGVLKHGPGKWRTILKDPQFSGVLYLRSNVDLKDKWRNMSA--MA---NG-----WGCR----ER---A-RLAL--------RRHS------------------------------------ASKP---------GES--------S----------VS------------------------------L------------SA--I-----SES-----------DE-----EMV--------DVT-----R---------------------PQTG------------------SGGS-----S------------P-----N---------------------DCP--------------------------KGS---I…
Striga hermonthica|CAA0814238.1;c_Magnoliopsida;f_Orobanchaceae	MGAPKQKWTPEEEAALKAGVLKHGPGKWRTILKDPQFSGVLYLRSNVDLKDKWRNMSV--MS---NG-----WGSR----ER---S-RLAL--------KRIH-----------------------------------PTPKR---------GES--------S----------MP------------------------------L------------SS--V-----SQS-----------DD-----DLV--------DSR---------------------------THAT------------------SGGS-----S------------Q-----N---------------------DAP--------------------------KRS---I…
Striga hermonthica|CAA0832833.1;c_Magnoliopsida;f_Orobanchaceae	MGAPKQKWTAEEEAALKAGIRRYGIGKWSTILKDPEFSTVLRARSNVDLKDKYRNLNC--MV---L-------GSR----QK---S-RFTN--------KSNQ-----------------------------------LTIKQ---------DEN--------T----------AG------------------------------R------------NM--I-----VEK-----------ES-----EVL--------EGT---------------------------SRAA------------------SGEI-----S------------Q-----G---------------------ADS--------------------------KKP---I…
Striga hermonthica|CAA0835005.1;c_Magnoliopsida;f_Orobanchaceae	MGNPKQKWTSEEEEALRAGVAKHGAGKWKNIQKDPEFNHLLFARSNIDLKDKWRNLSV--AS----G-----LVQK----DK---S-KALK-------AKS------------DV----------------------PATPLP---------VVQ--------T----------SA------------------------------T------------LT--P-----SSQ-----------DA------SV--------DMV----------------------------MLD------------------SSRP-----A------------P---------------------------EGN--------------------------NAA----…
Striga hermonthica|CAA0841060.1;c_Magnoliopsida;f_Orobanchaceae	MGAPKQKWTAEEEAALKAGIRRYGIGKWSTILKDPEFSTVLRARSNVDLKDKYRNLNC--MV---L-------GSR----QK---A-RFGN--------KSNQ-----------------------------------LTIKQ---------DES--------T----------AV------------------------------R------------SV--I-----VEK-----------ET-----EVL--------EGT---------------------------SEAA------------------SDEI-----S------------Q-----S---------------------ADS--------------------------KKP---I…
Striga hermonthica|CAA0842122.1;c_Magnoliopsida;f_Orobanchaceae	MGNPKQKWTSEEEEALRAGVAKHGTGKWKNIQKDPEFNHLLFARSNIDLKDKWRNLSV--AS----G-----LLQK----DK---L-KGLK-------PKANH-------A--DV----------------------LATPLP---------VVQ--------T----------SA------------------------------T------------LT--P-----SSQ-----------DA------PV--------DVV----------------------------MSD------------------SCRP-----A------------V---------------------------EGN--------------------------NAA----…
Syntrichia caninervis|GCA_016097705.1:487035-489928(+);c_Bryopsida;f_Pottiaceae	MGAPKQKWTAEEEAALRAGVEKYGPGKWRAIQKDSKFGPCLTSRSNVDLKDKWRNMSV--SA---NG-----LGSA----RK-----PMTS--------SGGQ----------------------------------GMLTLM---------EDA-------VS----------VN---P--------------------------A------------AA--L-----PPG-----------DE-------P---------------------------------------YVV------------------KRDS-----T------------D-----T---------------------SGD--------------------------RKS---L…
Syntrichia caninervis|SRR7345801;c_Bryopsida;f_Pottiaceae	MGAPKQKWTAEEEAALRAGVEKYGPGKWRAIQKDSKFGPCLTSRSNVDLKDKWRNMSV--SA---NG-----LGSA----RK-----PMTS--------SGGQ----------------------------------GMLTLM---------EDA-------VS----------VN---P--------------------------A------------AA--L-----PPG-----------DE-------P---------------------------------------YVV------------------KRDS-----T------------D-----T---------------------SGD--------------------------RKS---L…
Tamarix hispida|QCO76344.1;c_Magnoliopsida;f_Tamaricaceae	MGNPKQKWTAEEEDALRAGVAKYGPGKWKFIQRDPEFNRYLHSRSNIDLKDKWRNMGA--AT----------QGSR----EK---C-RTPK-------VKAFQ----------DP----------------------PALPAP---------DMQ--------T-----------S------------------------------S------------DN--P-----AAH-----------EL------PE--------AHV----------------------------KEE------------------TSKE-----S------------H---------------------------DPR--------------------------NGP----…
Tarenaya hassleriana|XP_010542089.1;c_Magnoliopsida;f_Cleomaceae	MGAPKQKWTPEEEAALKAGVTKHGAGKWRTILKDPEFSGVLYLRSNVDLKDKWRNMSV--MA---NG-----WGSR----EK---S-RLAV--------RRTA-----------------------------------SLPRQ---------EDN--------S----------LA------------------------------I------------IN--T-----MQS-----------DE-----EIA--------DYR-----P---------------------ISTI------------------SSSA-----L------------Q-----I--------------------AAAP-------A-----------------ARRP---N…
Tarenaya hassleriana|XP_010556012.1;c_Magnoliopsida;f_Cleomaceae	MGAPKQKWTSEEEAALKAGVIKHGAGKWRTILKDPEFSGVLYLRSNVDLKDKWRNMSV--MA---NG-----WGSR----EK---S-RLAV--------KRIV-----------------------------------SLPKH---------EEN--------P----------LS------------------------------I------------TT--T-----MQS-----------DE-----EIA--------DPK-----P---------------------IFSI------------------GS-A-----L------------Q-----I--------------------AAAP--------------------------RRP---N…
Taxus chinensis|KAH9288123.1;c_Pinopsida;f_Taxaceae	MGAPKQKWTHEEESALREGVEKYGPGKWRAILKDPNWSSCLASRSNVDLKDKWRNMSV--TA---NG-----WGSR----EK---A-RLAL--------KRIT-----------------------------------HNARH---------PGK--------Q----------IA------------------------------L------------SS--L-----SNG-----------NT-----DAI-------LDVK---------------------------PLTS------------------VKPY-----I------------Q-----S---------------------SHT--------------------------KKL---M…
Taxus chinensis|KAH9327013.1;c_Pinopsida;f_Taxaceae	MGAPKQKWTSEEEGALKKGVEKYGAGRWRTIQKDPEFGQCLAARSNVDLKDKWRNMSV--SA---SG-----QGSR----ER---I-RTPK--------KALA-----------------------------------VVPFQ-------SLTPE--------A----------TP---S-------------------------ML------------AI--E-----AAP-----------ST------PT--------DNL----------------------------ISR------------------KIST----------------------------------------------NGR--------------------------NTT----…
Tetracentron sinense|KAF8404870.1;c_Magnoliopsida;f_Trochodendraceae	MGAPKQKWTSEEEAALKAGVVKHGAGKWRTILKDPEFSGVLYLRSNVDLKDKWRNMSV--TA---NG-----WGSR----EK---A-RLAL--------KRIQ-----------------------------------QIPRH---------DDN--------P----------MA------------------------------L------------ST--V-----VQS-----------DE-----EIV--------DAK---------------------------PLAI------------------SGGT-----M------------H-----V---------------------SGP--------------------------KRS---I…
Thlaspi arvense|CAH2036287.1;c_Magnoliopsida;f_Brassicaceae	MGAPKQKWTQEEESALKSGVVKHGPGKWRTILKDPEFSGVLYLRSNVDLKDKWRNMSV--MA---NG-----WGSR----EK---S-RLAI--------KRSY-----------------------------------SHPKQ---------EDN--------S----------LA------------------------------N------------TN--S-----LQS-----------DE-----EMV--------DAK-----H---------------------YSTT------------------GSSA-----L------------Q-----V--------------------PTTP-------A-----------------PRRP---N…
Thlaspi arvense|CAH2043259.1;c_Magnoliopsida;f_Brassicaceae	MGAPKQKWTQEEEAALKAGVLKHGTGKWRTILSDPEFNLVLKSRSNVDLKDKWRNISV--TA---L------WGSR----KK---A-KLAL--------KRTL----------TA-------------------------PKH---------DDD--------N----------TA------------------------------A------------AL--S----IVAN-----------DE-----ERA-------NATS---------------------------PGGS------------------GGGS-----P------------K-----T---------------------SGS--------------------------KRS---V…
Thuidium delicatulum|SRR2499574;c_Bryopsida;f_Hypnanae	MGAPKQKWTAEEEAALRAGVEKYGPGKWRAIQKDSKFGPCLTSRSNVDLKDKWRNMSV--SA---NG-----LGSS----RK-----PLTS--------TGGQ----------------------------------GMLTLM---------EDA-------VS----------VN---P--------------------------S------------TV--L-----PPG-----------DD-------P---------------------------------------YVV------------------KRDS-----A------------D-----T---------------------SGD--------------------------RKS---L…
Thuidium tamariscinum|GCA_947034885.2:54084505-54088335(+);c_Bryopsida;f_Thuidiaceae	MGAPKQKWTAEEEAALRAGVEKYGPGKWRAIQKDSKFGPCLTSRSNVDLKDKWRNMSV--SA---NG-----LGSA----RK-----PLTS--------TGGQ----------------------------------GMLTLM---------EDA-------VS----------VN---P--------------------------S------------TV--L-----PPG-----------DD-------P---------------------------------------YVV------------------KRDS-----A------------D-----T---------------------SGD--------------------------RKS---L…
Thuidium tamariscinum|GCA_947034885.2:54105369-54109199(-);c_Bryopsida;f_Thuidiaceae	MGAPKQKWTAEEEAALRAGVEKYGPGKWRAIQKDSKFGPCLTSRSNVDLKDKWRNMSV--SA---NG-----LGSA----RK-----PLTS--------TGGQ----------------------------------GMLTLM---------EDA-------VS----------VN---P--------------------------S------------TV--L-----PPG-----------DD-------P---------------------------------------YVV------------------KRDS-----A------------D-----T---------------------SGD--------------------------RKS---L…
Tripterygium wilfordii|XP_038680840.1;c_Magnoliopsida;f_Celastraceae	MGAPKQKWTAEEEAALRAGVDKHGAGKWRTILKDPEFSGVLYLRSNVDLKDKWRNMSV--MA---NG-----WGSR----EK---A-RLSI--------KRLP-----------------------------------HIPKH---------DEN--------S----------MA------------------------------P------------TT--D-----VQS----------DEE-----MVA--------DAK---------------------------PLVV------------------YNGG-----L------------Q-----V---------------------SAP--------------------------KKS---I…
Tripterygium wilfordii|XP_038680841.1;c_Magnoliopsida;f_Celastraceae	MGAPKQKWTAEEEAALRAGVDKHGAGKWRTILKDPEFSGVLYLRSNVDLKDKWRNMSV--MA---NG-----WGSR----EK---A-RLSI--------KRLP-----------------------------------HIPKH---------DEN--------S----------MA------------------------------P------------TT--D-----VQS----------DEE-----MVA--------DAK---------------------------PLVV------------------YNGG-----L------------Q-----V---------------------SAP--------------------------KKS---I…
Tripterygium wilfordii|XP_038682887.1;c_Magnoliopsida;f_Celastraceae	MGAPKQKWTAEEEAALRAGVDKHGAGKWRTILKDPEFSGVLYLRSNVDLKDKWRNMSV--MA---NG-----WGSR----DK---A-RLAF--------KRLP-----------------------------------HIPKH---------DEN--------S----------MG------------------------------P------------ST--V-----VQS----------DEE-----MGA--------DAK---------------------------PLVV------------------YNGG-----L------------Q-----G---------------------SAS--------------------------KKS---I…
Triticum dicoccoides|XP_037406272.1;c_Magnoliopsida;f_Poaceae	MGAPKQKWTSEEEEALRRGVLKHGAGKWRTIQKDPEFSPVLSSRSNIDLKDKWRNLSF--SA---SG-----LGSR----DK---L-RVPR-------PKAPS-----------------------------------SSPSP---------SPQ--------L------------------------------------------L------------LL--S-----APN-----------NV-------A--------EAS---------------------------PPED------------------CEKS-----P------------Q---------------------------DDK-------------------------TPSP----…
Triticum dicoccoides|XP_037406273.1;c_Magnoliopsida;f_Poaceae	MGAPKQKWTSEEEEALRRGVLKHGAGKWRTIQKDPEFSPVLSSRSNIDLKDKWRNLSF--SA---SG-----LGSR----DK---L-RVPR-------PKAPS-----------------------------------SSPSP---------SPQ--------L------------------------------------------L------------LL--S-----APN-----------NV-------A--------EAS---------------------------PPED------------------CEKS-----P------------Q---------------------------DDK-------------------------TPSP----…
Triticum dicoccoides|XP_037406274.1;c_Magnoliopsida;f_Poaceae	MGAPKQKWTSEEEEALRRGVLKHGAGKWRTIQKDPEFSPVLSSRSNIDLKDKWRNLSF--SA---SG-----LGSR----DK---L-RVPR-------PKAPS-----------------------------------SSPSP---------SPQ--------L------------------------------------------L------------LL--S-----APN-----------NV-------A--------EAS---------------------------PPED------------------CEKS-----P------------Q---------------------------DDK-------------------------TPSP----…
Triticum dicoccoides|XP_037406275.1;c_Magnoliopsida;f_Poaceae	MGAPKQKWTSEEEEALRRGVLKHGAGKWRTIQKDPEFSPVLSSRSNIDLKDKWRNLSF--SA---SG-----LGSR----DK---L-RVPR-------PKAPS-----------------------------------SSPSP---------SPQ--------L------------------------------------------L------------LL--S-----APN-----------NV-------A--------EAS---------------------------PPED------------------CEKS-----P------------Q---------------------------DDK-------------------------TPSP----…
Triticum dicoccoides|XP_037413578.1;c_Magnoliopsida;f_Poaceae	MGAPKQKWTSEEEEALRRGVLKHGAGKWRTIQKDPEFSPVLSSRSNIDLKDKWRNLSF--SA---SG-----LGSR----DK---Q-RVPR-------PKAPS-----------------------------------SSPSP---------SPQ--------L------------------------------------------L------------LL--P-----ATN-----------NV-------A--------EAS---------------------------PPED------------------CEKS-----P------------Q---------------------------DDK-------------------------TPSP----…
Triticum dicoccoides|XP_037413579.1;c_Magnoliopsida;f_Poaceae	MGAPKQKWTSEEEEALRRGVLKHGAGKWRTIQKDPEFSPVLSSRSNIDLKDKWRNLSF--SA---SG-----LGSR----DK---Q-RVPR-------PKAPS-----------------------------------SSPSP---------SPQ--------L------------------------------------------L------------LL--P-----ATN-----------NV-------A--------EAS---------------------------PPED------------------CEKS-----P------------Q---------------------------DDK-------------------------TPSP----…
Triticum dicoccoides|XP_037413580.1;c_Magnoliopsida;f_Poaceae	MGAPKQKWTSEEEEALRRGVLKHGAGKWRTIQKDPEFSPVLSSRSNIDLKDKWRNLSF--SA---SG-----LGSR----DK---Q-RVPR-------PKAPS-----------------------------------SSPSP---------SPQ--------L------------------------------------------L------------LL--P-----ATN-----------NV-------A--------EAS---------------------------PPED------------------CEKS-----P------------Q---------------------------DDK-------------------------TPSP----…
Triticum dicoccoides|XP_037413581.1;c_Magnoliopsida;f_Poaceae	MGAPKQKWTSEEEEALRRGVLKHGAGKWRTIQKDPEFSPVLSSRSNIDLKDKWRNLSF--SA---SG-----LGSR----DK---Q-RVPR-------PKAPS-----------------------------------SSPSP---------SPQ--------L------------------------------------------L------------LL--P-----ATN-----------NV-------A--------EAS---------------------------PPED------------------CEKS-----P------------Q---------------------------DDK-------------------------TPSP----…
Triticum dicoccoides|XP_037413582.1;c_Magnoliopsida;f_Poaceae	MGAPKQKWTSEEEEALRRGVLKHGAGKWRTIQKDPEFSPVLSSRSNIDLKDKWRNLSF--SA---SG-----LGSR----DK---Q-RVPR-------PKAPS-----------------------------------SSPSP---------SPQ--------L------------------------------------------L------------LL--P-----ATN-----------NV-------A--------EAS---------------------------PPED------------------CEKS-----P------------Q---------------------------DDK-------------------------TPSP----…
Triticum dicoccoides|XP_037413583.1;c_Magnoliopsida;f_Poaceae	MGAPKQKWTSEEEEALRRGVLKHGAGKWRTIQKDPEFSPVLSSRSNIDLKDKWRNLSF--SA---SG-----LGSR----DK---Q-RVPR-------PKAPS-----------------------------------SSPSP---------SPQ--------L------------------------------------------L------------LL--P-----ATN-----------NV-------A--------EAS---------------------------PPED------------------CEKS-----P------------Q---------------------------DDK-------------------------TPSP----…
Triticum dicoccoides|XP_044349540.1;c_Magnoliopsida;f_Poaceae	MGAPKQKWTSEEEEALRRGVLKHGAGKWRTIQKDPEFSPVLSSRSNIDLKDKWRNLSF--SA---SG-----LGSR----DK---Q-RVPR-------PKAPS-----------------------------------SSPSP---------SPQ--------L------------------------------------------L------------LL--P-----ATN-----------NV-------A--------EAS---------------------------PPED------------------CEKS-----P------------Q---------------------------DDK-------------------------TPSP----…
Vitis riparia|XP_034680603.1;c_Magnoliopsida;f_Vitaceae	MGAPKQKWTPEEEAALKAGVVKHGAGKWRTILKDPEFSGVLFLRSNVDLKDKWRNMSV--MA---NG-----WGSR----EK---A-RLAL--------RKVP-----------------------------------SAPKA---------EEN--------P----------LS------------------------------L------------GT--A-----VQS-----------DD-----ETV--------DTK---------------------------ALAL------------------PSNP-----V------------Q-----I---------------------TGS--------------------------KRS---F…
Zingiber officinale|XP_042390638.1;c_Magnoliopsida;f_Zingiberaceae	MGAPKQKWTSEEEEALRAGVDKHGAGKWRTIQKDPEFSHCLSTRSNIDLKDKWRNMSI--SA---SG-----QGSR----EK---M-RTPK-------PKDVP-----------------------------------CIPVS---------NSP--------S-----------V------------------------------T------------PA--P-----FPH-----------KD------AA--------PTT----------------------------ADA------------------TKNS------------------E---------------------------DGK--------------------------VPP----…
Zingiber officinale|XP_042395321.1;c_Magnoliopsida;f_Zingiberaceae	MGAPKQKWTSEEEEALRAGVDKHGAGKWRTIQKDPEFSHCLSTRSNIDLKDKWRNMSI--SA---SG-----QGSR----EK---M-RTPK-------PKAIP-----------------------------------CIPVS---------NSP--------S-----------V------------------------------T------------PA--P-----FPH-----------KD------AA--------LTT----------------------------ADA------------------TKNS------------------E---------------------------DGK--------------------------VPP----…
Zingiber officinale|XP_042405624.1;c_Magnoliopsida;f_Zingiberaceae	MGAPKQKWTQDEEAALKAGVNKHGAGKWRTILKDPEFSNMLRNRSNVDLKDKWRNMSV--TA---HG-----LGSR----EK---A-RIAL--------KNSR-----------------------------------QTTKH---------DGT--------S----------MV------------------------------V----------------------VKD----------IEN-----EVL--------DVE---------------------------PLAA------------------YSEP-----P------------Q-----I---------------------SSQ--------------------------KKS---I…
Zingiber officinale|XP_042405625.1;c_Magnoliopsida;f_Zingiberaceae	MGAPKQKWTQDEEAALKAGVNKHGAGKWRTILKDPEFSNMLRNRSNVDLKDKWRNMSV--TA---HG-----LGSR----EK---A-RIAL--------KNSR-----------------------------------QTTKH---------DGT--------S----------MV------------------------------V----------------------VKD----------IEN-----EVL--------DVE---------------------------PLAA------------------YSEP-----P------------Q-----I---------------------SSQ--------------------------KKS---I…
Zingiber officinale|XP_042413030.1;c_Magnoliopsida;f_Zingiberaceae	MGAPKQKWTAEEEAALKAGVVKHGAGKWRTILKDPEFSGVLCSRSNVDLKDKWRNLSV--TA---NG-----WGSR----EK---A-RALK--------RSQQ------------------------------------TPKH---------DGS--------S----------KA------------------------------A------------RT--M-----YED----------DDD-----ELM--------ESK----------------------------SLA------------------TNEN-----L------------H-----I---------------------AGQ--------------------------KRS---F…
Zingiber officinale|XP_042413035.1;c_Magnoliopsida;f_Zingiberaceae	MGAPKQKWTAEEEAALKAGVVKHGAGKWRTILKDPEFSGVLCSRSNVDLKDKWRNLSV--TA---NG-----WGSR----EK---A-RALK--------RSQQ------------------------------------TPKH---------DGS--------S----------KA------------------------------A------------RT--M-----YED----------DDD-----ELM--------ESK----------------------------SLA------------------TNEN-----L------------H-----I---------------------AGQ--------------------------KRS---F…
Zingiber officinale|XP_042413036.1;c_Magnoliopsida;f_Zingiberaceae	MGAPKQKWTAEEEAALKAGVVKHGAGKWRTILKDPEFSGVLCSRSNVDLKDKWRNLSV--TA---NG-----WGSR----EK---A-RALK--------RSQQ------------------------------------TPKH---------DGS--------S----------KA------------------------------A------------RT--M-----YED----------DDD-----ELM--------ESK----------------------------SLA------------------TNEN-----L------------H-----I---------------------AGQ--------------------------KRS---F…
Zingiber officinale|XP_042417711.1;c_Magnoliopsida;f_Zingiberaceae	MGAPKQKWTAEEEAALKAGVVKHGAGKWRTILKDPEFSGVLCSRSNVDLKDKWRNLSV--TA---NG-----WGSR----EK---A-RALK--------RSRQ------------------------------------TPKH---------DGS--------S----------KA------------------------------V------------RT--M-----YED----------DDD-----ELM--------ESK----------------------------SLA------------------TNEY-----L------------H-----I---------------------AGQ--------------------------KRS---F…
Zingiber officinale|XP_042422661.1;c_Magnoliopsida;f_Zingiberaceae	MGAPKQKWTSEEEEALRAGVDKHGAGKWRTIQKDPEFSHCLSTRSNIDLKDKWRNMSI--SA---SG-----QGSR----EK---M-RTPR-------PKPLS-----------------------------------AIPES---------NSP--------S-----------A------------------------------A------------PT--P-----LPH-----------KD------AS--------PTT----------------------------PDA------------------TKSA------------------Q---------------------------DAK--------------------------NPP----…
Zingiber officinale|XP_042429720.1;c_Magnoliopsida;f_Zingiberaceae	MGAPKQKWTSEEEEALRAGVDKHGAGKWRTIQKDPEFSRCLSTRSNIDLKDKWRNMSI--SA---SG-----QGSR----EK---M-RTPR-------PKPLS-----------------------------------AIPES---------DSP--------S-----------A------------------------------A------------PT--P-----LPH-----------KD------AS--------PTT----------------------------PDA------------------TKSA------------------Q---------------------------DGK--------------------------NPP----…
Ziziphus jujuba var. spinosa|XP_015889263.2;c_Magnoliopsida;f_Rhamnaceae	MGNPKQKWTSEEEEALKAGVAKHGTGKWKDIQRDPEFNKFLSTRSNIDLKDKWRNMSV--AS----G-----QGPR----EK---S-RQPK-------AKANP----------DA----------------------PSAQLS---------TAQ--------T-----------S------------------------------T------------AT--P-----VAR-----------DA------LS--------GPT----------------------------VDD------------------SSKG-----L------------S---------------------------DAK--------------------------TAA----…
Ziziphus jujuba var. spinosa|XP_015892745.1;c_Magnoliopsida;f_Rhamnaceae	MGAPKQKWTSEEETALKAGVVKHGAGKWRTILKDPEFSGVLYLRSNVDLKDKWRNMSV--MA---NG-----WGSR----EK---A-RIAL--------RRMQ-----------------------------------HVPKQ---------DEN--------Q----------TA------------------------------P------------SS--A-----VQS-----------DE-----ESV--------DAK---------------------------PLTI------------------SSDV-----Q------------Q-----F---------------------SGS--------------------------KRS---I…
Zostera marina|KMZ63715.1;c_Magnoliopsida;f_Zosteraceae	MGAPKQKWLAEEEEALRAGVEKHGAGKWRTIQKDPEFSHCLASRSNIDLKDKWRNLSV--SA---SG-----QSSR----EK---S-RTPK-------VKALP-----------------------------------AIPFS---------TAE--------T----------ST------------------------------L------------LV--P-----SKN-----------DG-----------------LT-----------------------------KD------------------LHDN-----V------------E---------------------------DTK---------------------------------…
Zostera marina|KMZ65099.1;c_Magnoliopsida;f_Zosteraceae	MGAPKQKWTPAEEAALKAGILKHGPSKWSAILKDSEFSNVLRLRSNVDLKDKWRNMSV--TA---NG-----WGSR----DR---A-RLAM--------KRNQ------------------------------------ALKK---------DEN--------Q-----------N-------------------------------------------AI--V-----VGE-----------NQ-----SVV-------LNPT---------------------------PIAI------------------SSQM-----A------------P-----T---------------------NDP--------------------------KKP---I…
