# Supplementary material for: TRB proteins in moss reveal their evolutionarily conserved roles in plant development and telomere maintenance
Source: Plant J. 2025 Nov 14;124(3):e70574. doi: 10.1111/tpj.70574 (PMC12616469; doi:10.1111/tpj.70574)
Supplement: Supplementary file 5 — Table S4. List of primers. [file TPJ-124-0-s002.xlsx]

## Sheet: Supplementary Table 4
Supplementary Table 4. List of primers
Primers for cloning:
part of the primer corresponding to sequence of gene is black, STOP codon in bold
PpTRB1-3:
F-PpTRB1	5' AAAAAGCAGGCTACATGGGAGCCCCCAAACAGAAGT 3'
F-PpTRB2	5' AAAAAGCAGGCTACATGGGAGCTCCTAAACAAAAGTGG 3'
R-PpTRB2(stop)	5' AGAAAGCTGGGTCTTACCCGTTTACTGCAACTTCCTG 3'
F-PpTRB3	5' AAAAAGCAGGCTACATGGGAGCTCCCAAACAGAAGT 3'
R-PpTRB3(stop)	5' AGAAAGCTGGGTCTCACTACCCATTCACTGCGACC 3'
attB:
attB1	GGGGACAAGTTTGTACAAAAAAGCAGGCT
attB2	GGGGACCACTTTGTACAAGAAAGCTGGGT
Primers for construction of pptrb mutant lines:
pKA1364-Fw	5' CTGCTCTCCGCGCTGGTGTCGACAAATAAGCCTGGCAAATGGCGGGCGAT 3'	DNA donor template PpTRB1 locus
pKA1365-Rev	5' ATCGCCCGCCATTTGCCAGGCTTATTTGTCGACACCAGCGCGGAGAGCAG 3'
pKA1174-Fw	5' CCATGCGCTGGTGTCGAGAAATAT 3'	PpTRB1 sgRNA
pKA1275-Rev	5' AAACATATTTCTCGACACCAGCGC 3'
pKA1383-Fw	5' TCATGGGAGCCCCCAAACAG 3'	PpTRB1 control
pKA1384-Rev	5' CGGGCCGAACTTAGAATCCT 3'
pKA814-Fw	5' GGAGCAAGGTGAGATGACAG 3'	PpTRB2 control
pKA1142-Rev	5' GGACCTCTTTGAGGCTGTATG 3'
pKA817-Fw	5' TCCTCGTGCTTTACGGTATC 3'
pKA1143-Rev	5' GTTGCCGTCAGTAGAGTTAG 3'
pKA1033-Fw	5' TATCCACGCCCTCCTACATC 3'	PpTRB3 control
pKA1132-Rev	5' CCCAGCAACGAAACATGAAC 3'
pKA1023-Fw	5' AGCGAGAGCCTGACCTATTG 3'
pKA1145-Rev	5' GGTTTCTGCCGAGCCTATCC 3'
